# Supplementary material for: Carboxylic acid stimulated silver shell isomerism in a triple core–shell Ag84 nanocluster
Source: Chem Sci. 2019 Mar 29;10(18):4862–7. doi: 10.1039/c8sc05666h (PMC6520922; doi:10.1039/c8sc05666h)
Supplement: Supplementary file 2 [file SC-010-C8SC05666H-s002.cif]

# Electronic Supplementary Material (ESI) for Chemical Science.
# This journal is © The Royal Society of Chemistry 2019

####################################################################### 
# 
# This file contains crystal structure data downloaded from the 
# Cambridge Structural Database (CSD) hosted by the Cambridge 
# Crystallographic Data Centre (CCDC).
# 
# Full information about CCDC data access policies and citation 
# guidelines are available at http://www.ccdc.cam.ac.uk/access/V1 
# 
# Audit and citation data items may have been added by the CCDC. 
# Please retain this information to preserve the provenance of 
# this file and to allow appropriate attribution of the data. 
# 
#######################################################################

data_SD_Ag84a
_database_code_depnum_ccdc_archive 'CCDC 1878911'
loop_
_audit_author_name
_audit_author_address
'Di Sun'
;Shandong university
China
;
_audit_update_record             
;
2018-11-14 deposited with the CCDC.	2019-03-29 downloaded from the CCDC.
;
_audit_creation_date             2018-02-26
_audit_creation_method           
;
Olex2 1.2
(compiled 2017.08.10 svn.r3458 for OlexSys, GUI svn.r5381)
;
_shelx_SHELXL_version_number     2014/7
_chemical_name_common            ?
_chemical_name_systematic        ?
_chemical_formula_moiety         'C192 H406 Ag84 O88 S42 W14, 2(C H3 O)'
_chemical_formula_sum            'C194 H412 Ag84 O90 S42 W14'
_chemical_formula_weight         17166.71
_chemical_melting_point          ?
_chemical_oxdiff_formula         AgS
loop_
_atom_type_symbol
_atom_type_description
_atom_type_scat_dispersion_real
_atom_type_scat_dispersion_imag
_atom_type_scat_source
C C 0.0033 0.0016 'International Tables Vol C Tables 4.2.6.8 and 6.1.1.4'
H H 0.0000 0.0000 'International Tables Vol C Tables 4.2.6.8 and 6.1.1.4'
Ag Ag -0.8971 1.1015 'International Tables Vol C Tables 4.2.6.8 and 6.1.1.4'
O O 0.0106 0.0060 'International Tables Vol C Tables 4.2.6.8 and 6.1.1.4'
S S 0.1246 0.1234 'International Tables Vol C Tables 4.2.6.8 and 6.1.1.4'
W W -0.8490 6.8722 'International Tables Vol C Tables 4.2.6.8 and 6.1.1.4'

_shelx_space_group_comment       
;
The symmetry employed for this shelxl refinement is uniquely defined
by the following loop, which should always be used as a source of
symmetry information in preference to the above space-group names.
They are only intended as comments.
;
_space_group_crystal_system      triclinic
_space_group_IT_number           2
_space_group_name_H-M_alt        'P -1'
_space_group_name_Hall           '-P 1'
loop_
_space_group_symop_operation_xyz
'x, y, z'
'-x, -y, -z'

_cell_length_a                   20.2607(2)
_cell_length_b                   20.6711(2)
_cell_length_c                   26.2425(3)
_cell_angle_alpha                109.7140(10)
_cell_angle_beta                 100.1000(10)
_cell_angle_gamma                109.0090(10)
_cell_volume                     9266.29(18)
_cell_formula_units_Z            1
_cell_measurement_reflns_used    57340
_cell_measurement_temperature    99.99(10)
_cell_measurement_theta_max      30.8580
_cell_measurement_theta_min      3.3780
_shelx_estimated_absorpt_T_max   0.664
_shelx_estimated_absorpt_T_min   0.535
_exptl_absorpt_coefficient_mu    8.936
_exptl_absorpt_correction_T_max  1.00000
_exptl_absorpt_correction_T_min  0.56599
_exptl_absorpt_correction_type   multi-scan
_exptl_absorpt_process_details   
;
CrysAlisPro 1.171.39.30d (Rigaku Oxford Diffraction, 2017)
Empirical absorption correction using spherical harmonics,
 implemented in SCALE3 ABSPACK scaling algorithm.
;
_exptl_absorpt_special_details   ?
_exptl_crystal_colour            red
_exptl_crystal_colour_primary    red
_exptl_crystal_density_diffrn    3.076
_exptl_crystal_density_meas      ?
_exptl_crystal_density_method    ?
_exptl_crystal_description       block
_exptl_crystal_F_000             7952
_exptl_crystal_size_max          0.08
_exptl_crystal_size_mid          0.07
_exptl_crystal_size_min          0.05
_exptl_transmission_factor_max   ?
_exptl_transmission_factor_min   ?
_diffrn_reflns_av_R_equivalents  0.0295
_diffrn_reflns_av_unetI/netI     0.0270
_diffrn_reflns_Laue_measured_fraction_full 0.991
_diffrn_reflns_Laue_measured_fraction_max 0.991
_diffrn_reflns_limit_h_max       24
_diffrn_reflns_limit_h_min       -24
_diffrn_reflns_limit_k_max       24
_diffrn_reflns_limit_k_min       -24
_diffrn_reflns_limit_l_max       31
_diffrn_reflns_limit_l_min       -31
_diffrn_reflns_number            96913
_diffrn_reflns_point_group_measured_fraction_full 0.991
_diffrn_reflns_point_group_measured_fraction_max 0.991
_diffrn_reflns_theta_full        25.123
_diffrn_reflns_theta_max         25.123
_diffrn_reflns_theta_min         3.270
_diffrn_ambient_environment      N~2~
_diffrn_ambient_temperature      99.99(10)
_diffrn_detector                 'CCD plate'
_diffrn_detector_area_resol_mean ?
_diffrn_detector_type            HyPix
_diffrn_measured_fraction_theta_full 0.991
_diffrn_measured_fraction_theta_max 0.991
_diffrn_measurement_details      
;
List of Runs (angles in degrees, time in seconds):

  # Type    Start    End  Width  t~exp~   \w     \q     \k     \f   Frames
#--------------------------------------------------------------------------
  1  \w     -6.00  75.00   0.50   40.00    --    6.48  57.00  60.00  162
  2  \w     -5.00  75.00   0.50   40.00    --    6.48  46.00-177.00  160
  3  \w    -21.00  28.00   0.50   40.00    --   -5.30 -99.00   0.00   98
  4  \w    -63.00  20.00   0.50   40.00    --    6.48 -46.00  33.00  166
  5  \w    -64.00  17.00   0.50   40.00    --    6.48 -19.00 -90.00  162
;
_diffrn_measurement_device       'four-circle diffractometer'
_diffrn_measurement_device_type  'XtaLAB Synergy, Dualflex, HyPix'
_diffrn_measurement_method       '\w scans'
_diffrn_orient_matrix_type       
'CrysAlisPro convention (1999,Acta A55,543-557)'
_diffrn_orient_matrix_UB_11      0.0385537000
_diffrn_orient_matrix_UB_12      0.0120603000
_diffrn_orient_matrix_UB_13      0.0053443000
_diffrn_orient_matrix_UB_21      -0.0009383000
_diffrn_orient_matrix_UB_22      0.0207212000
_diffrn_orient_matrix_UB_23      -0.0166404000
_diffrn_orient_matrix_UB_31      0.0063822000
_diffrn_orient_matrix_UB_32      0.0321038000
_diffrn_orient_matrix_UB_33      0.0247638000
_diffrn_radiation_monochromator  mirror
_diffrn_radiation_probe          x-ray
_diffrn_radiation_type           MoK\a
_diffrn_radiation_wavelength     0.71073
_diffrn_source                   'micro-focus sealed X-ray tube'
_diffrn_source_type              'PhotonJet (Mo) X-ray Source'
_reflns_Friedel_coverage         0.000
_reflns_Friedel_fraction_full    .
_reflns_Friedel_fraction_max     .
_reflns_number_gt                29005
_reflns_number_total             32790
_reflns_odcompleteness_completeness 99.32
_reflns_odcompleteness_iscentric 1
_reflns_odcompleteness_theta     26.32
_reflns_special_details          
;
 Reflections were merged by SHELXL according to the crystal
 class for the calculation of statistics and refinement.
 
 _reflns_Friedel_fraction is defined as the number of unique
 Friedel pairs measured divided by the number that would be
 possible theoretically, ignoring centric projections and
 systematic absences.
;
_reflns_threshold_expression     'I > 2\s(I)'
_computing_cell_refinement       'CrysAlisPro 1.171.39.30d (Rigaku OD, 2017)'
_computing_data_collection       'CrysAlisPro 1.171.39.30d (Rigaku OD, 2017)'
_computing_data_reduction        'CrysAlisPro 1.171.39.30d (Rigaku OD, 2017)'
_computing_molecular_graphics    'Olex2 (Dolomanov et al., 2009)'
_computing_publication_material  'Olex2 (Dolomanov et al., 2009)'
_computing_structure_refinement  'XL (Sheldrick, 2008)'
_computing_structure_solution    'ShelXT (Sheldrick, 2015)'
_refine_diff_density_max         3.937
_refine_diff_density_min         -1.789
_refine_diff_density_rms         0.272
_refine_ls_extinction_coef       .
_refine_ls_extinction_method     none
_refine_ls_goodness_of_fit_ref   1.041
_refine_ls_hydrogen_treatment    constr
_refine_ls_matrix_type           full
_refine_ls_number_parameters     2033
_refine_ls_number_reflns         32790
_refine_ls_number_restraints     383
_refine_ls_R_factor_all          0.0637
_refine_ls_R_factor_gt           0.0578
_refine_ls_restrained_S_all      1.046
_refine_ls_shift/su_max          0.039
_refine_ls_shift/su_mean         0.000
_refine_ls_structure_factor_coef Fsqd
_refine_ls_weighting_details     
'w=1/[\s^2^(Fo^2^)+(0.0906P)^2^+124.7965P] where P=(Fo^2^+2Fc^2^)/3'
_refine_ls_weighting_scheme      calc
_refine_ls_wR_factor_gt          0.1548
_refine_ls_wR_factor_ref         0.1596
_refine_special_details          ?
_olex2_refinement_description    
;
1. Fixed Uiso
 At 1.2 times of:
  All C(H) groups, All C(H,H) groups
 At 1.5 times of:
  All C(H,H,H) groups
2. Restrained distances
 O36-O35
 2.35 with sigma of 0.01
 C65-C66
 1.55 with sigma of 0.01
 C64-C65
 1.55 with sigma of 0.01
 C64-C66
 2.35 with sigma of 0.01
 C66-O35
 2.35 with sigma of 0.01
 C73-C74
 1.55 with sigma of 0.01
 C72-C73
 1.55 with sigma of 0.01
 C72-C74
 2.35 with sigma of 0.01
 C68-C70
 2.35 with sigma of 0.01
 C69-C68
 1.55 with sigma of 0.01
 C70-C69
 1.55 with sigma of 0.01
 C69-C71
 2.35 with sigma of 0.01
 C70-C71
 1.55 with sigma of 0.01
 C77-C78
 1.55 with sigma of 0.01
 C91-C90
 1.55 with sigma of 0.01
 O36-C67
 1.25 with sigma of 0.01
 C67-O35
 1.25 with sigma of 0.01
 C67-C66
 1.55 with sigma of 0.01
 C67-C65
 2.35 with sigma of 0.01
 C82-C83
 1.55 with sigma of 0.01
 C5-S6
 1.85 with sigma of 0.01
 Ag3B-C5
 3 with sigma of 0.01
 C34-C36
 1.55 with sigma of 0.01
 C29-C28
 1.55 with sigma of 0.01
 C81-C82
 1.55 with sigma of 0.01
 C80-C81
 1.55 with sigma of 0.01
 C80-C82
 2.64 with sigma of 0.01
 C5-C4
 1.55 with sigma of 0.01
 C4-S6
 2.75 with sigma of 0.01
 C62-Ag3A
 3 with sigma of 0.01
 C29-C30
 1.55 with sigma of 0.01
 C28-C30
 2.35 with sigma of 0.01
 C20-S13
 1.85 with sigma of 0.01
 C5-C6
 1.55 with sigma of 0.01
 S6-C6
 2.75 with sigma of 0.01
 C6-C4
 2.35 with sigma of 0.01
 C6-Ag3B
 3.2 with sigma of 0.01
 C61-C62
 1.55 with sigma of 0.01
 C62-C63
 1.55 with sigma of 0.01
3. Restrained planarity
 C66, C67, O35, O36
 with sigma of 0.01
4. Uiso/Uaniso restraints and constraints
C72 \\sim C73 \\sim C74 \\sim C75 \\sim O27 \\sim O28: within 1.7A with sigma
of 0.004 and sigma for terminal atoms of 0.008
C68 \\sim C69 \\sim C70 \\sim C71 \\sim O33 \\sim O34: within 1.7A with sigma
of 0.004 and sigma for terminal atoms of 0.008
C76 \\sim C77 \\sim C78 \\sim C79 \\sim O29 \\sim O30: within 1.7A with sigma
of 0.004 and sigma for terminal atoms of 0.008
C7 \\sim C8 \\sim C9 \\sim C88 \\sim O37 \\sim O38: within 1.7A with sigma of
0.004 and sigma for terminal atoms of 0.008
C34 \\sim C35 \\sim C36: within 1.7A with sigma of 0.004 and sigma for terminal
atoms of 0.08
C13 \\sim C14 \\sim C15: within 1.7A with sigma of 0.004 and sigma for terminal
atoms of 0.008
C55 \\sim C56 \\sim C57: within 1.7A with sigma of 0.004 and sigma for terminal
atoms of 0.008
C89 \\sim C90 \\sim C91 \\sim C92 \\sim O41 \\sim O42: within 1.7A with sigma
of 0.004 and sigma for terminal atoms of 0.008
Ag4 \\sim Ag4A: within 1.7A with sigma of 0.004 and sigma for terminal atoms of
0.08
Ag9 \\sim Ag9A: within 1.7A with sigma of 0.004 and sigma for terminal atoms of
0.08
Ag6 \\sim Ag6A: within 1.7A with sigma of 0.004 and sigma for terminal atoms of
0.08
Ag7B \\sim Ag16: within 1.7A with sigma of 0.004 and sigma for terminal atoms
of 0.08
Ag17: within 1.7A with sigma of 0.004 and sigma for terminal atoms of 0.008
Ag8B \\sim Ag17: within 1.7A with sigma of 0.004 and sigma for terminal atoms
of 0.08
C64 \\sim C65 \\sim C66 \\sim C67 \\sim O35 \\sim O36: within 1.7A with sigma
of 0.004 and sigma for terminal atoms of 0.008
Ag3 \\sim Ag3A: within 1.7A with sigma of 0.004 and sigma for terminal atoms of
0.08
Ag1 \\sim Ag1A: within 1.7A with sigma of 0.004 and sigma for terminal atoms of
0.08
Ag8 \\sim Ag8A: within 1.7A with sigma of 0.004 and sigma for terminal atoms of
0.08
Ag1B \\sim Ag10: within 1.7A with sigma of 0.004 and sigma for terminal atoms
of 0.08
Ag2B \\sim Ag11: within 1.7A with sigma of 0.004 and sigma for terminal atoms
of 0.08
Ag3B \\sim Ag12 \\sim Ag38: within 1.7A with sigma of 0.001 and sigma for
terminal atoms of 0.004
Ag5B \\sim Ag14: within 1.7A with sigma of 0.004 and sigma for terminal atoms
of 0.08
Ag4B \\sim Ag13 \\sim Ag31: within 1.7A with sigma of 0.004 and sigma for
terminal atoms of 0.08
C80 \\sim C81 \\sim C82 \\sim C83 \\sim O25 \\sim O26: within 1.7A with sigma
of 0.004 and sigma for terminal atoms of 0.008
C28 \\sim C29 \\sim C30 \\sim S16: within 1.7A with sigma of 0.004 and sigma
for terminal atoms of 0.008
C45 \\sim C44 \\sim C43: within 1.7A with sigma of 0.004 and sigma for terminal
atoms of 0.08
C21 \\sim C20 \\sim C19 \\sim S13: within 1.7A with sigma of 0.004 and sigma
for terminal atoms of 0.08
C4 \\sim C5 \\sim C6 \\sim S6: within 1.7A with sigma of 0.002 and sigma for
terminal atoms of 0.004
C62 \\sim S21 \\sim C63 \\sim C61: within 1.7A with sigma of 0.004 and sigma
for terminal atoms of 0.008
5. Others
 Sof(Ag1A)=1-FVAR(1)
 Sof(Ag1)=FVAR(1)
 Sof(Ag2A)=1-FVAR(2)
 Sof(Ag2)=FVAR(2)
 Sof(Ag3A)=1-FVAR(3)
 Sof(Ag3)=FVAR(3)
 Sof(Ag4A)=1-FVAR(4)
 Sof(Ag4)=FVAR(4)
 Sof(Ag5A)=1-FVAR(5)
 Sof(Ag5)=FVAR(5)
 Sof(Ag6A)=1-FVAR(6)
 Sof(Ag6)=FVAR(6)
 Sof(Ag7A)=1-FVAR(7)
 Sof(Ag7)=FVAR(7)
 Sof(Ag8A)=1-FVAR(8)
 Sof(Ag8)=FVAR(8)
 Sof(Ag9A)=1-FVAR(9)
 Sof(Ag9)=FVAR(9)
 Sof(Ag1B)=1-FVAR(10)
 Sof(Ag10)=FVAR(10)
 Sof(Ag2B)=1-FVAR(11)
 Sof(Ag11)=FVAR(11)
 Sof(Ag3B)=1-FVAR(12)
 Sof(Ag12)=FVAR(12)
 Sof(Ag4B)=Sof(Ag5B)=1-FVAR(13)
 Sof(Ag13)=Sof(Ag14)=FVAR(13)
 Sof(Ag7B)=1-FVAR(14)
 Sof(Ag16)=FVAR(14)
 Sof(Ag9B)=1-FVAR(15)
 Sof(Ag18)=FVAR(15)
 Fixed Sof: Ag8B(0.1) Ag17(0.9)
6.a Riding coordinates:
 C1(H1A,H1B,H1C), C3(H3A,H3B,H3C), C7(H7A,H7B,H7C), C10(H10A,H10B,H10C),
 C12(H12A,H12B,H12C), C13(H13A,H13B,H13C), C15(H15A,H15B,H15C), C16(H16A,H16B,
 H16C), C18(H18A,H18B,H18C), C19(H19A,H19B,H19C), C21(H21A,H21B,H21C), C22(H22A,
 H22B,H22C), C24(H24A,H24B,H24C), C25(H25A,H25B,H25C), C27(H27A,H27B,H27C),
 C28(H28A,H28B,H28C), C30(H30A,H30B,H30C), C31(H31A,H31B,H31C), C33(H33A,H33B,
 H33C), C34(H34A,H34B,H34C), C35(H35A,H35B,H35C), C37(H37A,H37B,H37C), C39(H39A,
 H39B,H39C), C40(H40A,H40B,H40C), C42(H42A,H42B,H42C), C43(H43A,H43B,H43C),
 C45(H45A,H45B,H45C), C46(H46A,H46B,H46C), C48(H48A,H48B,H48C), C49(H49A,H49B,
 H49C), C51(H51A,H51B,H51C), C52(H52A,H52B,H52C), C54(H54A,H54B,H54C), C55(H55A,
 H55B,H55C), C57(H57A,H57B,H57C), C58(H58A,H58B,H58C), C60(H60A,H60B,H60C),
 C62(H62), C64(H64A,H64B,H64C), C68(H68A,H68B,H68C), C72(H72A,H72B,H72C),
 C76(H76A,H76B,H76C), C84(H84A,H84B,H84C), C89(H89A,H89B,H89C), C93(H93A,H93B,
 H93C)
6.b Ternary CH refined with riding coordinates:
 C2(H2), C5(H5), C11(H11), C14(H14), C17(H17), C20(H20), C23(H23), C26(H26),
 C29(H29), C32(H32), C36(H36), C38(H38), C41(H41), C44(H44), C47(H47), C50(H50),
  C53(H53), C56(H56), C59(H59)
6.c Secondary CH2 refined with riding coordinates:
 C8(H8A,H8B), C9(H9A,H9B), C65(H65A,H65B), C66(H66A,H66B), C69(H69A,H69B),
 C70(H70A,H70B), C73(H73A,H73B), C74(H74A,H74B), C77(H77A,H77B), C78(H78A,H78B),
  C81(H81A,H81B), C82(H82A,H82B), C85(H85A,H85B), C86(H86A,H86B), C90(H90A,
 H90B), C91(H91A,H91B), C94(H94A,H94B), C95(H95A,H95B)
6.d Me refined with riding coordinates:
 C4(H4A,H4B,H4C), C6(H6A,H6B,H6C), C61(H61A,H61B,H61C), C63(H63A,H63B,H63C),
 C80(H80A,H80B,H80C)
6.e Idealised Me refined as rotating group:
 C97(H97A,H97B,H97C)
;
_atom_sites_solution_hydrogens   mixed
_atom_sites_solution_primary     dual
_atom_sites_solution_secondary   ?
loop_
_atom_site_label
_atom_site_type_symbol
_atom_site_fract_x
_atom_site_fract_y
_atom_site_fract_z
_atom_site_U_iso_or_equiv
_atom_site_adp_type
_atom_site_occupancy
_atom_site_site_symmetry_order
_atom_site_calc_flag
_atom_site_refinement_flags_posn
_atom_site_refinement_flags_adp
_atom_site_refinement_flags_occupancy
_atom_site_disorder_assembly
_atom_site_disorder_group
Ag1 Ag 0.4296(4) 0.1155(3) 0.1062(3) 0.0911(17) Uani 0.578(15) 1 d . U P A 1
Ag1A Ag 0.4085(5) 0.1178(4) 0.1259(4) 0.1006(17) Uani 0.422(15) 1 d . U P A 2
Ag1B Ag 0.5559(9) 0.1911(9) 0.2572(6) 0.075(3) Uani 0.096(3) 1 d . U P A 2
Ag2 Ag 0.2960(2) 0.5894(2) 0.41118(8) 0.0550(8) Uani 0.818(14) 1 d . . P A 1
Ag2A Ag 0.3312(13) 0.6271(16) 0.4175(4) 0.076(6) Uani 0.182(14) 1 d . . P A 2
Ag2B Ag 0.1948(7) 0.1529(7) 0.2300(6) 0.060(3) Uani 0.082(3) 1 d . U P A 2
Ag3 Ag 0.10329(7) 0.33888(7) 0.31152(5) 0.0512(4) Uani 0.824(3) 1 d . U P A 1
Ag3A Ag 0.1245(4) 0.3936(5) 0.2838(3) 0.081(2) Uani 0.176(3) 1 d D U P A 2
Ag3B Ag 0.6538(8) 0.3298(9) 0.2403(6) 0.086(5) Uani 0.100(4) 1 d D U P A 2
Ag4 Ag 0.22675(7) 0.45580(9) 0.25221(6) 0.0597(4) Uani 0.872(4) 1 d . U P A 1
Ag4A Ag 0.2408(5) 0.5149(7) 0.2604(4) 0.066(2) Uani 0.128(4) 1 d . U P A 2
Ag4B Ag 0.1425(7) 0.0695(8) 0.2903(7) 0.102(6) Uani 0.107(3) 1 d . U P A 2
Ag5 Ag 0.14201(9) 0.16320(15) 0.37565(8) 0.0620(8) Uani 0.853(9) 1 d . . P A 1
Ag5A Ag 0.1297(5) 0.2009(8) 0.3916(4) 0.065(4) Uani 0.147(9) 1 d . . P A 2
Ag5B Ag 0.2849(8) 0.0772(8) 0.1591(5) 0.081(3) Uani 0.107(3) 1 d . U P A 2
Ag6 Ag 0.80404(7) 0.67069(15) 0.43721(6) 0.0526(5) Uani 0.857(7) 1 d . U P A 1
Ag6A Ag 0.8032(4) 0.6342(9) 0.4377(4) 0.050(2) Uani 0.143(7) 1 d . U P A 2
Ag7 Ag 0.59925(12) 0.69732(14) 0.28284(9) 0.0589(7) Uani 0.874(8) 1 d . . P A 1
Ag7A Ag 0.5586(12) 0.6534(12) 0.2581(7) 0.072(6) Uani 0.126(8) 1 d . . P A 2
Ag7B Ag 0.5917(13) 0.7751(9) 0.3785(7) 0.071(3) Uani 0.079(4) 1 d . U P A 2
Ag8 Ag 0.48178(10) 0.27870(10) 0.13727(8) 0.0600(5) Uani 0.882(7) 1 d . U P A 1
Ag8A Ag 0.4610(7) 0.2595(8) 0.1551(6) 0.060(3) Uani 0.118(7) 1 d . U P A 2
Ag8B Ag 0.7766(10) 0.6606(11) 0.5563(7) 0.051(2) Uani 0.1 1 d . U P A 2
Ag9 Ag 0.09182(9) 0.21534(9) 0.21197(11) 0.0614(5) Uani 0.879(7) 1 d . U P A 1
Ag9A Ag 0.0942(6) 0.2288(8) 0.2412(8) 0.063(2) Uani 0.121(7) 1 d . U P A 2
Ag9B Ag 0.3131(11) 0.0573(10) 0.2981(8) 0.060(6) Uani 0.059(4) 1 d . . P A 2
Ag10 Ag 0.50077(10) 0.12721(9) 0.23167(6) 0.0777(5) Uani 0.904(3) 1 d . U P A 1
Ag11 Ag 0.14978(6) 0.13304(6) 0.25940(5) 0.0551(3) Uani 0.918(3) 1 d . U P A 1
Ag12 Ag 0.60567(7) 0.29551(7) 0.28458(5) 0.0582(4) Uani 0.900(4) 1 d . U P A 1
Ag13 Ag 0.21177(7) 0.03713(7) 0.30682(6) 0.0642(4) Uani 0.893(3) 1 d . U P A 1
Ag14 Ag 0.25700(8) 0.12098(9) 0.16379(6) 0.0738(5) Uani 0.893(3) 1 d . U P A 1
Ag15 Ag 0.46259(6) 0.51205(7) 0.18431(5) 0.0596(3) Uani 1 1 d . . . . .
Ag16 Ag 0.54113(9) 0.75592(7) 0.38139(5) 0.0618(4) Uani 0.921(4) 1 d . U P A 1
Ag17 Ag 0.75845(8) 0.64227(9) 0.53928(6) 0.0455(4) Uani 0.9 1 d . U P A 1
Ag18 Ag 0.33515(7) 0.05623(7) 0.23966(6) 0.0693(4) Uani 0.941(4) 1 d . . P A 1
Ag19 Ag 0.24264(8) 0.19526(8) 0.08037(7) 0.0822(4) Uani 1 1 d . . . . .
Ag20 Ag 0.36441(7) 0.18537(7) 0.03444(5) 0.0635(3) Uani 1 1 d . . . . .
Ag21 Ag 0.15353(7) 0.29217(8) 0.14665(7) 0.0784(4) Uani 1 1 d . . . . .
Ag22 Ag 0.15012(9) 0.34601(9) 0.05123(8) 0.0954(5) Uani 1 1 d . . . . .
Ag23 Ag 0.37412(7) 0.59421(6) 0.21716(5) 0.0614(3) Uani 1 1 d . . . . .
Ag24 Ag 0.38174(7) 0.70588(7) 0.33351(5) 0.0670(3) Uani 1 1 d . . . . .
Ag25 Ag 0.50395(7) 0.70842(6) 0.47412(5) 0.0599(3) Uani 1 1 d . . . . .
Ag26 Ag 0.56579(5) 0.58655(4) 0.49947(3) 0.03847(18) Uani 1 1 d . . . . .
Ag27 Ag 0.48841(4) 0.44162(4) 0.41768(3) 0.03487(17) Uani 1 1 d . . . . .
Ag28 Ag 0.41324(5) 0.52321(5) 0.47195(4) 0.03819(18) Uani 1 1 d . . . . .
Ag29 Ag 0.19586(7) 0.46164(7) 0.42459(5) 0.0615(3) Uani 1 1 d . . . . .
Ag30 Ag 0.27923(8) 0.21241(7) 0.50788(5) 0.0720(3) Uani 1 1 d . . . . .
Ag31 Ag 0.37116(8) 0.11579(7) 0.43320(6) 0.0703(3) Uani 1 1 d . U . . .
Ag32 Ag 0.46885(7) 0.11582(8) 0.33946(6) 0.0699(3) Uani 1 1 d . . . . .
Ag33 Ag 0.33104(10) 0.35531(9) 0.07625(6) 0.0857(4) Uani 1 1 d . . . . .
Ag34 Ag 0.55571(7) 0.43550(7) 0.14110(5) 0.0654(3) Uani 1 1 d . . . . .
Ag35 Ag 0.68765(7) 0.53722(8) 0.24114(5) 0.0737(3) Uani 1 1 d . . . . .
Ag36 Ag 0.75643(7) 0.48186(6) 0.33638(5) 0.0641(3) Uani 1 1 d . . . . .
Ag37 Ag 0.78683(6) 0.43163(6) 0.45222(5) 0.0578(3) Uani 1 1 d . . . . .
Ag38 Ag 0.66141(6) 0.28883(6) 0.41457(5) 0.0598(3) Uani 1 1 d . U . . .
Ag39 Ag 0.65320(5) 0.48622(5) 0.43657(4) 0.04313(19) Uani 1 1 d . . . . .
Ag40 Ag 0.21712(8) 0.50270(8) 0.12152(7) 0.0794(4) Uani 1 1 d . . . . .
Ag41 Ag 0.74019(8) 0.69231(8) 0.32191(7) 0.0738(3) Uani 1 1 d . . . . .
Ag42 Ag 0.53367(5) 0.32211(5) 0.43144(4) 0.0462(2) Uani 1 1 d . . . . .
C1 C 0.8793(9) 0.3839(11) 0.3501(9) 0.082(5) Uani 1 1 d . . . . .
H1A H 0.8919 0.4285 0.3433 0.123 Uiso 1 1 d R . . . .
H1B H 0.9112 0.3599 0.3394 0.123 Uiso 1 1 d R . . . .
H1C H 0.8853 0.3975 0.3899 0.123 Uiso 1 1 d R . . . .
C2 C 0.8015(8) 0.3297(9) 0.3156(7) 0.060(3) Uani 1 1 d . . . . .
H2 H 0.7933 0.3232 0.2759 0.072 Uiso 1 1 calc R . . . .
C3 C 0.7819(11) 0.2530(10) 0.3168(10) 0.089(6) Uani 1 1 d . . . . .
H3A H 0.7729 0.2546 0.3518 0.133 Uiso 1 1 d R . . . .
H3B H 0.8219 0.2385 0.3134 0.133 Uiso 1 1 d R . . . .
H3C H 0.7384 0.2170 0.2851 0.133 Uiso 1 1 d R . . . .
C4 C 0.6653(16) 0.187(3) 0.173(2) 0.299(19) Uiso 1 1 d D U . . .
H4A H 0.6530 0.1557 0.1931 0.448 Uiso 1 1 calc R . . . .
H4B H 0.6926 0.1700 0.1492 0.448 Uiso 1 1 calc R . . . .
H4C H 0.6947 0.2384 0.2001 0.448 Uiso 1 1 calc R . . . .
C5 C 0.5948(11) 0.1813(12) 0.1362(11) 0.298(19) Uiso 1 1 d D U . . .
H5 H 0.5646 0.1295 0.1073 0.357 Uiso 1 1 calc R . . . .
C6 C 0.6257(16) 0.2337(19) 0.1086(9) 0.300(19) Uiso 1 1 d D U . . .
H6A H 0.5858 0.2351 0.0838 0.450 Uiso 1 1 calc R . . . .
H6B H 0.6564 0.2837 0.1378 0.450 Uiso 1 1 calc R . . . .
H6C H 0.6543 0.2153 0.0868 0.450 Uiso 1 1 calc R . . . .
C7 C 0.7858(15) 0.335(2) 0.0221(12) 0.149(7) Uani 1 1 d . U . . .
H7A H 0.7725 0.3278 -0.0171 0.224 Uiso 1 1 d R . . . .
H7B H 0.7830 0.2884 0.0236 0.224 Uiso 1 1 d R . . . .
H7C H 0.8353 0.3731 0.0422 0.224 Uiso 1 1 d R . . . .
C8 C 0.7383(15) 0.361(2) 0.0491(11) 0.145(5) Uani 1 1 d . U . . .
H8A H 0.7134 0.3779 0.0245 0.174 Uiso 1 1 calc R . . . .
H8B H 0.7009 0.3177 0.0490 0.174 Uiso 1 1 calc R . . . .
C9 C 0.7627(14) 0.414(2) 0.0997(11) 0.143(5) Uani 1 1 d . U . . .
H9A H 0.7969 0.4580 0.0983 0.172 Uiso 1 1 calc R . . . .
H9B H 0.7922 0.3988 0.1231 0.172 Uiso 1 1 calc R . . . .
C10 C 0.9346(11) 0.6256(16) 0.3633(10) 0.106(8) Uani 1 1 d . . . . .
H10A H 0.9224 0.6355 0.3981 0.158 Uiso 1 1 d R . . . .
H10B H 0.9821 0.6633 0.3705 0.158 Uiso 1 1 d R . . . .
H10C H 0.9355 0.5766 0.3495 0.158 Uiso 1 1 d R . . . .
C11 C 0.8818(8) 0.6278(10) 0.3224(7) 0.067(4) Uani 1 1 d . . . . .
H11 H 0.8739 0.5887 0.2852 0.080 Uiso 1 1 calc R . . . .
C12 C 0.9062(14) 0.7027(17) 0.3179(14) 0.128(10) Uani 1 1 d . . . . .
H12A H 0.8632 0.7071 0.3001 0.192 Uiso 1 1 d R . . . .
H12B H 0.9368 0.7012 0.2938 0.192 Uiso 1 1 d R . . . .
H12C H 0.9333 0.7455 0.3542 0.192 Uiso 1 1 d R . . . .
C13 C 0.6991(13) 0.6360(13) 0.1564(9) 0.103(5) Uani 1 1 d . U . . .
H13A H 0.7258 0.6665 0.1963 0.154 Uiso 1 1 d R . . . .
H13B H 0.7145 0.6646 0.1351 0.154 Uiso 1 1 d R . . . .
H13C H 0.7089 0.5918 0.1438 0.154 Uiso 1 1 d R . . . .
C14 C 0.6209(13) 0.6137(12) 0.1481(8) 0.094(5) Uani 1 1 d . U . . .
H14 H 0.5928 0.5721 0.1101 0.113 Uiso 1 1 calc R . . . .
C15 C 0.6042(14) 0.6781(12) 0.1518(9) 0.101(5) Uani 1 1 d . U . . .
H15A H 0.5518 0.6628 0.1419 0.152 Uiso 1 1 d R . . . .
H15B H 0.6219 0.6962 0.1254 0.152 Uiso 1 1 d R . . . .
H15C H 0.6278 0.7177 0.1898 0.152 Uiso 1 1 d R . . . .
C16 C 0.3252(11) 0.4804(14) 0.0129(7) 0.092(6) Uani 1 1 d . . . . .
H16A H 0.3364 0.4370 0.0036 0.139 Uiso 1 1 d R . . . .
H16B H 0.3382 0.5046 -0.0117 0.139 Uiso 1 1 d R . . . .
H16C H 0.2734 0.4649 0.0075 0.139 Uiso 1 1 d R . . . .
C17 C 0.3678(10) 0.5341(10) 0.0718(7) 0.070(4) Uani 1 1 d . . . . .
H17 H 0.4200 0.5458 0.0765 0.084 Uiso 1 1 calc R . . . .
C18 C 0.3586(13) 0.6040(13) 0.0861(9) 0.096(6) Uani 1 1 d . . . . .
H18A H 0.3085 0.5952 0.0840 0.144 Uiso 1 1 d R . . . .
H18B H 0.3717 0.6247 0.0597 0.144 Uiso 1 1 d R . . . .
H18C H 0.3905 0.6390 0.1243 0.144 Uiso 1 1 d R . . . .
C19 C 0.1230(14) 0.1525(15) -0.0865(12) 0.142(12) Uani 1 1 d . U . . .
H19A H 0.1023 0.1334 -0.0616 0.213 Uiso 1 1 d R . . . .
H19B H 0.1255 0.1123 -0.1169 0.213 Uiso 1 1 d R . . . .
H19C H 0.0926 0.1727 -0.1024 0.213 Uiso 1 1 d R . . . .
C20 C 0.1968(13) 0.2113(12) -0.0508(5) 0.101(7) Uani 1 1 d D U . . .
H20 H 0.2318 0.1879 -0.0524 0.121 Uiso 1 1 calc R . . . .
C21 C 0.215(2) 0.2635(19) -0.0739(12) 0.181(17) Uani 1 1 d . U . . .
H21A H 0.1912 0.2966 -0.0623 0.272 Uiso 1 1 d R . . . .
H21B H 0.1996 0.2390 -0.1149 0.272 Uiso 1 1 d R . . . .
H21C H 0.2675 0.2922 -0.0594 0.272 Uiso 1 1 d R . . . .
C22 C 0.1962(12) -0.0412(11) 0.0364(10) 0.098(6) Uani 1 1 d . . . . .
H22A H 0.2302 -0.0452 0.0644 0.147 Uiso 1 1 d R . . . .
H22B H 0.1668 -0.0902 0.0056 0.147 Uiso 1 1 d R . . . .
H22C H 0.1648 -0.0216 0.0537 0.147 Uiso 1 1 d R . . . .
C23 C 0.2379(10) 0.0096(9) 0.0129(7) 0.072(4) Uani 1 1 d . . . . .
H23 H 0.2702 -0.0110 -0.0039 0.086 Uiso 1 1 calc R . . . .
C24 C 0.1896(11) 0.0186(11) -0.0310(8) 0.089(6) Uani 1 1 d . . . . .
H24A H 0.1574 0.0381 -0.0148 0.133 Uiso 1 1 d R . . . .
H24B H 0.1608 -0.0293 -0.0632 0.133 Uiso 1 1 d R . . . .
H24C H 0.2194 0.0534 -0.0432 0.133 Uiso 1 1 d R . . . .
C25 C 0.0212(11) 0.0415(10) 0.0931(10) 0.096(7) Uani 1 1 d . . . . .
H25A H 0.0519 0.0228 0.1107 0.144 Uiso 1 1 d R . . . .
H25B H -0.0172 0.0004 0.0598 0.144 Uiso 1 1 d R . . . .
H25C H -0.0005 0.0643 0.1198 0.144 Uiso 1 1 d R . . . .
C26 C 0.0640(8) 0.0985(9) 0.0772(6) 0.065(4) Uani 1 1 d . . . . .
H26 H 0.0819 0.0730 0.0476 0.078 Uiso 1 1 calc R . . . .
C27 C 0.0217(9) 0.1289(11) 0.0528(9) 0.084(5) Uani 1 1 d . . . . .
H27A H 0.0195 0.1698 0.0827 0.127 Uiso 1 1 d R . . . .
H27B H -0.0273 0.0909 0.0307 0.127 Uiso 1 1 d R . . . .
H27C H 0.0445 0.1476 0.0285 0.127 Uiso 1 1 d R . . . .
C28 C -0.0350(11) 0.0582(9) 0.2622(10) 0.103(5) Uani 1 1 d D U . . .
H28A H -0.0697 0.0261 0.2245 0.155 Uiso 1 1 d R . . . .
H28B H -0.0565 0.0474 0.2897 0.155 Uiso 1 1 d R . . . .
H28C H 0.0088 0.0491 0.2650 0.155 Uiso 1 1 d R . . . .
C29 C -0.0106(9) 0.1429(9) 0.2802(9) 0.086(3) Uani 1 1 d D U . . .
H29 H -0.0243 0.1435 0.2427 0.104 Uiso 1 1 calc R . . . .
C30 C -0.0724(11) 0.1563(12) 0.3013(11) 0.121(6) Uani 1 1 d D U . . .
H30A H -0.0469 0.1790 0.3416 0.182 Uiso 1 1 d R . . . .
H30B H -0.1137 0.1098 0.2913 0.182 Uiso 1 1 d R . . . .
H30C H -0.0896 0.1902 0.2916 0.182 Uiso 1 1 d R . . . .
C31 C 0.1669(13) -0.1042(12) 0.1591(12) 0.117(9) Uani 1 1 d . . . . .
H31A H 0.2125 -0.0856 0.1517 0.175 Uiso 1 1 d R . . . .
H31B H 0.1341 -0.1522 0.1283 0.175 Uiso 1 1 d R . . . .
H31C H 0.1761 -0.1098 0.1941 0.175 Uiso 1 1 d R . . . .
C32 C 0.1323(10) -0.0506(9) 0.1652(8) 0.074(4) Uani 1 1 d . . . . .
H32 H 0.1177 -0.0504 0.1276 0.089 Uiso 1 1 calc R . . . .
C33 C 0.0623(11) -0.0745(11) 0.1811(10) 0.097(6) Uani 1 1 d . . . . .
H33A H 0.0737 -0.0682 0.2200 0.145 Uiso 1 1 d R . . . .
H33B H 0.0298 -0.1262 0.1563 0.145 Uiso 1 1 d R . . . .
H33C H 0.0388 -0.0424 0.1767 0.145 Uiso 1 1 d R . . . .
C34 C 0.391(2) -0.0587(18) 0.3762(12) 0.188(16) Uani 1 1 d D U . . .
H34A H 0.4397 -0.0264 0.3808 0.282 Uiso 1 1 d R . . . .
H34B H 0.3870 -0.1089 0.3680 0.282 Uiso 1 1 d R . . . .
H34C H 0.3792 -0.0396 0.4108 0.282 Uiso 1 1 d R . . . .
C35 C 0.3583(18) -0.0901(14) 0.2679(13) 0.133(10) Uani 1 1 d . U . . .
H35A H 0.3208 -0.0931 0.2381 0.200 Uiso 1 1 d R . . . .
H35B H 0.3559 -0.1398 0.2603 0.200 Uiso 1 1 d R . . . .
H35C H 0.4058 -0.0581 0.2694 0.200 Uiso 1 1 d R . . . .
C36 C 0.3459(14) -0.0566(12) 0.3235(10) 0.098(6) Uani 1 1 d D U . . .
H36 H 0.2943 -0.0872 0.3174 0.118 Uiso 1 1 calc R . . . .
C37 C 0.5910(16) 0.0331(11) 0.2696(9) 0.105(8) Uani 1 1 d . . . . .
H37A H 0.5389 0.0197 0.2578 0.157 Uiso 1 1 d R . . . .
H37B H 0.5996 -0.0079 0.2741 0.157 Uiso 1 1 d R . . . .
H37C H 0.6109 0.0437 0.2413 0.157 Uiso 1 1 d R . . . .
C38 C 0.6299(9) 0.1035(8) 0.3281(7) 0.066(4) Uani 1 1 d . . . . .
H38 H 0.6815 0.1290 0.3313 0.079 Uiso 1 1 calc R . . . .
C39 C 0.6278(10) 0.0831(10) 0.3781(8) 0.073(4) Uani 1 1 d . . . . .
H39A H 0.6534 0.1287 0.4127 0.109 Uiso 1 1 d R . . . .
H39B H 0.6518 0.0497 0.3774 0.109 Uiso 1 1 d R . . . .
H39C H 0.5778 0.0588 0.3765 0.109 Uiso 1 1 d R . . . .
C40 C 0.3534(16) 0.0219(11) 0.5288(9) 0.112(9) Uani 1 1 d . . . . .
H40A H 0.3576 0.0029 0.4913 0.167 Uiso 1 1 d R . . . .
H40B H 0.3260 -0.0196 0.5362 0.167 Uiso 1 1 d R . . . .
H40C H 0.4017 0.0498 0.5566 0.167 Uiso 1 1 d R . . . .
C41 C 0.3104(14) 0.0689(10) 0.5340(10) 0.099(7) Uani 1 1 d . . . . .
H41 H 0.3044 0.0831 0.5719 0.119 Uiso 1 1 calc R . . . .
C42 C 0.2367(13) 0.0294(11) 0.4906(13) 0.121(9) Uani 1 1 d . . . . .
H42A H 0.2160 0.0652 0.4912 0.181 Uiso 1 1 d R . . . .
H42B H 0.2057 -0.0087 0.4995 0.181 Uiso 1 1 d R . . . .
H42C H 0.2401 0.0062 0.4533 0.181 Uiso 1 1 d R . . . .
C43 C 0.1183(18) 0.1387(15) 0.5480(11) 0.145(12) Uani 1 1 d . U . . .
H43A H 0.1689 0.1464 0.5589 0.217 Uiso 1 1 d R . . . .
H43B H 0.0880 0.0930 0.5493 0.217 Uiso 1 1 d R . . . .
H43C H 0.1126 0.1807 0.5738 0.217 Uiso 1 1 d R . . . .
C44 C 0.0969(14) 0.1312(12) 0.4887(10) 0.108(8) Uani 1 1 d . U . . .
H44 H 0.0983 0.0850 0.4629 0.130 Uiso 1 1 calc R . . . .
C45 C 0.0210(16) 0.124(2) 0.4749(17) 0.183(16) Uani 1 1 d . U . . .
H45A H 0.0081 0.1537 0.5053 0.274 Uiso 1 1 d R . . . .
H45B H -0.0106 0.0718 0.4611 0.274 Uiso 1 1 d R . . . .
H45C H 0.0150 0.1398 0.4443 0.274 Uiso 1 1 d R . . . .
C46 C 0.3068(11) 0.7937(11) 0.4378(10) 0.090(6) Uani 1 1 d . . . . .
H46A H 0.3130 0.8016 0.4047 0.134 Uiso 1 1 d R . . . .
H46B H 0.2952 0.8325 0.4615 0.134 Uiso 1 1 d R . . . .
H46C H 0.2674 0.7452 0.4261 0.134 Uiso 1 1 d R . . . .
C47 C 0.3763(10) 0.7968(9) 0.4704(7) 0.070(4) Uani 1 1 d . . . . .
H47 H 0.3696 0.7929 0.5055 0.084 Uiso 1 1 calc R . . . .
C48 C 0.4435(11) 0.8661(10) 0.4878(9) 0.083(5) Uani 1 1 d . . . . .
H48A H 0.4851 0.8636 0.5096 0.125 Uiso 1 1 d R . . . .
H48B H 0.4361 0.9088 0.5106 0.125 Uiso 1 1 d R . . . .
H48C H 0.4523 0.8713 0.4542 0.125 Uiso 1 1 d R . . . .
C49 C 0.5158(16) 0.8022(14) 0.2198(10) 0.117(8) Uani 1 1 d . . . . .
H49A H 0.5593 0.7933 0.2275 0.175 Uiso 1 1 d R . . . .
H49B H 0.5291 0.8521 0.2216 0.175 Uiso 1 1 d R . . . .
H49C H 0.4828 0.7657 0.1824 0.175 Uiso 1 1 d R . . . .
C50 C 0.4821(9) 0.7972(9) 0.2650(8) 0.074(5) Uani 1 1 d . . . . .
H50 H 0.4311 0.7905 0.2512 0.088 Uiso 1 1 calc R . . . .
C51 C 0.5205(15) 0.8683(11) 0.3178(10) 0.104(7) Uani 1 1 d . . . . .
H51A H 0.4991 0.8638 0.3470 0.156 Uiso 1 1 d R . . . .
H51B H 0.5166 0.9096 0.3104 0.156 Uiso 1 1 d R . . . .
H51C H 0.5715 0.8776 0.3304 0.156 Uiso 1 1 d R . . . .
C52 C 0.5134(11) 0.2875(11) -0.0111(8) 0.086(5) Uani 1 1 d . . . . .
H52A H 0.5606 0.3211 0.0174 0.130 Uiso 1 1 d R . . . .
H52B H 0.5178 0.2792 -0.0484 0.130 Uiso 1 1 d R . . . .
H52C H 0.4965 0.2401 -0.0082 0.130 Uiso 1 1 d R . . . .
C53 C 0.4604(10) 0.3223(11) -0.0010(7) 0.079(5) Uani 1 1 d . . . . .
H53 H 0.4142 0.2911 -0.0329 0.095 Uiso 1 1 calc R . . . .
C54 C 0.4890(11) 0.4025(13) 0.0025(8) 0.093(6) Uani 1 1 d . . . . .
H54A H 0.4550 0.4235 0.0130 0.139 Uiso 1 1 d R . . . .
H54B H 0.4921 0.4015 -0.0339 0.139 Uiso 1 1 d R . . . .
H54C H 0.5368 0.4330 0.0308 0.139 Uiso 1 1 d R . . . .
C55 C 0.9631(9) 0.5693(10) 0.5020(9) 0.079(4) Uani 1 1 d . U . . .
H55A H 0.9371 0.5262 0.5083 0.119 Uiso 1 1 d R . . . .
H55B H 1.0145 0.5906 0.5233 0.119 Uiso 1 1 d R . . . .
H55C H 0.9571 0.5539 0.4620 0.119 Uiso 1 1 d R . . . .
C56 C 0.9328(9) 0.6270(10) 0.5223(10) 0.084(4) Uani 1 1 d . U . . .
H56 H 0.9419 0.6563 0.4997 0.101 Uiso 1 1 calc R . . . .
C57 C 0.9667(11) 0.6788(12) 0.5784(11) 0.107(5) Uani 1 1 d . U . . .
H57A H 0.9379 0.7066 0.5895 0.160 Uiso 1 1 d R . . . .
H57B H 1.0148 0.7129 0.5824 0.160 Uiso 1 1 d R . . . .
H57C H 0.9716 0.6532 0.6024 0.160 Uiso 1 1 d R . . . .
C58 C 0.0474(12) 0.4729(16) 0.1531(12) 0.112(8) Uani 1 1 d . . . . .
H58A H 0.0794 0.5115 0.1901 0.169 Uiso 1 1 d R . . . .
H58B H -0.0020 0.4691 0.1487 0.169 Uiso 1 1 d R . . . .
H58C H 0.0637 0.4857 0.1242 0.169 Uiso 1 1 d R . . . .
C59 C 0.0473(11) 0.4005(15) 0.1457(11) 0.101(7) Uani 1 1 d . . . . .
H59 H 0.0333 0.3899 0.1769 0.121 Uiso 1 1 calc R . . . .
C60 C -0.0047(11) 0.3351(17) 0.0908(14) 0.142(12) Uani 1 1 d . . . . .
H60A H 0.0079 0.3483 0.0609 0.213 Uiso 1 1 d R . . . .
H60B H -0.0540 0.3298 0.0890 0.213 Uiso 1 1 d R . . . .
H60C H -0.0016 0.2882 0.0860 0.213 Uiso 1 1 d R . . . .
C61 C 0.1437(14) 0.5993(17) 0.3165(14) 0.144(7) Uani 1 1 d D U . . .
H61A H 0.1858 0.5984 0.3048 0.216 Uiso 1 1 calc R . . . .
H61B H 0.1038 0.5871 0.2842 0.216 Uiso 1 1 calc R . . . .
H61C H 0.1561 0.6488 0.3452 0.216 Uiso 1 1 calc R . . . .
C62 C 0.1207(11) 0.5416(8) 0.3411(10) 0.132(7) Uani 1 1 d D U . . .
H62 H 0.1544 0.5800 0.3790 0.159 Uiso 1 1 d R . . . .
C63 C 0.0640(11) 0.5091(17) 0.3674(11) 0.119(6) Uani 1 1 d D U . . .
H63A H 0.0734 0.4711 0.3766 0.178 Uiso 1 1 calc R . . . .
H63B H 0.0677 0.5487 0.4016 0.178 Uiso 1 1 calc R . . . .
H63C H 0.0154 0.4871 0.3406 0.178 Uiso 1 1 calc R . . . .
C64 C 0.419(3) -0.158(3) 0.083(2) 0.297(14) Uiso 1 1 d D U . . .
H64A H 0.4657 -0.1252 0.0843 0.445 Uiso 1 1 d R . . . .
H64B H 0.3946 -0.1994 0.0455 0.445 Uiso 1 1 d R . . . .
H64C H 0.4253 -0.1774 0.1110 0.445 Uiso 1 1 d R . . . .
C65 C 0.360(2) -0.128(2) 0.0940(19) 0.297(12) Uiso 1 1 d D U . . .
H65A H 0.3124 -0.1680 0.0859 0.356 Uiso 1 1 calc R . . . .
H65B H 0.3533 -0.0990 0.0726 0.356 Uiso 1 1 calc R . . . .
C66 C 0.398(3) -0.077(3) 0.1592(15) 0.296(11) Uiso 1 1 d D U . . .
H66A H 0.3732 -0.0983 0.1820 0.355 Uiso 1 1 calc R . . . .
H66B H 0.4495 -0.0667 0.1712 0.355 Uiso 1 1 calc R . . . .
C67 C 0.3860(18) -0.0062(16) 0.1606(10) 0.294(11) Uiso 1 1 d D U . . .
C68 C 0.2451(14) 0.059(2) -0.1899(15) 0.196(9) Uani 1 1 d D U . . .
H68A H 0.2243 0.0863 -0.1649 0.294 Uiso 1 1 d R . . . .
H68B H 0.2283 0.0085 -0.1937 0.294 Uiso 1 1 d R . . . .
H68C H 0.2300 0.0593 -0.2267 0.294 Uiso 1 1 d R . . . .
C69 C 0.3282(16) 0.1113(17) -0.1632(12) 0.180(6) Uani 1 1 d D U . . .
H69A H 0.3382 0.1586 -0.1320 0.215 Uiso 1 1 calc R . . . .
H69B H 0.3498 0.1215 -0.1914 0.215 Uiso 1 1 calc R . . . .
C70 C 0.3550(18) 0.0600(19) -0.1420(10) 0.172(6) Uani 1 1 d D U . . .
H70A H 0.3197 0.0076 -0.1615 0.207 Uiso 1 1 calc R . . . .
H70B H 0.4027 0.0640 -0.1459 0.207 Uiso 1 1 calc R . . . .
C71 C 0.359(2) 0.096(2) -0.0786(10) 0.163(5) Uani 1 1 d D U . . .
C72 C 0.1288(19) 0.391(2) -0.1224(14) 0.195(8) Uani 1 1 d D U . . .
H72A H 0.1202 0.3464 -0.1547 0.293 Uiso 1 1 d R . . . .
H72B H 0.1625 0.3960 -0.0893 0.293 Uiso 1 1 d R . . . .
H72C H 0.1494 0.4346 -0.1299 0.293 Uiso 1 1 d R . . . .
C73 C 0.0526(15) 0.3839(18) -0.1163(13) 0.184(6) Uani 1 1 d D U . . .
H73A H 0.0254 0.3363 -0.1154 0.221 Uiso 1 1 calc R . . . .
H73B H 0.0233 0.3898 -0.1464 0.221 Uiso 1 1 calc R . . . .
C74 C 0.0780(19) 0.4518(19) -0.0574(12) 0.177(6) Uani 1 1 d D U . . .
H74A H 0.1163 0.4941 -0.0581 0.212 Uiso 1 1 calc R . . . .
H74B H 0.0366 0.4651 -0.0549 0.212 Uiso 1 1 calc R . . . .
C75 C 0.107(2) 0.447(3) -0.0012(16) 0.167(5) Uani 1 1 d . U . . .
C76 C -0.2198(14) 0.1912(16) 0.0941(11) 0.124(6) Uani 1 1 d . U . . .
H76A H -0.2239 0.1661 0.0548 0.186 Uiso 1 1 d R . . . .
H76B H -0.2117 0.2427 0.1031 0.186 Uiso 1 1 d R . . . .
H76C H -0.2644 0.1660 0.1005 0.186 Uiso 1 1 d R . . . .
C77 C -0.1593(11) 0.1898(11) 0.1269(8) 0.100(4) Uani 1 1 d D U . . .
H77A H -0.1289 0.1784 0.1035 0.120 Uiso 1 1 calc R . . . .
H77B H -0.1761 0.1496 0.1390 0.120 Uiso 1 1 calc R . . . .
C78 C -0.1121(10) 0.2646(10) 0.1799(8) 0.089(3) Uani 1 1 d D U . . .
H78A H -0.1067 0.3059 0.1689 0.106 Uiso 1 1 calc R . . . .
H78B H -0.1384 0.2693 0.2075 0.106 Uiso 1 1 calc R . . . .
C79 C -0.0381(10) 0.2735(12) 0.2082(8) 0.079(2) Uani 1 1 d . U . . .
C80 C 0.2823(14) 0.7493(16) 0.1569(12) 0.151(7) Uani 1 1 d D U . . .
H80A H 0.2867 0.7527 0.1220 0.227 Uiso 1 1 calc R . . . .
H80B H 0.2888 0.7974 0.1843 0.227 Uiso 1 1 calc R . . . .
H80C H 0.3194 0.7351 0.1718 0.227 Uiso 1 1 calc R . . . .
C81 C 0.2050(12) 0.6891(15) 0.1451(8) 0.130(4) Uani 1 1 d D U . . .
H81A H 0.1989 0.6414 0.1164 0.155 Uiso 1 1 calc R . . . .
H81B H 0.1684 0.7036 0.1288 0.155 Uiso 1 1 calc R . . . .
C82 C 0.1884(11) 0.6762(14) 0.1971(10) 0.115(4) Uani 1 1 d D U . . .
H82A H 0.1431 0.6313 0.1844 0.138 Uiso 1 1 calc R . . . .
H82B H 0.1824 0.7190 0.2224 0.138 Uiso 1 1 calc R . . . .
C83 C 0.2540(12) 0.6664(14) 0.2291(10) 0.103(3) Uani 1 1 d D U . . .
C84 C 0.8056(18) 1.053(2) 0.357(2) 0.20(2) Uani 1 1 d . . . . .
H84A H 0.7913 1.0658 0.3263 0.302 Uiso 1 1 d R . . . .
H84B H 0.8564 1.0610 0.3649 0.302 Uiso 1 1 d R . . . .
H84C H 0.7993 1.0847 0.3908 0.302 Uiso 1 1 d R . . . .
C85 C 0.7585(15) 0.9754(16) 0.3433(15) 0.135(11) Uani 1 1 d . . . . .
H85A H 0.7388 0.9751 0.3744 0.162 Uiso 1 1 calc R . . . .
H85B H 0.7172 0.9576 0.3096 0.162 Uiso 1 1 calc R . . . .
C86 C 0.7899(12) 0.9234(12) 0.3333(12) 0.100(7) Uani 1 1 d . . . . .
H86A H 0.8328 0.9433 0.3664 0.120 Uiso 1 1 calc R . . . .
H86B H 0.8079 0.9231 0.3013 0.120 Uiso 1 1 calc R . . . .
C87 C 0.7451(11) 0.8401(11) 0.3206(9) 0.080(5) Uani 1 1 d . . . . .
C88 C 0.7152(14) 0.441(2) 0.1344(10) 0.136(4) Uani 1 1 d . U . . .
C89 C 0.8964(12) 0.1798(14) 0.5292(11) 0.109(5) Uani 1 1 d . U . . .
H89A H 0.8731 0.1272 0.5208 0.164 Uiso 1 1 d R . . . .
H89B H 0.9009 0.2098 0.5677 0.164 Uiso 1 1 d R . . . .
H89C H 0.9445 0.1912 0.5249 0.164 Uiso 1 1 d R . . . .
C90 C 0.8484(11) 0.1976(9) 0.4816(9) 0.094(3) Uani 1 1 d D U . . .
H90A H 0.8634 0.1879 0.4477 0.113 Uiso 1 1 calc R . . . .
H90B H 0.7959 0.1676 0.4708 0.113 Uiso 1 1 calc R . . . .
C91 C 0.8684(10) 0.2820(9) 0.5146(9) 0.082(3) Uani 1 1 d D U . . .
H91A H 0.8643 0.2913 0.5525 0.099 Uiso 1 1 calc R . . . .
H91B H 0.9193 0.3108 0.5191 0.099 Uiso 1 1 calc R . . . .
C92 C 0.8192(9) 0.3102(10) 0.4849(8) 0.072(2) Uani 1 1 d . U . . .
C93 C -0.0638(13) -0.1415(17) 0.2688(12) 0.131(10) Uani 1 1 d . . . . .
H93A H -0.1134 -0.1496 0.2519 0.196 Uiso 1 1 d R . . . .
H93B H -0.0610 -0.1894 0.2600 0.196 Uiso 1 1 d R . . . .
H93C H -0.0314 -0.1132 0.2539 0.196 Uiso 1 1 d R . . . .
C94 C -0.0394(13) -0.0985(17) 0.3335(14) 0.130(10) Uani 1 1 d . . . . .
H94A H -0.0728 -0.1272 0.3481 0.156 Uiso 1 1 calc R . . . .
H94B H -0.0434 -0.0507 0.3426 0.156 Uiso 1 1 calc R . . . .
C95 C 0.0425(12) -0.0824(12) 0.3654(11) 0.103(7) Uani 1 1 d . . . . .
H95A H 0.0524 -0.0604 0.4064 0.124 Uiso 1 1 calc R . . . .
H95B H 0.0486 -0.1293 0.3545 0.124 Uiso 1 1 calc R . . . .
C96 C 0.0963(12) -0.0279(9) 0.3489(9) 0.085(6) Uani 1 1 d . . . . .
C97 C 0.9062(13) 0.4541(14) 0.2360(11) 0.105(7) Uani 1 1 d . . . . .
H97A H 0.8985 0.4177 0.1987 0.158 Uiso 1 1 calc GR . . . .
H97B H 0.9396 0.4500 0.2643 0.158 Uiso 1 1 calc GR . . . .
H97C H 0.9266 0.5040 0.2376 0.158 Uiso 1 1 calc GR . . . .
O1 O 0.2129(5) 0.3364(5) 0.2795(4) 0.0480(19) Uani 1 1 d . . . . .
O2 O 0.2527(4) 0.2560(4) 0.3330(3) 0.0402(17) Uani 1 1 d . . . . .
O3 O 0.3430(5) 0.1903(4) 0.3090(3) 0.0446(18) Uani 1 1 d . . . . .
O4 O 0.4206(5) 0.2508(5) 0.4244(4) 0.0462(19) Uani 1 1 d . . . . .
O5 O 0.3216(4) 0.3137(4) 0.4453(3) 0.0401(17) Uani 1 1 d . . . . .
O6 O 0.3918(5) 0.1904(5) 0.2197(3) 0.049(2) Uani 1 1 d . . . . .
O7 O 0.4954(5) 0.2704(5) 0.3290(4) 0.050(2) Uani 1 1 d . . . . .
O8 O 0.3887(4) 0.3297(4) 0.3590(3) 0.0366(16) Uani 1 1 d . . . . .
O9 O 0.3168(4) 0.2809(4) 0.2495(3) 0.0404(17) Uani 1 1 d . . . . .
O10 O 0.3017(4) 0.4148(4) 0.3935(3) 0.0410(17) Uani 1 1 d . . . . .
O11 O 0.2896(4) 0.3740(5) 0.1944(4) 0.0474(19) Uani 1 1 d . . . . .
O12 O 0.3761(5) 0.3013(5) 0.1611(4) 0.0488(19) Uani 1 1 d . . . . .
O13 O 0.4535(4) 0.3512(4) 0.2771(3) 0.0407(17) Uani 1 1 d . . . . .
O14 O 0.3650(4) 0.4210(4) 0.3089(3) 0.0365(16) Uani 1 1 d . . . . .
O15 O 0.6038(4) 0.4206(4) 0.3323(3) 0.0417(17) Uani 1 1 d . . . . .
O16 O 0.5511(5) 0.4017(5) 0.2208(4) 0.050(2) Uani 1 1 d . . . . .
O17 O 0.5153(4) 0.5025(4) 0.3596(3) 0.0373(16) Uani 1 1 d . . . . .
O18 O 0.4441(4) 0.4547(4) 0.2494(3) 0.0410(17) Uani 1 1 d . . . . .
O19 O 0.3577(5) 0.5399(5) 0.2838(3) 0.0431(18) Uani 1 1 d . . . . .
O20 O 0.4139(4) 0.5609(5) 0.3957(3) 0.0419(17) Uani 1 1 d . . . . .
O21 O 0.5081(4) 0.6081(4) 0.3346(3) 0.0392(17) Uani 1 1 d . . . . .
O22 O 0.5986(4) 0.5397(5) 0.3053(3) 0.0430(18) Uani 1 1 d . . . . .
O23 O 0.6704(4) 0.5852(5) 0.4197(3) 0.0424(17) Uani 1 1 d . . . . .
O24 O 0.5800(4) 0.6559(4) 0.4464(3) 0.0412(17) Uani 1 1 d . . . . .
O25 O 0.2980(8) 0.7244(9) 0.2805(7) 0.100(3) Uani 1 1 d . U . . .
O26 O 0.2621(9) 0.6122(9) 0.2125(7) 0.104(3) Uani 1 1 d . U . . .
O27 O 0.1577(12) 0.5092(14) 0.0423(10) 0.161(6) Uani 1 1 d . U . . .
O28 O 0.0941(13) 0.3837(15) -0.0080(10) 0.166(6) Uani 1 1 d . U . . .
O29 O -0.0055(7) 0.3243(8) 0.2564(6) 0.084(3) Uani 1 1 d . U . . .
O30 O -0.0104(7) 0.2305(7) 0.1818(5) 0.077(2) Uani 1 1 d . U . . .
O31 O 0.0840(8) 0.0299(8) 0.3509(7) 0.100(4) Uani 1 1 d . . . . .
O32 O 0.1455(8) -0.0420(7) 0.3371(7) 0.090(4) Uani 1 1 d . . . . .
O33 O 0.3311(12) 0.1443(15) -0.0619(8) 0.156(6) Uani 1 1 d . U . . .
O34 O 0.3945(13) 0.0867(15) -0.0421(9) 0.160(6) Uani 1 1 d . U . . .
O35 O 0.330(2) -0.003(2) 0.1706(18) 0.296(11) Uiso 1 1 d D U . . .
O36 O 0.442(2) 0.025(2) 0.1504(18) 0.292(11) Uiso 1 1 d D U . . .
O37 O 0.7396(9) 0.4734(13) 0.1860(6) 0.135(5) Uani 1 1 d . U . . .
O38 O 0.6519(8) 0.4309(12) 0.1052(6) 0.132(5) Uani 1 1 d . U . . .
O39 O 0.6592(5) 0.6896(5) 0.3756(4) 0.050(2) Uani 1 1 d . . . . .
O40 O 0.2669(5) 0.1596(4) 0.3818(4) 0.048(2) Uani 1 1 d . . . . .
O41 O 0.8476(6) 0.3736(7) 0.4882(5) 0.072(2) Uani 1 1 d . U . . .
O42 O 0.7527(6) 0.2657(7) 0.4606(5) 0.072(2) Uani 1 1 d . U . . .
O43 O 0.7799(7) 0.7982(8) 0.3119(8) 0.099(4) Uani 1 1 d . . . . .
O44 O 0.6808(7) 0.8200(7) 0.3183(6) 0.084(3) Uani 1 1 d . . . . .
O45 O 0.8365(9) 0.4402(9) 0.2470(6) 0.104(4) Uani 1 1 d . . . . .
S1 S 0.79308(18) 0.6043(2) 0.33689(14) 0.0520(7) Uani 1 1 d . . . . .
S2 S 0.73740(18) 0.3667(2) 0.34410(15) 0.0534(7) Uani 1 1 d . . . . .
S3 S 0.83052(17) 0.5769(2) 0.50078(15) 0.0511(7) Uani 1 1 d . . . . .
S4 S 0.66052(16) 0.40714(17) 0.48423(13) 0.0436(6) Uani 1 1 d . . . . .
S5 S 0.5854(2) 0.1693(2) 0.33042(17) 0.0614(9) Uani 1 1 d . . . . .
S6 S 0.5426(2) 0.2162(2) 0.17973(17) 0.0664(9) Uani 1 1 d D U . . .
S7 S 0.5963(2) 0.5818(2) 0.20356(16) 0.0639(9) Uani 1 1 d . . . . .
S8 S 0.4795(2) 0.7160(2) 0.28070(16) 0.0581(8) Uani 1 1 d . . . . .
S9 S 0.3925(2) 0.7139(2) 0.42982(16) 0.0621(9) Uani 1 1 d . . . . .
S10 S 0.3415(2) 0.4906(2) 0.12082(15) 0.0560(8) Uani 1 1 d . . . . .
S11 S 0.4404(2) 0.3263(2) 0.06626(15) 0.0624(9) Uani 1 1 d . . . . .
S12 S 0.1443(2) 0.4079(3) 0.15411(19) 0.0684(10) Uani 1 1 d . . . . .
S13 S 0.2024(3) 0.2573(4) 0.0249(2) 0.0926(15) Uani 1 1 d D U . . .
S14 S 0.2956(2) 0.1018(2) 0.07463(17) 0.0690(10) Uani 1 1 d . . . . .
S15 S 0.1469(2) 0.1710(2) 0.13898(17) 0.0653(9) Uani 1 1 d . . . . .
S16 S 0.0817(2) 0.2018(2) 0.30542(18) 0.0648(9) Uani 1 1 d . U . . .
S17 S 0.1999(2) 0.0446(2) 0.21385(16) 0.0603(9) Uani 1 1 d . . . . .
S18 S 0.3508(3) 0.0390(2) 0.3357(2) 0.0737(11) Uani 1 1 d . . . . .
S19 S 0.1605(2) 0.2139(2) 0.48144(16) 0.0661(10) Uani 1 1 d . . . . .
S20 S 0.3635(3) 0.1565(2) 0.52761(17) 0.0701(10) Uani 1 1 d . . . . .
S21 S 0.1831(2) 0.4816(2) 0.33874(17) 0.0623(9) Uani 1 1 d . U . . .
W1 W 0.29258(2) 0.34632(2) 0.32616(2) 0.03641(11) Uani 1 1 d . . . . .
W2 W 0.33243(3) 0.24428(2) 0.38651(2) 0.03927(11) Uani 1 1 d . . . . .
W3 W 0.40856(3) 0.25836(3) 0.28892(2) 0.03967(11) Uani 1 1 d . . . . .
W4 W 0.36186(3) 0.35605(3) 0.22318(2) 0.03924(11) Uani 1 1 d . . . . .
W5 W 0.42594(2) 0.52795(2) 0.32806(2) 0.03670(11) Uani 1 1 d . . . . .
W6 W 0.54279(2) 0.43988(3) 0.28918(2) 0.03935(11) Uani 1 1 d . . . . .
W7 W 0.60413(3) 0.61130(3) 0.38486(2) 0.03884(11) Uani 1 1 d . . . . .

loop_
_atom_site_aniso_label
_atom_site_aniso_U_11
_atom_site_aniso_U_22
_atom_site_aniso_U_33
_atom_site_aniso_U_23
_atom_site_aniso_U_13
_atom_site_aniso_U_12
Ag1 0.081(3) 0.0798(15) 0.086(3) 0.0242(19) -0.0068(18) 0.0296(17)
Ag1A 0.080(3) 0.092(2) 0.099(4) 0.023(3) 0.018(2) 0.024(2)
Ag1B 0.094(4) 0.082(4) 0.058(4) 0.028(3) 0.020(3) 0.049(3)
Ag2 0.0472(15) 0.0465(14) 0.0675(9) 0.0208(7) 0.0117(8) 0.0221(13)
Ag2A 0.070(10) 0.089(13) 0.076(5) 0.026(5) 0.021(5) 0.049(11)
Ag2B 0.053(4) 0.047(3) 0.068(4) 0.021(3) 0.003(3) 0.021(3)
Ag3 0.0459(6) 0.0506(7) 0.0539(7) 0.0191(5) 0.0159(5) 0.0196(5)
Ag3A 0.060(3) 0.080(3) 0.078(3) 0.005(3) -0.001(2) 0.040(2)
Ag3B 0.079(9) 0.115(12) 0.065(8) 0.026(8) 0.022(7) 0.055(9)
Ag4 0.0519(7) 0.0800(10) 0.0577(7) 0.0350(7) 0.0200(5) 0.0325(7)
Ag4A 0.049(3) 0.095(4) 0.061(3) 0.035(3) 0.021(3) 0.035(3)
Ag4B 0.052(7) 0.079(9) 0.100(10) -0.023(7) 0.015(6) 0.008(6)
Ag5 0.0595(8) 0.0703(14) 0.0562(9) 0.0296(9) 0.0206(7) 0.0230(8)
Ag5A 0.061(5) 0.069(7) 0.060(5) 0.014(5) 0.020(4) 0.033(4)
Ag5B 0.079(4) 0.067(4) 0.059(3) 0.021(3) -0.004(3) 0.008(3)
Ag6 0.0431(6) 0.0528(12) 0.0529(7) 0.0153(6) 0.0170(5) 0.0157(6)
Ag6A 0.040(3) 0.054(4) 0.057(3) 0.025(3) 0.017(2) 0.019(3)
Ag7 0.0617(12) 0.0640(13) 0.0552(11) 0.0346(10) 0.0178(9) 0.0218(11)
Ag7A 0.088(12) 0.076(12) 0.063(8) 0.039(8) 0.016(8) 0.043(11)
Ag7B 0.083(4) 0.053(4) 0.061(4) 0.024(3) 0.001(4) 0.020(4)
Ag8 0.0630(9) 0.0589(8) 0.0492(8) 0.0160(6) 0.0086(7) 0.0268(7)
Ag8A 0.060(3) 0.061(3) 0.046(4) 0.012(3) 0.010(3) 0.027(3)
Ag8B 0.047(4) 0.053(4) 0.055(4) 0.024(3) 0.018(3) 0.023(3)
Ag9 0.0664(8) 0.0603(8) 0.0543(14) 0.0156(8) 0.0150(8) 0.0338(6)
Ag9A 0.062(3) 0.066(3) 0.052(4) 0.020(3) 0.012(4) 0.025(3)
Ag9B 0.067(12) 0.038(9) 0.061(11) 0.012(8) 0.018(9) 0.017(8)
Ag10 0.0975(11) 0.0784(9) 0.0572(8) 0.0288(7) 0.0205(7) 0.0385(8)
Ag11 0.0489(6) 0.0494(6) 0.0590(7) 0.0159(5) 0.0133(5) 0.0204(5)
Ag12 0.0543(7) 0.0517(7) 0.0614(7) 0.0191(5) 0.0104(5) 0.0227(5)
Ag13 0.0655(8) 0.0459(6) 0.0633(8) 0.0182(5) 0.0183(6) 0.0082(5)
Ag14 0.0673(8) 0.0733(9) 0.0543(7) 0.0262(7) 0.0091(6) 0.0039(7)
Ag15 0.0628(6) 0.0694(7) 0.0569(6) 0.0379(5) 0.0217(5) 0.0266(5)
Ag16 0.0775(11) 0.0498(7) 0.0543(7) 0.0242(5) 0.0121(6) 0.0244(7)
Ag17 0.0386(8) 0.0517(9) 0.0470(9) 0.0213(6) 0.0136(6) 0.0192(6)
Ag18 0.0670(8) 0.0581(7) 0.0748(9) 0.0188(6) 0.0150(6) 0.0302(6)
Ag19 0.0723(8) 0.0636(7) 0.0938(10) 0.0259(7) 0.0187(7) 0.0203(6)
Ag20 0.0646(7) 0.0632(6) 0.0477(6) 0.0188(5) 0.0126(5) 0.0165(5)
Ag21 0.0512(6) 0.0713(8) 0.1004(10) 0.0456(7) 0.0034(6) 0.0120(6)
Ag22 0.0803(9) 0.0788(9) 0.1022(11) 0.0263(8) 0.0013(8) 0.0308(8)
Ag23 0.0793(7) 0.0551(6) 0.0503(6) 0.0265(5) 0.0117(5) 0.0290(5)
Ag24 0.0812(8) 0.0664(7) 0.0618(7) 0.0321(6) 0.0233(6) 0.0352(6)
Ag25 0.0694(7) 0.0520(6) 0.0715(7) 0.0309(5) 0.0255(6) 0.0341(5)
Ag26 0.0406(4) 0.0331(4) 0.0384(4) 0.0170(3) 0.0105(3) 0.0105(3)
Ag27 0.0360(4) 0.0329(4) 0.0363(4) 0.0158(3) 0.0110(3) 0.0141(3)
Ag28 0.0407(4) 0.0406(4) 0.0384(4) 0.0184(3) 0.0132(3) 0.0208(4)
Ag29 0.0762(7) 0.0655(6) 0.0501(6) 0.0253(5) 0.0189(5) 0.0380(6)
Ag30 0.0882(9) 0.0515(6) 0.0559(6) 0.0140(5) 0.0061(6) 0.0228(6)
Ag31 0.0857(8) 0.0606(7) 0.0706(7) 0.0316(6) 0.0160(6) 0.0382(6)
Ag32 0.0710(7) 0.0799(8) 0.0674(7) 0.0338(6) 0.0205(6) 0.0395(6)
Ag33 0.1289(12) 0.0961(10) 0.0569(7) 0.0402(7) 0.0325(8) 0.0664(10)
Ag34 0.0622(6) 0.0781(7) 0.0479(6) 0.0242(5) 0.0174(5) 0.0224(6)
Ag35 0.0536(6) 0.0958(9) 0.0547(6) 0.0234(6) 0.0192(5) 0.0188(6)
Ag36 0.0649(7) 0.0540(6) 0.0638(7) 0.0208(5) 0.0091(5) 0.0237(5)
Ag37 0.0524(6) 0.0605(6) 0.0624(6) 0.0241(5) 0.0236(5) 0.0250(5)
Ag38 0.0493(5) 0.0481(5) 0.0701(7) 0.0125(5) 0.0092(5) 0.0247(5)
Ag39 0.0396(4) 0.0499(5) 0.0436(5) 0.0224(4) 0.0140(4) 0.0199(4)
Ag40 0.0762(8) 0.0677(7) 0.0906(9) 0.0361(7) 0.0338(7) 0.0192(6)
Ag41 0.0796(8) 0.0726(8) 0.1018(10) 0.0560(7) 0.0518(7) 0.0385(7)
Ag42 0.0423(5) 0.0393(4) 0.0536(5) 0.0182(4) 0.0086(4) 0.0178(4)
C1 0.056(9) 0.096(13) 0.092(13) 0.028(10) 0.033(9) 0.036(9)
C2 0.053(8) 0.066(9) 0.069(9) 0.023(7) 0.027(7) 0.038(7)
C3 0.077(11) 0.071(11) 0.127(17) 0.032(11) 0.047(11) 0.044(9)
C7 0.104(9) 0.206(13) 0.092(9) 0.017(10) 0.029(8) 0.058(10)
C8 0.097(7) 0.204(11) 0.085(6) 0.011(7) 0.027(6) 0.056(8)
C9 0.093(6) 0.204(11) 0.082(6) 0.008(6) 0.027(5) 0.055(7)
C10 0.065(11) 0.18(2) 0.112(16) 0.091(17) 0.039(11) 0.069(14)
C11 0.041(7) 0.080(10) 0.076(10) 0.024(8) 0.032(7) 0.023(7)
C12 0.100(16) 0.17(3) 0.19(3) 0.14(2) 0.073(18) 0.070(17)
C13 0.115(10) 0.110(10) 0.074(8) 0.058(8) 0.038(8) 0.012(9)
C14 0.114(10) 0.097(9) 0.068(7) 0.056(7) 0.031(7) 0.018(8)
C15 0.124(11) 0.096(10) 0.073(8) 0.054(8) 0.021(8) 0.019(9)
C16 0.093(13) 0.137(18) 0.060(10) 0.060(12) 0.027(9) 0.043(13)
C17 0.070(10) 0.084(11) 0.067(9) 0.054(9) 0.020(8) 0.024(8)
C18 0.106(15) 0.107(15) 0.081(12) 0.063(12) 0.023(11) 0.031(12)
C19 0.106(17) 0.104(17) 0.126(19) 0.058(15) -0.037(15) -0.035(14)
C20 0.096(14) 0.097(14) 0.066(11) 0.031(10) 0.009(10) 0.001(11)
C21 0.22(3) 0.14(2) 0.078(16) 0.045(17) 0.020(19) -0.02(2)
C22 0.088(13) 0.071(12) 0.099(15) 0.020(11) 0.028(11) 0.009(10)
C23 0.079(10) 0.049(8) 0.053(8) 0.003(6) 0.011(7) 0.011(7)
C24 0.093(13) 0.069(11) 0.066(11) 0.011(9) -0.001(9) 0.022(10)
C25 0.074(11) 0.051(9) 0.108(15) 0.027(10) -0.003(10) -0.016(8)
C26 0.059(8) 0.064(9) 0.048(8) 0.011(7) 0.002(6) 0.018(7)
C27 0.056(9) 0.078(11) 0.092(13) 0.027(10) 0.013(9) 0.008(8)
C28 0.069(7) 0.099(8) 0.104(8) 0.021(7) 0.022(7) 0.017(7)
C29 0.064(4) 0.085(4) 0.093(4) 0.028(4) 0.021(4) 0.022(4)
C30 0.086(8) 0.110(8) 0.118(8) 0.021(8) 0.019(7) 0.019(7)
C31 0.086(14) 0.067(12) 0.14(2) 0.008(13) 0.014(14) 0.020(11)
C32 0.075(10) 0.048(8) 0.073(10) 0.010(7) 0.022(8) 0.012(7)
C33 0.077(12) 0.069(11) 0.112(16) 0.030(11) 0.010(11) 0.011(9)
C34 0.29(4) 0.10(2) 0.18(3) 0.05(2) 0.08(3) 0.09(3)
C35 0.17(2) 0.087(15) 0.15(2) 0.038(15) 0.022(19) 0.079(17)
C36 0.136(18) 0.074(11) 0.125(17) 0.053(12) 0.063(15) 0.067(12)
C37 0.20(3) 0.082(13) 0.080(12) 0.041(10) 0.069(15) 0.093(16)
C38 0.072(9) 0.048(8) 0.082(10) 0.029(7) 0.032(8) 0.024(7)
C39 0.076(10) 0.069(10) 0.090(12) 0.042(9) 0.025(9) 0.042(9)
C40 0.19(2) 0.056(10) 0.090(14) 0.035(10) 0.012(14) 0.058(13)
C41 0.14(2) 0.045(9) 0.099(14) 0.034(9) 0.041(14) 0.023(11)
C42 0.095(15) 0.054(11) 0.17(2) 0.047(13) -0.001(16) 0.007(10)
C43 0.19(3) 0.098(16) 0.101(17) 0.042(14) 0.070(18) -0.011(17)
C44 0.133(18) 0.068(11) 0.097(14) 0.048(11) 0.034(13) -0.002(12)
C45 0.090(18) 0.18(3) 0.22(3) 0.09(3) 0.04(2) -0.029(19)
C46 0.079(12) 0.072(11) 0.115(16) 0.025(11) 0.028(11) 0.044(10)
C47 0.095(12) 0.061(9) 0.061(9) 0.022(7) 0.021(8) 0.048(9)
C48 0.090(12) 0.060(10) 0.097(13) 0.026(9) 0.014(10) 0.043(9)
C49 0.15(2) 0.101(16) 0.090(15) 0.053(13) 0.028(15) 0.034(16)
C50 0.067(9) 0.066(10) 0.103(13) 0.059(10) 0.015(9) 0.026(8)
C51 0.15(2) 0.069(11) 0.102(15) 0.052(11) 0.026(14) 0.050(13)
C52 0.087(13) 0.079(12) 0.075(11) 0.023(9) 0.027(10) 0.022(10)
C53 0.077(11) 0.098(13) 0.052(9) 0.035(9) 0.029(8) 0.016(10)
C54 0.085(12) 0.117(16) 0.063(10) 0.044(11) 0.031(9) 0.018(11)
C55 0.050(6) 0.068(7) 0.124(11) 0.037(7) 0.039(7) 0.028(6)
C56 0.047(6) 0.068(7) 0.132(10) 0.032(7) 0.036(7) 0.023(5)
C57 0.064(8) 0.082(9) 0.138(12) 0.018(8) 0.032(8) 0.018(7)
C58 0.081(13) 0.16(2) 0.15(2) 0.10(2) 0.055(14) 0.069(15)
C59 0.063(11) 0.14(2) 0.135(19) 0.089(17) 0.042(12) 0.052(13)
C60 0.046(10) 0.16(2) 0.22(3) 0.12(2) -0.004(15) 0.017(13)
C61 0.104(11) 0.23(2) 0.167(15) 0.116(15) 0.075(11) 0.105(13)
C62 0.097(10) 0.229(19) 0.161(14) 0.127(14) 0.073(10) 0.112(12)
C63 0.094(10) 0.218(19) 0.149(14) 0.126(14) 0.079(10) 0.117(12)
C68 0.170(13) 0.223(16) 0.126(12) 0.025(12) 0.034(11) 0.058(12)
C69 0.157(11) 0.216(14) 0.120(9) 0.030(10) 0.039(9) 0.069(10)
C70 0.151(10) 0.213(13) 0.115(9) 0.031(9) 0.040(8) 0.073(9)
C71 0.144(10) 0.208(13) 0.109(9) 0.033(9) 0.042(8) 0.077(9)
C72 0.167(13) 0.206(15) 0.166(12) 0.098(12) -0.007(11) 0.033(13)
C73 0.161(11) 0.198(13) 0.157(10) 0.104(10) -0.012(9) 0.037(10)
C74 0.158(10) 0.194(13) 0.152(10) 0.107(10) -0.012(8) 0.039(10)
C75 0.153(10) 0.189(13) 0.145(9) 0.112(10) -0.010(7) 0.041(9)
C76 0.106(9) 0.122(9) 0.108(9) 0.019(8) 0.011(8) 0.047(8)
C77 0.090(6) 0.107(6) 0.092(6) 0.025(5) 0.018(5) 0.052(5)
C78 0.083(5) 0.102(6) 0.084(5) 0.030(5) 0.023(4) 0.054(5)
C79 0.078(5) 0.098(5) 0.078(5) 0.035(4) 0.027(4) 0.054(4)
C80 0.148(10) 0.133(10) 0.131(10) 0.032(9) 0.008(9) 0.053(9)
C81 0.128(7) 0.117(7) 0.119(7) 0.034(6) 0.009(7) 0.054(6)
C82 0.117(7) 0.108(7) 0.110(7) 0.038(6) 0.012(6) 0.057(6)
C83 0.107(6) 0.100(6) 0.104(6) 0.039(5) 0.015(5) 0.058(5)
C84 0.13(2) 0.16(3) 0.41(7) 0.20(4) 0.12(4) 0.08(2)
C85 0.111(19) 0.12(2) 0.18(3) 0.10(2) 0.016(19) 0.040(17)
C86 0.083(13) 0.078(13) 0.14(2) 0.060(13) 0.039(13) 0.022(11)
C87 0.086(13) 0.079(11) 0.098(13) 0.058(11) 0.034(10) 0.038(10)
C88 0.088(6) 0.201(10) 0.074(5) 0.009(6) 0.028(5) 0.055(7)
C89 0.081(8) 0.098(8) 0.126(9) 0.039(8) 0.012(8) 0.031(7)
C90 0.068(5) 0.091(6) 0.112(6) 0.044(5) 0.011(5) 0.028(5)
C91 0.060(4) 0.085(5) 0.102(6) 0.048(5) 0.014(4) 0.027(4)
C92 0.052(4) 0.079(4) 0.093(5) 0.047(4) 0.015(4) 0.029(3)
C93 0.080(14) 0.15(2) 0.12(2) 0.071(18) 0.010(13) -0.011(15)
C94 0.088(16) 0.13(2) 0.18(3) 0.09(2) 0.062(18) 0.015(15)
C95 0.084(13) 0.078(13) 0.121(18) 0.041(12) 0.036(13) 0.002(10)
C96 0.088(13) 0.044(8) 0.091(13) 0.019(8) 0.028(10) -0.002(9)
C97 0.101(15) 0.107(16) 0.120(18) 0.033(14) 0.056(14) 0.062(14)
O1 0.044(4) 0.052(5) 0.041(4) 0.019(4) 0.008(4) 0.015(4)
O2 0.042(4) 0.036(4) 0.040(4) 0.019(3) 0.011(3) 0.011(3)
O3 0.057(5) 0.033(4) 0.043(4) 0.016(3) 0.020(4) 0.016(4)
O4 0.050(5) 0.039(4) 0.049(5) 0.020(4) 0.013(4) 0.018(4)
O5 0.044(4) 0.039(4) 0.042(4) 0.022(3) 0.013(3) 0.019(3)
O6 0.065(5) 0.040(4) 0.038(4) 0.009(4) 0.018(4) 0.024(4)
O7 0.053(5) 0.052(5) 0.044(5) 0.017(4) 0.010(4) 0.029(4)
O8 0.039(4) 0.037(4) 0.039(4) 0.020(3) 0.014(3) 0.017(3)
O9 0.041(4) 0.038(4) 0.039(4) 0.020(3) 0.011(3) 0.011(3)
O10 0.043(4) 0.043(4) 0.040(4) 0.019(3) 0.016(3) 0.020(4)
O11 0.037(4) 0.055(5) 0.047(5) 0.026(4) 0.009(3) 0.011(4)
O12 0.051(5) 0.045(5) 0.047(5) 0.018(4) 0.014(4) 0.020(4)
O13 0.037(4) 0.041(4) 0.042(4) 0.016(3) 0.012(3) 0.016(3)
O14 0.038(4) 0.032(4) 0.039(4) 0.018(3) 0.014(3) 0.011(3)
O15 0.036(4) 0.043(4) 0.044(4) 0.017(4) 0.013(3) 0.016(3)
O16 0.050(5) 0.060(5) 0.043(4) 0.021(4) 0.022(4) 0.024(4)
O17 0.038(4) 0.036(4) 0.035(4) 0.016(3) 0.011(3) 0.012(3)
O18 0.041(4) 0.042(4) 0.041(4) 0.023(3) 0.013(3) 0.012(3)
O19 0.048(4) 0.046(4) 0.042(4) 0.024(4) 0.013(4) 0.022(4)
O20 0.043(4) 0.044(4) 0.043(4) 0.022(4) 0.013(3) 0.019(4)
O21 0.043(4) 0.037(4) 0.037(4) 0.020(3) 0.010(3) 0.012(3)
O22 0.041(4) 0.052(5) 0.033(4) 0.021(4) 0.013(3) 0.011(4)
O23 0.040(4) 0.045(4) 0.046(4) 0.025(4) 0.014(3) 0.017(4)
O24 0.047(4) 0.037(4) 0.040(4) 0.019(3) 0.012(3) 0.016(3)
O25 0.104(6) 0.097(6) 0.101(6) 0.038(5) 0.016(5) 0.058(5)
O26 0.103(6) 0.099(6) 0.107(6) 0.034(5) 0.017(5) 0.058(6)
O27 0.150(10) 0.183(13) 0.145(10) 0.117(10) -0.007(8) 0.042(10)
O28 0.151(10) 0.190(13) 0.142(10) 0.109(10) -0.012(8) 0.042(10)
O29 0.079(5) 0.099(6) 0.081(5) 0.033(4) 0.024(4) 0.053(5)
O30 0.078(5) 0.097(6) 0.077(5) 0.038(4) 0.028(4) 0.056(4)
O31 0.083(9) 0.070(8) 0.135(12) 0.040(8) 0.024(8) 0.026(7)
O32 0.092(9) 0.077(8) 0.123(11) 0.058(8) 0.054(9) 0.036(7)
O33 0.139(10) 0.206(13) 0.103(9) 0.033(9) 0.044(8) 0.080(9)
O34 0.141(11) 0.202(14) 0.117(10) 0.040(10) 0.040(9) 0.078(10)
O37 0.088(6) 0.200(11) 0.071(5) 0.009(6) 0.027(5) 0.057(7)
O38 0.083(6) 0.198(11) 0.071(5) 0.011(6) 0.029(5) 0.053(7)
O39 0.051(5) 0.042(4) 0.049(5) 0.023(4) 0.014(4) 0.006(4)
O40 0.051(5) 0.035(4) 0.056(5) 0.026(4) 0.017(4) 0.008(4)
O41 0.050(4) 0.079(5) 0.092(5) 0.046(4) 0.014(4) 0.027(4)
O42 0.051(4) 0.079(5) 0.091(5) 0.046(4) 0.015(4) 0.029(4)
O43 0.079(8) 0.089(9) 0.159(14) 0.083(10) 0.053(9) 0.031(7)
O44 0.072(8) 0.077(8) 0.106(10) 0.052(7) 0.025(7) 0.023(6)
O45 0.113(11) 0.101(10) 0.091(10) 0.035(8) 0.040(9) 0.038(9)
S1 0.0457(16) 0.0597(19) 0.0516(17) 0.0234(15) 0.0202(14) 0.0208(15)
S2 0.0472(17) 0.064(2) 0.0584(19) 0.0278(16) 0.0236(15) 0.0288(15)
S3 0.0384(15) 0.0595(19) 0.0586(19) 0.0262(15) 0.0173(14) 0.0218(14)
S4 0.0408(14) 0.0451(15) 0.0485(16) 0.0199(13) 0.0148(12) 0.0218(13)
S5 0.066(2) 0.0445(17) 0.068(2) 0.0212(16) 0.0077(17) 0.0255(16)
S6 0.065(2) 0.074(2) 0.059(2) 0.0223(18) 0.0154(17) 0.037(2)
S7 0.065(2) 0.073(2) 0.0509(19) 0.0348(18) 0.0193(16) 0.0148(18)
S8 0.065(2) 0.0488(18) 0.064(2) 0.0324(16) 0.0180(17) 0.0202(16)
S9 0.084(3) 0.057(2) 0.060(2) 0.0288(17) 0.0251(19) 0.0406(19)
S10 0.0584(19) 0.0588(19) 0.0488(17) 0.0288(15) 0.0157(15) 0.0164(16)
S11 0.068(2) 0.070(2) 0.0459(18) 0.0278(17) 0.0191(16) 0.0211(18)
S12 0.0488(19) 0.090(3) 0.082(3) 0.058(2) 0.0170(18) 0.0277(19)
S13 0.093(3) 0.126(4) 0.093(3) 0.061(3) 0.049(3) 0.061(3)
S14 0.079(3) 0.055(2) 0.056(2) 0.0170(17) 0.0197(19) 0.0160(19)
S15 0.0497(19) 0.067(2) 0.064(2) 0.0214(18) 0.0099(16) 0.0171(17)
S16 0.0512(19) 0.072(2) 0.076(2) 0.0345(19) 0.0249(17) 0.0246(17)
S17 0.0572(19) 0.0471(18) 0.059(2) 0.0108(15) 0.0173(16) 0.0132(15)
S18 0.090(3) 0.062(2) 0.088(3) 0.036(2) 0.037(2) 0.045(2)
S19 0.073(2) 0.061(2) 0.054(2) 0.0277(17) 0.0201(17) 0.0117(18)
S20 0.098(3) 0.0443(18) 0.061(2) 0.0239(16) 0.016(2) 0.0246(19)
S21 0.0542(19) 0.080(2) 0.062(2) 0.0366(19) 0.0181(16) 0.0320(18)
W1 0.0336(2) 0.0369(2) 0.0380(2) 0.01797(18) 0.00968(18) 0.01255(18)
W2 0.0413(2) 0.0333(2) 0.0410(2) 0.01758(19) 0.01057(19) 0.01240(19)
W3 0.0432(2) 0.0342(2) 0.0388(2) 0.01305(18) 0.01123(19) 0.01627(19)
W4 0.0380(2) 0.0408(2) 0.0349(2) 0.01661(19) 0.00871(18) 0.01260(19)
W5 0.0385(2) 0.0363(2) 0.0379(2) 0.01946(19) 0.01115(18) 0.01540(19)
W6 0.0366(2) 0.0433(2) 0.0356(2) 0.01498(19) 0.01208(18) 0.01516(19)
W7 0.0382(2) 0.0380(2) 0.0373(2) 0.01864(19) 0.01031(18) 0.01034(19)

_geom_special_details            
;
 All esds (except the esd in the dihedral angle between two l.s. planes)
 are estimated using the full covariance matrix.  The cell esds are taken
 into account individually in the estimation of esds in distances, angles
 and torsion angles; correlations between esds in cell parameters are only
 used when they are defined by crystal symmetry.  An approximate (isotropic)
 treatment of cell esds is used for estimating esds involving l.s. planes.
;
loop_
_geom_bond_atom_site_label_1
_geom_bond_atom_site_label_2
_geom_bond_distance
_geom_bond_site_symmetry_2
_geom_bond_publ_flag
Ag1 Ag8 2.946(5) . ?
Ag1 Ag10 3.247(6) . ?
Ag1 Ag20 3.096(5) . ?
Ag1 O36 2.56(4) . ?
Ag1 S6 2.435(6) . ?
Ag1 S14 2.587(8) . ?
Ag1A Ag5B 2.761(19) . ?
Ag1A Ag8A 2.543(18) . ?
Ag1A Ag20 3.290(9) . ?
Ag1A O6 2.560(14) . ?
Ag1A O36 2.47(4) . ?
Ag1A S6 2.575(8) . ?
Ag1A S14 2.297(9) . ?
Ag1B Ag3B 3.13(2) . ?
Ag1B S5 2.147(14) . ?
Ag1B S6 2.254(14) . ?
Ag2 Ag29 2.933(4) . ?
Ag2 S4 2.700(3) 2_666 ?
Ag2 S9 2.495(6) . ?
Ag2 S21 2.471(6) . ?
Ag2A Ag24 3.27(2) . ?
Ag2A Ag25 3.15(2) . ?
Ag2A O20 2.513(11) . ?
Ag2A S4 2.888(16) 2_666 ?
Ag2A S9 1.70(3) . ?
Ag2B Ag4B 2.80(3) . ?
Ag2B Ag5B 3.21(2) . ?
Ag2B Ag9A 2.947(19) . ?
Ag2B O2 2.568(16) . ?
Ag2B S15 2.610(15) . ?
Ag2B S17 2.175(13) . ?
Ag3 Ag9 2.881(3) . ?
Ag3 Ag29 2.9375(17) . ?
Ag3 O1 2.518(9) . ?
Ag3 O29 2.280(12) . ?
Ag3 S16 2.665(4) . ?
Ag3 S21 2.626(4) . ?
Ag3A Ag4A 3.149(15) . ?
Ag3A Ag9A 3.010(16) . ?
Ag3A Ag29 3.318(8) . ?
Ag3A O1 2.446(11) . ?
Ag3A O29 2.385(15) . ?
Ag3A S21 1.738(8) . ?
Ag3B Ag36 3.020(14) . ?
Ag3B S2 2.647(14) . ?
Ag3B S6 2.428(16) . ?
Ag4 Ag21 3.207(2) . ?
Ag4 O19 2.450(8) . ?
Ag4 S12 2.468(4) . ?
Ag4 S21 2.533(4) . ?
Ag4A Ag23 3.274(10) . ?
Ag4A O19 2.176(12) . ?
Ag4A S12 2.758(11) . ?
Ag4A S21 2.708(10) . ?
Ag4B Ag5A 3.22(2) . ?
Ag4B O31 2.35(3) . ?
Ag4B S17 2.481(16) . ?
Ag5 Ag11 2.944(2) . ?
Ag5 O31 2.411(14) . ?
Ag5 O40 2.534(9) . ?
Ag5 S16 2.523(5) . ?
Ag5 S19 2.523(4) . ?
Ag5A Ag8B 2.56(2) 2_666 ?
Ag5A S16 2.310(10) . ?
Ag5A S19 2.228(10) . ?
Ag5B O6 2.382(15) . ?
Ag5B O35 2.21(4) . ?
Ag5B S14 2.465(14) . ?
Ag5B S17 2.499(16) . ?
Ag6 Ag17 3.154(3) . ?
Ag6 Ag41 3.308(3) . ?
Ag6 O23 2.562(8) . ?
Ag6 S1 2.454(4) . ?
Ag6 S19 2.382(5) 2_666 ?
Ag6A Ag8B 3.15(2) . ?
Ag6A Ag36 3.067(13) . ?
Ag6A O23 2.439(11) . ?
Ag6A S1 2.458(9) . ?
Ag6A S3 2.425(14) . ?
Ag6A S19 2.890(15) 2_666 ?
Ag7 Ag16 3.070(2) . ?
Ag7 Ag41 2.908(2) . ?
Ag7 O44 2.273(13) . ?
Ag7 S7 2.558(5) . ?
Ag7 S8 2.573(4) . ?
Ag7A Ag7B 3.09(2) . ?
Ag7A Ag15 2.69(2) . ?
Ag7A Ag23 3.37(2) . ?
Ag7A S7 2.124(13) . ?
Ag7A S8 2.400(12) . ?
Ag7B O39 2.55(2) . ?
Ag7B S8 2.699(17) . ?
Ag7B S20 2.218(17) 2_666 ?
Ag8 Ag20 2.8120(17) . ?
Ag8 Ag34 3.054(3) . ?
Ag8 O12 2.473(9) . ?
Ag8 O16 2.464(9) . ?
Ag8 S6 2.441(4) . ?
Ag8 S11 2.524(4) . ?
Ag8A Ag20 2.967(12) . ?
Ag8A O12 2.169(14) . ?
Ag8A S6 2.222(12) . ?
Ag8B Ag5A 2.56(2) 2_666 ?
Ag8B Ag29 2.94(2) 2_666 ?
Ag8B O5 2.22(2) 2_666 ?
Ag8B S3 2.53(2) . ?
Ag9 Ag11 2.836(2) . ?
Ag9 Ag21 2.884(3) . ?
Ag9 O30 2.243(11) . ?
Ag9 S15 2.446(5) . ?
Ag9 S16 2.595(5) . ?
Ag9A O1 2.428(15) . ?
Ag9A O30 2.418(17) . ?
Ag9A S16 1.977(18) . ?
Ag9B Ag31 3.18(2) . ?
Ag9B Ag32 2.83(2) . ?
Ag9B O3 2.516(19) . ?
Ag9B S17 2.77(2) . ?
Ag9B S18 1.37(2) . ?
Ag10 Ag12 3.072(2) . ?
Ag10 Ag18 3.272(2) . ?
Ag10 Ag32 3.077(2) . ?
Ag10 C67 2.71(3) . ?
Ag10 O36 2.20(4) . ?
Ag10 S5 2.522(4) . ?
Ag10 S6 2.653(5) . ?
Ag11 Ag13 3.1295(19) . ?
Ag11 O2 2.522(8) . ?
Ag11 S16 2.467(4) . ?
Ag11 S17 2.442(4) . ?
Ag12 O15 2.479(8) . ?
Ag12 S2 2.481(4) . ?
Ag12 S6 2.500(4) . ?
Ag13 Ag18 3.299(2) . ?
Ag13 O32 2.221(13) . ?
Ag13 O40 2.358(9) . ?
Ag13 S17 2.471(4) . ?
Ag13 S18 2.771(5) . ?
Ag14 Ag18 3.215(2) . ?
Ag14 Ag19 3.094(2) . ?
Ag14 O6 2.509(9) . ?
Ag14 S14 2.542(4) . ?
Ag14 S15 2.814(5) . ?
Ag14 S17 2.509(4) . ?
Ag15 Ag23 2.8946(17) . ?
Ag15 Ag33 3.342(2) . ?
Ag15 Ag34 2.9721(17) . ?
Ag15 O18 2.402(7) . ?
Ag15 S7 2.482(4) . ?
Ag15 S10 2.520(4) . ?
Ag16 Ag24 2.933(2) . ?
Ag16 Ag25 3.0374(18) . ?
Ag16 S8 2.434(4) . ?
Ag16 S20 2.429(4) 2_666 ?
Ag17 Ag29 2.955(2) 2_666 ?
Ag17 Ag39 3.1393(16) . ?
Ag17 O5 2.136(8) 2_666 ?
Ag17 S3 2.421(4) . ?
Ag18 Ag32 2.9791(19) . ?
Ag18 C67 2.61(3) . ?
Ag18 O35 1.77(4) . ?
Ag18 S17 2.614(4) . ?
Ag18 S18 2.642(5) . ?
Ag19 Ag20 2.964(2) . ?
Ag19 Ag21 3.377(2) . ?
Ag19 Ag33 3.258(2) . ?
Ag19 S13 2.439(6) . ?
Ag19 S14 2.474(5) . ?
Ag19 S15 2.705(4) . ?
Ag20 O33 2.27(2) . ?
Ag20 S11 2.557(4) . ?
Ag20 S14 2.494(4) . ?
Ag21 Ag22 3.063(2) . ?
Ag21 O11 2.520(8) . ?
Ag21 S12 2.405(5) . ?
Ag21 S15 2.400(5) . ?
Ag22 Ag40 2.822(2) . ?
Ag22 O28 2.256(19) . ?
Ag22 S12 2.611(5) . ?
Ag22 S13 2.373(6) . ?
Ag23 Ag24 3.0860(17) . ?
Ag23 Ag40 3.1737(19) . ?
Ag23 O19 2.390(8) . ?
Ag23 O26 2.405(15) . ?
Ag23 S8 2.468(4) . ?
Ag23 S10 2.501(4) . ?
Ag24 O25 2.217(14) . ?
Ag24 S8 2.603(4) . ?
Ag24 S9 2.442(4) . ?
Ag25 Ag26 3.3546(13) . ?
Ag25 Ag31 3.3781(18) 2_666 ?
Ag25 Ag42 2.9201(16) 2_666 ?
Ag25 O4 2.522(8) 2_666 ?
Ag25 O24 2.244(8) . ?
Ag25 S9 2.409(4) . ?
Ag26 Ag27 2.7317(11) . ?
Ag26 Ag27 2.7470(11) 2_666 ?
Ag26 Ag28 2.7487(12) 2_666 ?
Ag26 Ag28 2.7806(12) . ?
Ag26 Ag39 3.3574(12) . ?
Ag26 O5 2.307(8) 2_666 ?
Ag26 O24 2.301(8) . ?
Ag27 Ag26 2.7469(11) 2_666 ?
Ag27 Ag28 2.8296(11) . ?
Ag27 Ag28 2.9155(11) 2_666 ?
Ag27 Ag39 3.0578(12) . ?
Ag27 Ag42 3.0058(12) . ?
Ag27 O8 2.294(8) . ?
Ag27 O17 2.312(7) . ?
Ag28 Ag26 2.7486(12) 2_666 ?
Ag28 Ag27 2.9154(11) 2_666 ?
Ag28 Ag39 2.9819(12) 2_666 ?
Ag28 Ag42 3.0235(12) 2_666 ?
Ag28 O10 2.515(8) . ?
Ag28 O20 2.380(8) . ?
Ag28 S4 2.553(3) 2_666 ?
Ag29 Ag8B 2.94(2) 2_666 ?
Ag29 Ag17 2.955(2) 2_666 ?
Ag29 Ag37 3.1191(16) 2_666 ?
Ag29 S3 2.429(4) 2_666 ?
Ag29 S21 2.410(4) . ?
Ag30 S19 2.397(5) . ?
Ag30 S20 2.428(5) . ?
Ag31 Ag25 3.3781(17) 2_666 ?
Ag31 S18 2.387(5) . ?
Ag31 S20 2.384(4) . ?
Ag32 S5 2.352(4) . ?
Ag32 S18 2.364(5) . ?
Ag33 S10 2.560(4) . ?
Ag33 S11 2.510(5) . ?
Ag33 S13 2.490(6) . ?
Ag34 Ag35 2.9346(17) . ?
Ag34 O16 2.425(9) . ?
Ag34 O38 2.323(14) . ?
Ag34 S7 2.660(4) . ?
Ag34 S11 2.525(4) . ?
Ag35 Ag36 3.3533(19) . ?
Ag35 Ag41 2.882(2) . ?
Ag35 O37 2.257(16) . ?
Ag35 S1 2.576(4) . ?
Ag35 S7 2.516(5) . ?
Ag36 S1 2.389(4) . ?
Ag36 S2 2.368(4) . ?
Ag37 Ag29 3.1190(16) 2_666 ?
Ag37 Ag38 2.9004(16) . ?
Ag37 Ag39 3.2687(14) . ?
Ag37 O41 2.273(11) . ?
Ag37 S2 2.532(4) . ?
Ag37 S3 2.591(4) . ?
Ag37 S4 2.776(3) . ?
Ag38 Ag42 2.9535(14) . ?
Ag38 O42 2.299(10) . ?
Ag38 S4 2.519(3) . ?
Ag38 S5 2.449(4) . ?
Ag39 Ag28 2.9819(12) 2_666 ?
Ag39 O15 2.446(8) . ?
Ag39 O23 2.170(8) . ?
Ag39 S4 2.394(3) . ?
Ag40 O26 2.428(15) . ?
Ag40 O27 2.280(17) . ?
Ag40 S10 2.615(4) . ?
Ag40 S12 2.537(4) . ?
Ag41 O39 2.342(9) . ?
Ag41 O43 2.195(12) . ?
Ag41 S1 2.493(4) . ?
Ag42 Ag25 2.9200(16) 2_666 ?
Ag42 Ag28 3.0236(12) 2_666 ?
Ag42 O4 2.218(9) . ?
Ag42 O7 2.400(9) . ?
Ag42 S4 2.404(3) . ?
C1 C2 1.49(2) . ?
C2 C3 1.52(2) . ?
C2 S2 1.854(13) . ?
C4 C5 1.525(10) . ?
C5 C6 1.529(10) . ?
C5 S6 1.818(10) . ?
C7 C8 1.43(4) . ?
C8 C9 1.28(3) . ?
C9 C88 1.55(3) . ?
C10 C11 1.40(2) . ?
C11 C12 1.52(3) . ?
C11 S1 1.846(13) . ?
C13 C14 1.45(3) . ?
C14 C15 1.45(3) . ?
C14 S7 1.867(16) . ?
C16 C17 1.46(3) . ?
C17 C18 1.45(3) . ?
C17 S10 1.858(15) . ?
C19 C20 1.46(3) . ?
C20 C21 1.39(4) . ?
C20 S13 1.855(9) . ?
C22 C23 1.50(3) . ?
C23 C24 1.48(3) . ?
C23 S14 1.849(15) . ?
C25 C26 1.45(2) . ?
C26 C27 1.40(3) . ?
C26 S15 1.860(14) . ?
C28 C29 1.526(10) . ?
C29 C30 1.523(10) . ?
C29 S16 1.720(15) . ?
C31 C32 1.47(3) . ?
C32 C33 1.52(3) . ?
C32 S17 1.821(16) . ?
C34 C36 1.537(10) . ?
C35 C36 1.50(3) . ?
C36 S18 1.857(18) . ?
C37 C38 1.55(3) . ?
C38 C39 1.51(2) . ?
C38 S5 1.852(16) . ?
C40 C41 1.49(3) . ?
C41 C42 1.47(3) . ?
C41 S20 1.861(18) . ?
C43 C44 1.48(3) . ?
C44 C45 1.47(4) . ?
C44 S19 1.868(18) . ?
C46 C47 1.48(2) . ?
C47 C48 1.48(3) . ?
C47 S9 1.853(15) . ?
C49 C50 1.48(3) . ?
C50 C51 1.48(3) . ?
C50 S8 1.846(14) . ?
C52 C53 1.49(3) . ?
C53 C54 1.53(3) . ?
C53 S11 1.861(15) . ?
C55 C56 1.50(2) . ?
C56 C57 1.37(3) . ?
C56 S3 1.867(16) . ?
C58 C59 1.44(3) . ?
C59 C60 1.50(4) . ?
C59 S12 1.888(19) . ?
C61 C62 1.521(10) . ?
C62 C63 1.529(10) . ?
C62 S21 2.035(15) . ?
C64 C65 1.548(10) . ?
C65 C66 1.556(10) . ?
C66 C67 1.545(10) . ?
C67 O35 1.231(10) . ?
C67 O36 1.233(10) . ?
C68 C69 1.544(10) . ?
C69 C70 1.547(10) . ?
C70 C71 1.547(10) . ?
C71 O33 1.30(4) . ?
C71 O34 1.20(3) . ?
C72 C73 1.542(10) . ?
C73 C74 1.553(10) . ?
C74 C75 1.54(4) . ?
C75 O27 1.32(4) . ?
C75 O28 1.18(4) . ?
C76 C77 1.38(3) . ?
C77 C78 1.537(10) . ?
C78 C79 1.47(2) . ?
C79 O29 1.22(2) . ?
C79 O30 1.28(2) . ?
C80 C81 1.548(10) . ?
C81 C82 1.549(10) . ?
C82 C83 1.554(10) . ?
C83 O25 1.36(3) . ?
C83 O26 1.14(2) . ?
C84 C85 1.45(4) . ?
C85 C86 1.39(3) . ?
C86 C87 1.55(3) . ?
C87 O43 1.27(2) . ?
C87 O44 1.21(2) . ?
C88 O37 1.21(3) . ?
C88 O38 1.29(3) . ?
C89 C90 1.66(3) . ?
C90 C91 1.536(10) . ?
C91 C92 1.53(2) . ?
C92 O41 1.21(2) . ?
C92 O42 1.251(19) . ?
C93 C94 1.52(4) . ?
C94 C95 1.59(4) . ?
C95 C96 1.53(3) . ?
C96 O31 1.28(2) . ?
C96 O32 1.19(2) . ?
C97 O45 1.45(3) . ?
O1 W1 1.753(8) . ?
O2 W1 1.862(7) . ?
O2 W2 2.080(8) . ?
O3 W2 2.051(8) . ?
O3 W3 1.884(8) . ?
O4 Ag25 2.522(8) 2_666 ?
O4 W2 1.824(8) . ?
O5 Ag8B 2.22(2) 2_666 ?
O5 Ag17 2.136(8) 2_666 ?
O5 Ag26 2.307(8) 2_666 ?
O5 W2 1.821(8) . ?
O6 W3 1.773(8) . ?
O7 W3 1.776(8) . ?
O8 W1 2.168(7) . ?
O8 W2 2.187(7) . ?
O8 W3 2.129(7) . ?
O9 W1 2.248(8) . ?
O9 W3 2.226(8) . ?
O9 W4 1.935(7) . ?
O10 W1 1.785(8) . ?
O11 W4 1.735(8) . ?
O12 W4 1.776(9) . ?
O13 W3 1.993(8) . ?
O13 W4 2.180(8) . ?
O13 W6 1.995(8) . ?
O14 W1 1.991(7) . ?
O14 W4 2.174(7) . ?
O14 W5 1.980(7) . ?
O15 W6 1.762(8) . ?
O16 W6 1.764(8) . ?
O17 W5 2.150(8) . ?
O17 W6 2.149(7) . ?
O17 W7 2.163(7) . ?
O18 W4 1.961(8) . ?
O18 W5 2.282(8) . ?
O18 W6 2.250(8) . ?
O19 W5 1.781(8) . ?
O20 W5 1.765(8) . ?
O21 W5 1.859(7) . ?
O21 W7 2.119(8) . ?
O22 W6 1.855(8) . ?
O22 W7 2.070(8) . ?
O23 W7 1.817(8) . ?
O24 W7 1.806(8) . ?
O39 W7 1.763(8) . ?
O40 W2 1.767(8) . ?
S3 Ag29 2.429(4) 2_666 ?
S4 Ag2 2.701(3) 2_666 ?
S4 Ag2A 2.888(15) 2_666 ?
S4 Ag28 2.553(3) 2_666 ?
S19 Ag6 2.382(4) 2_666 ?
S19 Ag6A 2.890(15) 2_666 ?
S20 Ag7B 2.218(17) 2_666 ?
S20 Ag16 2.429(4) 2_666 ?
W6 W7 3.2310(7) . ?

loop_
_geom_angle_atom_site_label_1
_geom_angle_atom_site_label_2
_geom_angle_atom_site_label_3
_geom_angle
_geom_angle_site_symmetry_1
_geom_angle_site_symmetry_3
_geom_angle_publ_flag
Ag8 Ag1 Ag10 97.66(15) . . ?
Ag8 Ag1 Ag20 55.40(9) . . ?
Ag20 Ag1 Ag10 148.2(2) . . ?
O36 Ag1 Ag8 140.0(10) . . ?
O36 Ag1 Ag10 42.6(9) . . ?
O36 Ag1 Ag20 161.8(9) . . ?
O36 Ag1 S14 112.7(9) . . ?
S6 Ag1 Ag8 52.93(14) . . ?
S6 Ag1 Ag10 53.37(15) . . ?
S6 Ag1 Ag20 107.4(2) . . ?
S6 Ag1 O36 90.1(9) . . ?
S6 Ag1 S14 133.5(3) . . ?
S14 Ag1 Ag8 88.94(18) . . ?
S14 Ag1 Ag10 120.0(4) . . ?
S14 Ag1 Ag20 51.11(12) . . ?
Ag5B Ag1A Ag20 103.7(4) . . ?
Ag8A Ag1A Ag5B 108.7(6) . . ?
Ag8A Ag1A Ag20 59.5(4) . . ?
Ag8A Ag1A O6 67.5(5) . . ?
Ag8A Ag1A S6 51.4(3) . . ?
O6 Ag1A Ag5B 53.0(4) . . ?
O6 Ag1A Ag20 108.1(3) . . ?
O6 Ag1A S6 81.2(3) . . ?
O36 Ag1A Ag5B 89.8(9) . . ?
O36 Ag1A Ag8A 139.0(10) . . ?
O36 Ag1A Ag20 152.0(10) . . ?
O36 Ag1A O6 99.6(10) . . ?
O36 Ag1A S6 89.1(9) . . ?
S6 Ag1A Ag5B 133.2(5) . . ?
S6 Ag1A Ag20 98.7(3) . . ?
S14 Ag1A Ag5B 57.5(4) . . ?
S14 Ag1A Ag8A 91.7(4) . . ?
S14 Ag1A Ag20 49.2(2) . . ?
S14 Ag1A O6 90.9(4) . . ?
S14 Ag1A O36 128.3(9) . . ?
S14 Ag1A S6 142.6(4) . . ?
S5 Ag1B Ag3B 124.1(7) . . ?
S5 Ag1B S6 171.1(8) . . ?
S6 Ag1B Ag3B 50.4(4) . . ?
S4 Ag2 Ag29 66.54(10) 2_666 . ?
S9 Ag2 Ag29 163.79(12) . . ?
S9 Ag2 S4 98.08(15) . 2_666 ?
S21 Ag2 Ag29 52.11(12) . . ?
S21 Ag2 S4 118.62(19) . 2_666 ?
S21 Ag2 S9 143.14(15) . . ?
Ag25 Ag2A Ag24 78.0(7) . . ?
O20 Ag2A Ag24 87.5(5) . . ?
O20 Ag2A Ag25 57.3(4) . . ?
O20 Ag2A S4 85.6(4) . 2_666 ?
S4 Ag2A Ag24 159.8(10) 2_666 . ?
S4 Ag2A Ag25 82.3(3) 2_666 . ?
S9 Ag2A Ag24 46.8(5) . . ?
S9 Ag2A Ag25 49.0(5) . . ?
S9 Ag2A O20 96.2(9) . . ?
S9 Ag2A S4 115.3(7) . 2_666 ?
Ag4B Ag2B Ag5B 108.1(5) . . ?
Ag4B Ag2B Ag9A 95.1(6) . . ?
Ag9A Ag2B Ag5B 151.4(7) . . ?
O2 Ag2B Ag4B 79.0(5) . . ?
O2 Ag2B Ag5B 123.9(5) . . ?
O2 Ag2B Ag9A 76.1(5) . . ?
O2 Ag2B S15 126.0(5) . . ?
S15 Ag2B Ag4B 139.7(6) . . ?
S15 Ag2B Ag5B 84.6(5) . . ?
S15 Ag2B Ag9A 66.8(5) . . ?
S17 Ag2B Ag4B 58.2(4) . . ?
S17 Ag2B Ag5B 50.9(4) . . ?
S17 Ag2B Ag9A 142.7(7) . . ?
S17 Ag2B O2 118.0(6) . . ?
S17 Ag2B S15 115.3(6) . . ?
Ag9 Ag3 Ag29 147.57(6) . . ?
O1 Ag3 Ag9 57.8(2) . . ?
O1 Ag3 Ag29 92.89(19) . . ?
O1 Ag3 S16 85.4(2) . . ?
O1 Ag3 S21 76.5(2) . . ?
O29 Ag3 Ag9 84.5(3) . . ?
O29 Ag3 Ag29 126.9(3) . . ?
O29 Ag3 O1 125.7(4) . . ?
O29 Ag3 S16 105.3(4) . . ?
O29 Ag3 S21 99.7(4) . . ?
S16 Ag3 Ag9 55.63(10) . . ?
S16 Ag3 Ag29 113.64(10) . . ?
S21 Ag3 Ag9 123.92(10) . . ?
S21 Ag3 Ag29 50.95(9) . . ?
S21 Ag3 S16 154.64(13) . . ?
Ag4A Ag3A Ag29 99.9(3) . . ?
Ag9A Ag3A Ag4A 125.8(5) . . ?
Ag9A Ag3A Ag29 104.3(4) . . ?
O1 Ag3A Ag4A 83.6(4) . . ?
O1 Ag3A Ag9A 51.6(3) . . ?
O1 Ag3A Ag29 85.5(3) . . ?
O29 Ag3A Ag4A 140.3(5) . . ?
O29 Ag3A Ag9A 72.7(4) . . ?
O29 Ag3A Ag29 109.1(5) . . ?
O29 Ag3A O1 124.3(5) . . ?
S21 Ag3A Ag4A 59.2(4) . . ?
S21 Ag3A Ag9A 142.1(5) . . ?
S21 Ag3A Ag29 44.5(3) . . ?
S21 Ag3A O1 97.8(4) . . ?
S21 Ag3A O29 130.7(5) . . ?
Ag36 Ag3B Ag1B 124.6(5) . . ?
S2 Ag3B Ag1B 82.6(5) . . ?
S2 Ag3B Ag36 48.9(2) . . ?
S6 Ag3B Ag1B 45.7(4) . . ?
S6 Ag3B Ag36 160.7(6) . . ?
S6 Ag3B S2 128.1(7) . . ?
O19 Ag4 Ag21 123.0(2) . . ?
O19 Ag4 S12 122.6(2) . . ?
O19 Ag4 S21 107.9(2) . . ?
S12 Ag4 Ag21 48.01(11) . . ?
S12 Ag4 S21 122.99(14) . . ?
S21 Ag4 Ag21 121.55(11) . . ?
Ag3A Ag4A Ag23 161.4(4) . . ?
O19 Ag4A Ag3A 123.3(5) . . ?
O19 Ag4A Ag23 46.9(3) . . ?
O19 Ag4A S12 121.5(5) . . ?
O19 Ag4A S21 110.7(4) . . ?
S12 Ag4A Ag3A 74.6(3) . . ?
S12 Ag4A Ag23 97.1(3) . . ?
S21 Ag4A Ag3A 33.5(2) . . ?
S21 Ag4A Ag23 154.4(4) . . ?
S21 Ag4A S12 107.0(4) . . ?
Ag2B Ag4B Ag5A 98.0(6) . . ?
O31 Ag4B Ag2B 161.2(8) . . ?
O31 Ag4B Ag5A 65.0(5) . . ?
O31 Ag4B S17 150.2(9) . . ?
S17 Ag4B Ag2B 48.2(5) . . ?
S17 Ag4B Ag5A 143.8(7) . . ?
O31 Ag5 Ag11 91.4(4) . . ?
O31 Ag5 O40 91.7(4) . . ?
O31 Ag5 S16 113.4(4) . . ?
O31 Ag5 S19 99.1(4) . . ?
O40 Ag5 Ag11 76.2(2) . . ?
S16 Ag5 Ag11 52.96(10) . . ?
S16 Ag5 O40 121.8(2) . . ?
S19 Ag5 Ag11 167.66(11) . . ?
S19 Ag5 O40 96.9(2) . . ?
S19 Ag5 S16 126.6(2) . . ?
Ag8B Ag5A Ag4B 125.9(6) 2_666 . ?
S16 Ag5A Ag4B 70.8(5) . . ?
S16 Ag5A Ag8B 98.0(6) . 2_666 ?
S19 Ag5A Ag4B 121.3(7) . . ?
S19 Ag5A Ag8B 79.0(6) . 2_666 ?
S19 Ag5A S16 167.0(9) . . ?
Ag1A Ag5B Ag2B 140.2(6) . . ?
O6 Ag5B Ag1A 59.1(4) . . ?
O6 Ag5B Ag2B 86.6(5) . . ?
O6 Ag5B S14 91.3(5) . . ?
O6 Ag5B S17 110.4(6) . . ?
O35 Ag5B Ag1A 79.2(11) . . ?
O35 Ag5B Ag2B 128.8(12) . . ?
O35 Ag5B O6 97.4(12) . . ?
O35 Ag5B S14 115.0(12) . . ?
O35 Ag5B S17 90.1(11) . . ?
S14 Ag5B Ag1A 51.8(4) . . ?
S14 Ag5B Ag2B 115.9(6) . . ?
S14 Ag5B S17 144.9(7) . . ?
S17 Ag5B Ag1A 163.3(6) . . ?
S17 Ag5B Ag2B 42.5(4) . . ?
Ag17 Ag6 Ag41 141.54(6) . . ?
O23 Ag6 Ag17 60.67(18) . . ?
O23 Ag6 Ag41 86.75(18) . . ?
S1 Ag6 Ag17 142.00(13) . . ?
S1 Ag6 Ag41 48.55(9) . . ?
S1 Ag6 O23 91.4(2) . . ?
S19 Ag6 Ag17 68.25(10) 2_666 . ?
S19 Ag6 Ag41 108.06(14) 2_666 . ?
S19 Ag6 O23 108.3(2) 2_666 . ?
S19 Ag6 S1 149.53(17) 2_666 . ?
Ag36 Ag6A Ag8B 126.9(6) . . ?
O23 Ag6A Ag8B 72.6(4) . . ?
O23 Ag6A Ag36 80.9(4) . . ?
O23 Ag6A S1 94.3(3) . . ?
O23 Ag6A S19 97.2(4) . 2_666 ?
S1 Ag6A Ag8B 166.8(5) . . ?
S1 Ag6A Ag36 49.7(2) . . ?
S1 Ag6A S19 121.3(6) . 2_666 ?
S3 Ag6A Ag8B 52.0(4) . . ?
S3 Ag6A Ag36 88.2(5) . . ?
S3 Ag6A O23 97.0(5) . . ?
S3 Ag6A S1 133.7(6) . . ?
S3 Ag6A S19 101.6(3) . 2_666 ?
S19 Ag6A Ag8B 60.7(4) 2_666 . ?
S19 Ag6A Ag36 170.2(5) 2_666 . ?
Ag41 Ag7 Ag16 112.49(8) . . ?
O44 Ag7 Ag16 84.2(4) . . ?
O44 Ag7 Ag41 76.9(3) . . ?
O44 Ag7 S7 128.4(4) . . ?
O44 Ag7 S8 99.3(4) . . ?
S7 Ag7 Ag16 146.70(12) . . ?
S7 Ag7 Ag41 74.65(10) . . ?
S7 Ag7 S8 119.10(16) . . ?
S8 Ag7 Ag16 50.15(9) . . ?
S8 Ag7 Ag41 162.64(12) . . ?
Ag7B Ag7A Ag23 96.8(5) . . ?
Ag15 Ag7A Ag7B 141.2(7) . . ?
Ag15 Ag7A Ag23 55.8(4) . . ?
S7 Ag7A Ag7B 146.8(9) . . ?
S7 Ag7A Ag15 60.8(5) . . ?
S7 Ag7A Ag23 114.2(9) . . ?
S7 Ag7A S8 155.7(9) . . ?
S8 Ag7A Ag7B 57.2(5) . . ?
S8 Ag7A Ag15 102.8(7) . . ?
S8 Ag7A Ag23 47.1(3) . . ?
O39 Ag7B Ag7A 65.3(5) . . ?
O39 Ag7B S8 111.2(6) . . ?
S8 Ag7B Ag7A 48.4(4) . . ?
S20 Ag7B Ag7A 161.6(8) 2_666 . ?
S20 Ag7B O39 96.3(6) 2_666 . ?
S20 Ag7B S8 148.0(11) 2_666 . ?
Ag1 Ag8 Ag34 162.9(2) . . ?
Ag20 Ag8 Ag1 65.00(9) . . ?
Ag20 Ag8 Ag34 109.51(8) . . ?
O12 Ag8 Ag1 100.8(3) . . ?
O12 Ag8 Ag20 76.7(2) . . ?
O12 Ag8 Ag34 93.2(2) . . ?
O12 Ag8 S11 77.2(2) . . ?
O16 Ag8 Ag1 140.8(3) . . ?
O16 Ag8 Ag20 149.8(2) . . ?
O16 Ag8 Ag34 50.8(2) . . ?
O16 Ag8 O12 81.5(3) . . ?
O16 Ag8 S11 98.0(2) . . ?
S6 Ag8 Ag1 52.74(13) . . ?
S6 Ag8 Ag20 116.60(12) . . ?
S6 Ag8 Ag34 126.09(12) . . ?
S6 Ag8 O12 122.6(3) . . ?
S6 Ag8 O16 92.8(2) . . ?
S6 Ag8 S11 158.83(17) . . ?
S11 Ag8 Ag1 120.84(14) . . ?
S11 Ag8 Ag20 56.96(10) . . ?
S11 Ag8 Ag34 52.81(10) . . ?
Ag1A Ag8A Ag20 72.9(3) . . ?
O12 Ag8A Ag1A 111.1(8) . . ?
O12 Ag8A Ag20 78.0(4) . . ?
O12 Ag8A S6 158.3(10) . . ?
S6 Ag8A Ag1A 65.0(4) . . ?
S6 Ag8A Ag20 118.5(4) . . ?
Ag5A Ag8B Ag6A 95.6(7) 2_666 . ?
Ag5A Ag8B Ag29 122.7(7) 2_666 2_666 ?
Ag29 Ag8B Ag6A 100.2(6) 2_666 . ?
O5 Ag8B Ag5A 95.1(8) 2_666 2_666 ?
O5 Ag8B Ag6A 108.5(7) 2_666 . ?
O5 Ag8B Ag29 129.6(8) 2_666 2_666 ?
O5 Ag8B S3 145.2(8) 2_666 . ?
S3 Ag8B Ag5A 111.6(8) . 2_666 ?
S3 Ag8B Ag6A 49.1(4) . . ?
S3 Ag8B Ag29 52.1(4) . 2_666 ?
Ag3 Ag9 Ag21 101.94(6) . . ?
Ag11 Ag9 Ag3 102.94(9) . . ?
Ag11 Ag9 Ag21 126.39(7) . . ?
O30 Ag9 Ag3 78.0(3) . . ?
O30 Ag9 Ag11 144.7(3) . . ?
O30 Ag9 Ag21 86.8(3) . . ?
O30 Ag9 S15 115.9(3) . . ?
O30 Ag9 S16 102.3(3) . . ?
S15 Ag9 Ag3 147.13(12) . . ?
S15 Ag9 Ag11 82.63(11) . . ?
S15 Ag9 Ag21 52.75(12) . . ?
S15 Ag9 S16 136.44(15) . . ?
S16 Ag9 Ag3 57.97(11) . . ?
S16 Ag9 Ag11 53.81(10) . . ?
S16 Ag9 Ag21 154.54(12) . . ?
Ag2B Ag9A Ag3A 130.9(5) . . ?
O1 Ag9A Ag2B 78.8(5) . . ?
O1 Ag9A Ag3A 52.1(4) . . ?
O30 Ag9A Ag2B 139.2(9) . . ?
O30 Ag9A Ag3A 75.8(5) . . ?
O30 Ag9A O1 119.5(6) . . ?
S16 Ag9A Ag2B 86.8(5) . . ?
S16 Ag9A Ag3A 105.9(8) . . ?
S16 Ag9A O1 105.4(7) . . ?
S16 Ag9A O30 118.0(7) . . ?
Ag32 Ag9B Ag31 68.9(4) . . ?
O3 Ag9B Ag31 90.6(5) . . ?
O3 Ag9B Ag32 81.2(6) . . ?
O3 Ag9B S17 75.1(6) . . ?
S17 Ag9B Ag31 140.0(7) . . ?
S17 Ag9B Ag32 141.4(8) . . ?
S18 Ag9B Ag31 43.6(6) . . ?
S18 Ag9B Ag32 56.2(7) . . ?
S18 Ag9B O3 123.9(11) . . ?
S18 Ag9B S17 159.7(11) . . ?
Ag1 Ag10 Ag18 89.72(17) . . ?
Ag12 Ag10 Ag1 96.45(10) . . ?
Ag12 Ag10 Ag18 126.28(6) . . ?
Ag12 Ag10 Ag32 98.99(6) . . ?
Ag32 Ag10 Ag1 144.89(18) . . ?
Ag32 Ag10 Ag18 55.87(5) . . ?
C67 Ag10 Ag1 65.5(6) . . ?
C67 Ag10 Ag12 160.6(6) . . ?
C67 Ag10 Ag18 50.8(7) . . ?
C67 Ag10 Ag32 93.1(6) . . ?
O36 Ag10 Ag1 51.9(11) . . ?
O36 Ag10 Ag12 143.7(10) . . ?
O36 Ag10 Ag18 76.7(9) . . ?
O36 Ag10 Ag32 117.2(10) . . ?
O36 Ag10 C67 26.7(4) . . ?
O36 Ag10 S5 139.6(12) . . ?
O36 Ag10 S6 93.0(10) . . ?
S5 Ag10 Ag1 163.33(17) . . ?
S5 Ag10 Ag12 68.06(9) . . ?
S5 Ag10 Ag18 104.29(11) . . ?
S5 Ag10 Ag32 48.44(10) . . ?
S5 Ag10 C67 130.6(6) . . ?
S5 Ag10 S6 115.93(14) . . ?
S6 Ag10 Ag1 47.45(14) . . ?
S6 Ag10 Ag12 51.15(10) . . ?
S6 Ag10 Ag18 125.60(10) . . ?
S6 Ag10 Ag32 146.71(11) . . ?
S6 Ag10 C67 112.4(6) . . ?
Ag5 Ag11 Ag13 70.04(7) . . ?
Ag9 Ag11 Ag5 111.95(9) . . ?
Ag9 Ag11 Ag13 177.71(7) . . ?
O2 Ag11 Ag5 68.08(18) . . ?
O2 Ag11 Ag9 89.21(18) . . ?
O2 Ag11 Ag13 92.65(18) . . ?
S16 Ag11 Ag5 54.72(12) . . ?
S16 Ag11 Ag9 58.11(11) . . ?
S16 Ag11 Ag13 123.62(11) . . ?
S16 Ag11 O2 77.8(2) . . ?
S17 Ag11 Ag5 120.89(12) . . ?
S17 Ag11 Ag9 127.15(12) . . ?
S17 Ag11 Ag13 50.86(10) . . ?
S17 Ag11 O2 110.2(2) . . ?
S17 Ag11 S16 169.42(14) . . ?
O15 Ag12 Ag10 139.22(19) . . ?
O15 Ag12 S2 81.8(2) . . ?
O15 Ag12 S6 121.4(2) . . ?
S2 Ag12 Ag10 132.65(10) . . ?
S2 Ag12 S6 132.79(13) . . ?
S6 Ag12 Ag10 55.73(11) . . ?
Ag11 Ag13 Ag18 90.64(5) . . ?
O32 Ag13 Ag11 122.0(4) . . ?
O32 Ag13 Ag18 141.6(4) . . ?
O32 Ag13 O40 108.5(4) . . ?
O32 Ag13 S17 134.7(4) . . ?
O32 Ag13 S18 104.4(4) . . ?
O40 Ag13 Ag11 75.0(2) . . ?
O40 Ag13 Ag18 98.5(2) . . ?
O40 Ag13 S17 110.0(2) . . ?
O40 Ag13 S18 84.7(2) . . ?
S17 Ag13 Ag11 50.02(10) . . ?
S17 Ag13 Ag18 51.48(10) . . ?
S17 Ag13 S18 102.07(14) . . ?
S18 Ag13 Ag11 133.06(10) . . ?
S18 Ag13 Ag18 50.71(10) . . ?
Ag19 Ag14 Ag18 156.25(7) . . ?
O6 Ag14 Ag18 59.3(2) . . ?
O6 Ag14 Ag19 102.0(2) . . ?
O6 Ag14 S14 86.7(2) . . ?
O6 Ag14 S15 132.3(2) . . ?
O6 Ag14 S17 106.1(2) . . ?
S14 Ag14 Ag18 109.71(13) . . ?
S14 Ag14 Ag19 50.93(11) . . ?
S14 Ag14 S15 100.32(15) . . ?
S15 Ag14 Ag18 148.92(11) . . ?
S15 Ag14 Ag19 54.24(10) . . ?
S17 Ag14 Ag18 52.61(10) . . ?
S17 Ag14 Ag19 150.51(11) . . ?
S17 Ag14 S14 139.13(14) . . ?
S17 Ag14 S15 98.86(14) . . ?
Ag7A Ag15 Ag23 74.1(3) . . ?
Ag7A Ag15 Ag33 167.4(2) . . ?
Ag7A Ag15 Ag34 104.8(3) . . ?
Ag23 Ag15 Ag33 98.97(5) . . ?
Ag23 Ag15 Ag34 173.42(5) . . ?
Ag34 Ag15 Ag33 80.81(5) . . ?
O18 Ag15 Ag7A 100.2(3) . . ?
O18 Ag15 Ag23 93.2(2) . . ?
O18 Ag15 Ag33 90.60(19) . . ?
O18 Ag15 Ag34 93.3(2) . . ?
O18 Ag15 S7 110.1(2) . . ?
O18 Ag15 S10 111.2(2) . . ?
S7 Ag15 Ag7A 48.3(3) . . ?
S7 Ag15 Ag23 119.97(12) . . ?
S7 Ag15 Ag33 133.42(11) . . ?
S7 Ag15 Ag34 57.53(11) . . ?
S7 Ag15 S10 138.57(12) . . ?
S10 Ag15 Ag7A 119.6(3) . . ?
S10 Ag15 Ag23 54.48(9) . . ?
S10 Ag15 Ag33 49.39(9) . . ?
S10 Ag15 Ag34 122.51(10) . . ?
Ag24 Ag16 Ag7 108.11(6) . . ?
Ag24 Ag16 Ag25 85.18(5) . . ?
Ag25 Ag16 Ag7 135.20(5) . . ?
S8 Ag16 Ag7 54.25(10) . . ?
S8 Ag16 Ag24 57.11(10) . . ?
S8 Ag16 Ag25 135.74(11) . . ?
S20 Ag16 Ag7 114.46(14) 2_666 . ?
S20 Ag16 Ag24 136.63(13) 2_666 . ?
S20 Ag16 Ag25 70.71(11) 2_666 . ?
S20 Ag16 S8 152.97(14) 2_666 . ?
Ag29 Ag17 Ag6 117.65(8) 2_666 . ?
Ag29 Ag17 Ag39 79.12(5) 2_666 . ?
Ag39 Ag17 Ag6 79.60(5) . . ?
O5 Ag17 Ag6 108.1(2) 2_666 . ?
O5 Ag17 Ag29 132.6(2) 2_666 2_666 ?
O5 Ag17 Ag39 98.5(2) 2_666 . ?
O5 Ag17 S3 167.5(2) 2_666 . ?
S3 Ag17 Ag6 65.09(10) . . ?
S3 Ag17 Ag29 52.58(9) . 2_666 ?
S3 Ag17 Ag39 70.40(9) . . ?
Ag10 Ag18 Ag13 154.48(6) . . ?
Ag14 Ag18 Ag10 97.89(5) . . ?
Ag14 Ag18 Ag13 93.44(5) . . ?
Ag32 Ag18 Ag10 58.75(4) . . ?
Ag32 Ag18 Ag13 97.98(5) . . ?
Ag32 Ag18 Ag14 137.69(6) . . ?
C67 Ag18 Ag10 53.3(6) . . ?
C67 Ag18 Ag13 148.8(7) . . ?
C67 Ag18 Ag14 93.3(6) . . ?
C67 Ag18 Ag32 97.3(6) . . ?
C67 Ag18 S18 122.2(7) . . ?
O35 Ag18 Ag10 75.3(12) . . ?
O35 Ag18 Ag13 129.5(12) . . ?
O35 Ag18 Ag14 79.8(13) . . ?
O35 Ag18 Ag32 120.5(12) . . ?
O35 Ag18 C67 24.1(7) . . ?
O35 Ag18 S17 97.3(12) . . ?
O35 Ag18 S18 131.1(13) . . ?
S17 Ag18 Ag10 147.53(11) . . ?
S17 Ag18 Ag13 47.70(9) . . ?
S17 Ag18 Ag14 49.69(10) . . ?
S17 Ag18 Ag32 141.64(10) . . ?
S17 Ag18 C67 120.9(6) . . ?
S17 Ag18 S18 101.82(14) . . ?
S18 Ag18 Ag10 106.75(12) . . ?
S18 Ag18 Ag13 54.24(11) . . ?
S18 Ag18 Ag14 144.18(11) . . ?
S18 Ag18 Ag32 49.28(11) . . ?
Ag14 Ag19 Ag21 94.72(6) . . ?
Ag14 Ag19 Ag33 137.20(6) . . ?
Ag20 Ag19 Ag14 100.76(6) . . ?
Ag20 Ag19 Ag21 152.63(6) . . ?
Ag20 Ag19 Ag33 71.30(5) . . ?
Ag33 Ag19 Ag21 81.98(5) . . ?
S13 Ag19 Ag14 163.48(14) . . ?
S13 Ag19 Ag20 95.76(13) . . ?
S13 Ag19 Ag21 70.03(13) . . ?
S13 Ag19 Ag33 49.31(15) . . ?
S13 Ag19 S14 141.55(17) . . ?
S13 Ag19 S15 105.91(16) . . ?
S14 Ag19 Ag14 52.91(11) . . ?
S14 Ag19 Ag20 53.68(11) . . ?
S14 Ag19 Ag21 147.50(12) . . ?
S14 Ag19 Ag33 122.42(12) . . ?
S14 Ag19 S15 105.19(15) . . ?
S15 Ag19 Ag14 57.61(10) . . ?
S15 Ag19 Ag20 158.09(11) . . ?
S15 Ag19 Ag21 44.82(10) . . ?
S15 Ag19 Ag33 125.93(11) . . ?
Ag8 Ag20 Ag1 59.60(9) . . ?
Ag8 Ag20 Ag19 97.82(7) . . ?
Ag8A Ag20 Ag1A 47.6(4) . . ?
Ag19 Ag20 Ag1 99.7(2) . . ?
Ag19 Ag20 Ag1A 87.2(2) . . ?
Ag19 Ag20 Ag8A 86.6(3) . . ?
O33 Ag20 Ag1 127.4(7) . . ?
O33 Ag20 Ag1A 136.0(7) . . ?
O33 Ag20 Ag8 144.5(6) . . ?
O33 Ag20 Ag8A 159.2(7) . . ?
O33 Ag20 Ag19 113.0(5) . . ?
O33 Ag20 S11 100.5(7) . . ?
O33 Ag20 S14 118.4(7) . . ?
S11 Ag20 Ag1 114.44(13) . . ?
S11 Ag20 Ag1A 115.18(15) . . ?
S11 Ag20 Ag8 55.84(10) . . ?
S11 Ag20 Ag8A 68.2(4) . . ?
S11 Ag20 Ag19 98.82(10) . . ?
S14 Ag20 Ag1 53.8(2) . . ?
S14 Ag20 Ag1A 44.2(2) . . ?
S14 Ag20 Ag8 93.94(12) . . ?
S14 Ag20 Ag8A 78.5(4) . . ?
S14 Ag20 Ag19 53.05(11) . . ?
S14 Ag20 S11 138.02(13) . . ?
Ag4 Ag21 Ag19 126.92(5) . . ?
Ag9 Ag21 Ag4 93.99(7) . . ?
Ag9 Ag21 Ag19 105.71(6) . . ?
Ag9 Ag21 Ag22 155.97(7) . . ?
Ag22 Ag21 Ag4 97.22(5) . . ?
Ag22 Ag21 Ag19 84.27(6) . . ?
O11 Ag21 Ag4 54.0(2) . . ?
O11 Ag21 Ag9 112.1(2) . . ?
O11 Ag21 Ag19 73.0(2) . . ?
O11 Ag21 Ag22 91.66(19) . . ?
S12 Ag21 Ag4 49.71(11) . . ?
S12 Ag21 Ag9 120.61(12) . . ?
S12 Ag21 Ag19 133.41(12) . . ?
S12 Ag21 Ag22 55.48(11) . . ?
S12 Ag21 O11 84.7(2) . . ?
S15 Ag21 Ag4 132.31(11) . . ?
S15 Ag21 Ag9 54.21(11) . . ?
S15 Ag21 Ag19 52.59(11) . . ?
S15 Ag21 Ag22 126.60(12) . . ?
S15 Ag21 O11 101.8(2) . . ?
S15 Ag21 S12 172.78(14) . . ?
Ag40 Ag22 Ag21 97.55(7) . . ?
O28 Ag22 Ag21 150.2(7) . . ?
O28 Ag22 Ag40 81.7(7) . . ?
O28 Ag22 S12 110.9(8) . . ?
O28 Ag22 S13 125.8(8) . . ?
S12 Ag22 Ag21 49.37(10) . . ?
S12 Ag22 Ag40 55.51(10) . . ?
S13 Ag22 Ag21 76.94(14) . . ?
S13 Ag22 Ag40 130.70(17) . . ?
S13 Ag22 S12 123.23(17) . . ?
Ag4A Ag23 Ag7A 135.9(2) . . ?
Ag15 Ag23 Ag4A 116.1(2) . . ?
Ag15 Ag23 Ag7A 50.1(3) . . ?
Ag15 Ag23 Ag24 132.67(5) . . ?
Ag15 Ag23 Ag40 106.83(5) . . ?
Ag24 Ag23 Ag4A 69.1(2) . . ?
Ag24 Ag23 Ag7A 91.8(3) . . ?
Ag24 Ag23 Ag40 116.44(5) . . ?
Ag40 Ag23 Ag4A 65.80(16) . . ?
Ag40 Ag23 Ag7A 151.1(2) . . ?
O19 Ag23 Ag4A 41.6(3) . . ?
O19 Ag23 Ag7A 94.5(3) . . ?
O19 Ag23 Ag15 87.1(2) . . ?
O19 Ag23 Ag24 66.6(2) . . ?
O19 Ag23 Ag40 102.0(2) . . ?
O19 Ag23 O26 92.4(5) . . ?
O19 Ag23 S8 99.5(2) . . ?
O19 Ag23 S10 108.6(2) . . ?
O26 Ag23 Ag4A 53.5(5) . . ?
O26 Ag23 Ag7A 154.0(5) . . ?
O26 Ag23 Ag15 155.4(4) . . ?
O26 Ag23 Ag24 68.3(4) . . ?
O26 Ag23 Ag40 49.3(4) . . ?
O26 Ag23 S8 108.7(4) . . ?
O26 Ag23 S10 102.3(4) . . ?
S8 Ag23 Ag4A 122.3(2) . . ?
S8 Ag23 Ag7A 45.4(3) . . ?
S8 Ag23 Ag15 95.54(10) . . ?
S8 Ag23 Ag24 54.52(10) . . ?
S8 Ag23 Ag40 149.48(10) . . ?
S8 Ag23 S10 136.74(13) . . ?
S10 Ag23 Ag4A 100.3(2) . . ?
S10 Ag23 Ag7A 99.1(3) . . ?
S10 Ag23 Ag15 55.10(9) . . ?
S10 Ag23 Ag24 168.56(10) . . ?
S10 Ag23 Ag40 53.29(9) . . ?
Ag16 Ag24 Ag23 92.76(5) . . ?
Ag23 Ag24 Ag2A 114.1(3) . . ?
O25 Ag24 Ag2A 117.7(5) . . ?
O25 Ag24 Ag16 142.8(4) . . ?
O25 Ag24 Ag23 83.8(4) . . ?
O25 Ag24 S8 101.4(4) . . ?
O25 Ag24 S9 126.2(4) . . ?
S8 Ag24 Ag2A 137.12(17) . . ?
S8 Ag24 Ag16 51.75(9) . . ?
S8 Ag24 Ag23 50.56(9) . . ?
S9 Ag24 Ag2A 30.4(4) . . ?
S9 Ag24 Ag16 78.97(11) . . ?
S9 Ag24 Ag23 138.44(10) . . ?
S9 Ag24 S8 130.00(14) . . ?
Ag2A Ag25 Ag26 109.2(4) . . ?
Ag2A Ag25 Ag31 136.3(3) . 2_666 ?
Ag16 Ag25 Ag26 117.94(5) . . ?
Ag16 Ag25 Ag31 85.59(4) . 2_666 ?
Ag26 Ag25 Ag31 107.20(4) . 2_666 ?
Ag42 Ag25 Ag2A 81.8(3) 2_666 . ?
Ag42 Ag25 Ag16 173.83(5) 2_666 . ?
Ag42 Ag25 Ag26 67.75(3) 2_666 . ?
Ag42 Ag25 Ag31 90.38(4) 2_666 2_666 ?
O4 Ag25 Ag2A 128.6(3) 2_666 . ?
O4 Ag25 Ag16 131.6(2) 2_666 . ?
O4 Ag25 Ag26 63.42(19) 2_666 . ?
O4 Ag25 Ag31 53.12(19) 2_666 2_666 ?
O4 Ag25 Ag42 47.4(2) 2_666 2_666 ?
O24 Ag25 Ag2A 123.3(3) . . ?
O24 Ag25 Ag16 75.2(2) . . ?
O24 Ag25 Ag26 43.1(2) . . ?
O24 Ag25 Ag31 99.9(2) . 2_666 ?
O24 Ag25 Ag42 110.2(2) . 2_666 ?
O24 Ag25 O4 87.2(3) . 2_666 ?
O24 Ag25 S9 137.5(2) . . ?
S9 Ag25 Ag2A 32.1(4) . . ?
S9 Ag25 Ag16 77.35(10) . . ?
S9 Ag25 Ag26 141.05(10) . . ?
S9 Ag25 Ag31 109.67(10) . 2_666 ?
S9 Ag25 Ag42 99.69(10) . 2_666 ?
S9 Ag25 O4 135.0(2) . 2_666 ?
Ag25 Ag26 Ag39 134.28(4) . . ?
Ag27 Ag26 Ag25 105.76(4) 2_666 . ?
Ag27 Ag26 Ag25 113.09(4) . . ?
Ag27 Ag26 Ag27 94.66(3) . 2_666 ?
Ag27 Ag26 Ag28 61.98(3) 2_666 2_666 ?
Ag27 Ag26 Ag28 64.28(3) . 2_666 ?
Ag27 Ag26 Ag28 61.76(3) . . ?
Ag27 Ag26 Ag28 63.66(3) 2_666 . ?
Ag27 Ag26 Ag39 119.41(3) 2_666 . ?
Ag27 Ag26 Ag39 59.23(3) . . ?
Ag28 Ag26 Ag25 72.17(3) . . ?
Ag28 Ag26 Ag25 166.19(4) 2_666 . ?
Ag28 Ag26 Ag28 95.62(3) 2_666 . ?
Ag28 Ag26 Ag39 120.97(3) . . ?
Ag28 Ag26 Ag39 57.43(3) 2_666 . ?
O5 Ag26 Ag25 88.86(19) 2_666 . ?
O5 Ag26 Ag27 100.9(2) 2_666 2_666 ?
O5 Ag26 Ag27 148.5(2) 2_666 . ?
O5 Ag26 Ag28 99.43(19) 2_666 2_666 ?
O5 Ag26 Ag28 149.6(2) 2_666 . ?
O5 Ag26 Ag39 89.28(19) 2_666 . ?
O24 Ag26 Ag25 41.8(2) . . ?
O24 Ag26 Ag27 147.2(2) . 2_666 ?
O24 Ag26 Ag27 102.7(2) . . ?
O24 Ag26 Ag28 150.8(2) . 2_666 ?
O24 Ag26 Ag28 100.6(2) . . ?
O24 Ag26 Ag39 93.4(2) . . ?
O24 Ag26 O5 78.2(3) . 2_666 ?
Ag26 Ag27 Ag26 85.34(3) . 2_666 ?
Ag26 Ag27 Ag28 58.14(3) . 2_666 ?
Ag26 Ag27 Ag28 58.73(3) 2_666 2_666 ?
Ag26 Ag27 Ag28 59.04(3) 2_666 . ?
Ag26 Ag27 Ag28 59.97(3) . . ?
Ag26 Ag27 Ag39 117.81(4) 2_666 . ?
Ag26 Ag27 Ag39 70.63(3) . . ?
Ag26 Ag27 Ag42 75.20(3) 2_666 . ?
Ag26 Ag27 Ag42 117.90(4) . . ?
Ag28 Ag27 Ag28 90.97(3) . 2_666 ?
Ag28 Ag27 Ag39 59.84(3) 2_666 . ?
Ag28 Ag27 Ag39 130.57(4) . . ?
Ag28 Ag27 Ag42 61.39(3) 2_666 . ?
Ag28 Ag27 Ag42 134.20(4) . . ?
Ag42 Ag27 Ag39 68.40(3) . . ?
O8 Ag27 Ag26 158.61(19) . . ?
O8 Ag27 Ag26 82.07(18) . 2_666 ?
O8 Ag27 Ag28 126.60(18) . 2_666 ?
O8 Ag27 Ag28 98.66(19) . . ?
O8 Ag27 Ag39 130.68(19) . . ?
O8 Ag27 Ag42 75.35(18) . . ?
O8 Ag27 O17 104.7(3) . . ?
O17 Ag27 Ag26 156.31(19) . 2_666 ?
O17 Ag27 Ag26 80.70(18) . . ?
O17 Ag27 Ag28 97.31(19) . . ?
O17 Ag27 Ag28 126.01(19) . 2_666 ?
O17 Ag27 Ag39 75.27(19) . . ?
O17 Ag27 Ag42 128.35(19) . . ?
Ag26 Ag28 Ag26 84.37(3) 2_666 . ?
Ag26 Ag28 Ag27 57.61(3) . 2_666 ?
Ag26 Ag28 Ag27 58.98(3) 2_666 . ?
Ag26 Ag28 Ag27 57.58(3) 2_666 2_666 ?
Ag26 Ag28 Ag27 58.27(3) . . ?
Ag26 Ag28 Ag39 71.60(3) 2_666 2_666 ?
Ag26 Ag28 Ag39 119.28(4) . 2_666 ?
Ag26 Ag28 Ag42 116.76(4) 2_666 2_666 ?
Ag26 Ag28 Ag42 74.44(3) . 2_666 ?
Ag27 Ag28 Ag27 89.03(3) . 2_666 ?
Ag27 Ag28 Ag39 130.58(4) . 2_666 ?
Ag27 Ag28 Ag39 62.45(3) 2_666 2_666 ?
Ag27 Ag28 Ag42 132.59(4) . 2_666 ?
Ag27 Ag28 Ag42 60.78(3) 2_666 2_666 ?
Ag39 Ag28 Ag42 69.15(3) 2_666 2_666 ?
O10 Ag28 Ag26 139.63(18) . . ?
O10 Ag28 Ag26 84.52(18) . 2_666 ?
O10 Ag28 Ag27 139.15(18) . 2_666 ?
O10 Ag28 Ag27 82.91(18) . . ?
O10 Ag28 Ag39 93.42(18) . 2_666 ?
O10 Ag28 Ag42 143.95(18) . 2_666 ?
O10 Ag28 S4 94.14(19) . 2_666 ?
O20 Ag28 Ag26 139.0(2) . 2_666 ?
O20 Ag28 Ag26 84.75(19) . . ?
O20 Ag28 Ag27 81.86(19) . . ?
O20 Ag28 Ag27 139.6(2) . 2_666 ?
O20 Ag28 Ag39 145.85(19) . 2_666 ?
O20 Ag28 Ag42 97.9(2) . 2_666 ?
O20 Ag28 O10 78.7(3) . . ?
O20 Ag28 S4 96.5(2) . 2_666 ?
S4 Ag28 Ag26 121.99(8) 2_666 2_666 ?
S4 Ag28 Ag26 124.38(8) 2_666 . ?
S4 Ag28 Ag27 176.84(8) 2_666 . ?
S4 Ag28 Ag27 93.95(7) 2_666 2_666 ?
S4 Ag28 Ag39 50.53(7) 2_666 2_666 ?
S4 Ag28 Ag42 50.21(7) 2_666 2_666 ?
Ag2 Ag29 Ag3 109.61(6) . . ?
Ag2 Ag29 Ag17 124.31(6) . 2_666 ?
Ag2 Ag29 Ag37 90.66(5) . 2_666 ?
Ag3 Ag29 Ag17 91.26(5) . 2_666 ?
Ag3 Ag29 Ag37 150.69(6) . 2_666 ?
Ag8B Ag29 Ag3A 104.6(4) 2_666 . ?
Ag8B Ag29 Ag37 101.6(4) 2_666 2_666 ?
Ag17 Ag29 Ag37 94.45(5) 2_666 2_666 ?
Ag37 Ag29 Ag3A 150.65(13) 2_666 . ?
S3 Ag29 Ag2 140.05(10) 2_666 . ?
S3 Ag29 Ag3 110.26(10) 2_666 . ?
S3 Ag29 Ag3A 136.80(19) 2_666 . ?
S3 Ag29 Ag8B 55.3(4) 2_666 2_666 ?
S3 Ag29 Ag17 52.35(9) 2_666 2_666 ?
S3 Ag29 Ag37 53.97(9) 2_666 2_666 ?
S21 Ag29 Ag2 54.03(11) . . ?
S21 Ag29 Ag3 57.83(11) . . ?
S21 Ag29 Ag3A 30.37(19) . . ?
S21 Ag29 Ag8B 128.0(4) . 2_666 ?
S21 Ag29 Ag17 133.75(11) . 2_666 ?
S21 Ag29 Ag37 129.82(11) . 2_666 ?
S21 Ag29 S3 163.10(13) . 2_666 ?
S19 Ag30 S20 154.97(15) . . ?
Ag9B Ag31 Ag25 125.1(3) . 2_666 ?
S18 Ag31 Ag9B 23.4(4) . . ?
S18 Ag31 Ag25 132.88(13) . 2_666 ?
S20 Ag31 Ag9B 155.9(4) . . ?
S20 Ag31 Ag25 64.85(11) . 2_666 ?
S20 Ag31 S18 162.09(16) . . ?
Ag18 Ag32 Ag10 65.38(5) . . ?
S5 Ag32 Ag9B 151.2(4) . . ?
S5 Ag32 Ag10 53.36(10) . . ?
S5 Ag32 Ag18 118.71(11) . . ?
S5 Ag32 S18 168.49(15) . . ?
S18 Ag32 Ag9B 28.8(4) . . ?
S18 Ag32 Ag10 121.57(13) . . ?
S18 Ag32 Ag18 57.92(12) . . ?
Ag19 Ag33 Ag15 126.90(5) . . ?
S10 Ag33 Ag15 48.35(9) . . ?
S10 Ag33 Ag19 136.79(10) . . ?
S11 Ag33 Ag15 81.21(10) . . ?
S11 Ag33 Ag19 92.58(10) . . ?
S11 Ag33 S10 122.49(14) . . ?
S13 Ag33 Ag15 154.12(13) . . ?
S13 Ag33 Ag19 47.96(14) . . ?
S13 Ag33 S10 114.34(17) . . ?
S13 Ag33 S11 121.86(17) . . ?
Ag15 Ag34 Ag8 103.24(6) . . ?
Ag35 Ag34 Ag8 113.38(6) . . ?
Ag35 Ag34 Ag15 94.56(5) . . ?
O16 Ag34 Ag8 51.9(2) . . ?
O16 Ag34 Ag15 82.7(2) . . ?
O16 Ag34 Ag35 68.2(2) . . ?
O16 Ag34 S7 94.5(2) . . ?
O16 Ag34 S11 99.0(2) . . ?
O38 Ag34 Ag8 104.3(6) . . ?
O38 Ag34 Ag15 152.4(6) . . ?
O38 Ag34 Ag35 76.6(4) . . ?
O38 Ag34 O16 116.7(6) . . ?
O38 Ag34 S7 104.4(5) . . ?
O38 Ag34 S11 106.1(4) . . ?
S7 Ag34 Ag8 143.37(9) . . ?
S7 Ag34 Ag15 51.94(9) . . ?
S7 Ag34 Ag35 53.18(10) . . ?
S11 Ag34 Ag8 52.77(9) . . ?
S11 Ag34 Ag15 88.83(10) . . ?
S11 Ag34 Ag35 166.14(11) . . ?
S11 Ag34 S7 136.31(14) . . ?
Ag34 Ag35 Ag36 122.93(6) . . ?
Ag41 Ag35 Ag34 133.34(7) . . ?
Ag41 Ag35 Ag36 94.84(5) . . ?
O37 Ag35 Ag34 81.8(4) . . ?
O37 Ag35 Ag36 84.0(5) . . ?
O37 Ag35 Ag41 132.9(5) . . ?
O37 Ag35 S1 98.9(4) . . ?
O37 Ag35 S7 123.4(5) . . ?
S1 Ag35 Ag34 167.49(10) . . ?
S1 Ag35 Ag36 45.20(9) . . ?
S1 Ag35 Ag41 54.01(9) . . ?
S7 Ag35 Ag34 57.80(10) . . ?
S7 Ag35 Ag36 150.08(10) . . ?
S7 Ag35 Ag41 75.73(11) . . ?
S7 Ag35 S1 129.16(14) . . ?
Ag3B Ag36 Ag6A 158.0(3) . . ?
Ag3B Ag36 Ag35 80.1(3) . . ?
Ag6A Ag36 Ag35 93.3(3) . . ?
S1 Ag36 Ag3B 129.2(3) . . ?
S1 Ag36 Ag6A 51.8(3) . . ?
S1 Ag36 Ag35 49.93(9) . . ?
S2 Ag36 Ag3B 57.3(3) . . ?
S2 Ag36 Ag6A 124.6(3) . . ?
S2 Ag36 Ag35 137.27(10) . . ?
S2 Ag36 S1 171.92(13) . . ?
Ag29 Ag37 Ag39 74.85(4) 2_666 . ?
Ag38 Ag37 Ag29 109.22(5) . 2_666 ?
Ag38 Ag37 Ag39 80.28(4) . . ?
O41 Ag37 Ag29 90.5(3) . 2_666 ?
O41 Ag37 Ag38 82.6(3) . . ?
O41 Ag37 Ag39 152.3(3) . . ?
O41 Ag37 S2 111.4(3) . . ?
O41 Ag37 S3 121.0(3) . . ?
O41 Ag37 S4 106.6(3) . . ?
S2 Ag37 Ag29 157.43(9) . 2_666 ?
S2 Ag37 Ag38 69.89(9) . . ?
S2 Ag37 Ag39 82.91(8) . . ?
S2 Ag37 S3 117.69(12) . . ?
S2 Ag37 S4 103.61(10) . . ?
S3 Ag37 Ag29 49.28(8) . 2_666 ?
S3 Ag37 Ag38 143.54(8) . . ?
S3 Ag37 Ag39 66.41(7) . . ?
S3 Ag37 S4 92.06(10) . . ?
S4 Ag37 Ag29 63.05(7) . 2_666 ?
S4 Ag37 Ag38 52.64(7) . . ?
S4 Ag37 Ag39 45.76(7) . . ?
Ag37 Ag38 Ag42 107.73(4) . . ?
O42 Ag38 Ag37 79.6(3) . . ?
O42 Ag38 Ag42 140.0(3) . . ?
O42 Ag38 S4 107.7(3) . . ?
O42 Ag38 S5 104.3(3) . . ?
S4 Ag38 Ag37 61.15(8) . . ?
S4 Ag38 Ag42 51.37(7) . . ?
S5 Ag38 Ag37 141.86(12) . . ?
S5 Ag38 Ag42 93.42(10) . . ?
S5 Ag38 S4 144.24(12) . . ?
Ag17 Ag39 Ag26 65.80(4) . . ?
Ag17 Ag39 Ag37 88.18(4) . . ?
Ag27 Ag39 Ag17 115.55(4) . . ?
Ag27 Ag39 Ag26 50.14(2) . . ?
Ag27 Ag39 Ag37 145.15(4) . . ?
Ag28 Ag39 Ag17 78.76(4) 2_666 . ?
Ag28 Ag39 Ag26 50.97(2) 2_666 . ?
Ag28 Ag39 Ag27 57.71(3) 2_666 . ?
Ag28 Ag39 Ag37 107.08(4) 2_666 . ?
Ag37 Ag39 Ag26 147.47(4) . . ?
O15 Ag39 Ag17 143.7(2) . . ?
O15 Ag39 Ag26 115.68(18) . . ?
O15 Ag39 Ag27 79.18(18) . . ?
O15 Ag39 Ag28 132.46(19) . 2_666 ?
O15 Ag39 Ag37 96.85(18) . . ?
O23 Ag39 Ag17 64.0(2) . . ?
O23 Ag39 Ag26 67.6(2) . . ?
O23 Ag39 Ag27 94.5(2) . . ?
O23 Ag39 Ag28 117.1(2) . 2_666 ?
O23 Ag39 Ag37 119.5(2) . . ?
O23 Ag39 O15 82.6(3) . . ?
O23 Ag39 S4 161.8(2) . . ?
S4 Ag39 Ag17 97.79(9) . . ?
S4 Ag39 Ag26 106.26(8) . . ?
S4 Ag39 Ag27 93.76(8) . . ?
S4 Ag39 Ag28 55.40(7) . 2_666 ?
S4 Ag39 Ag37 56.20(7) . . ?
S4 Ag39 O15 114.9(2) . . ?
Ag22 Ag40 Ag23 126.58(7) . . ?
O26 Ag40 Ag22 153.4(4) . . ?
O26 Ag40 Ag23 48.7(3) . . ?
O26 Ag40 S10 98.5(4) . . ?
O26 Ag40 S12 96.2(4) . . ?
O27 Ag40 Ag22 83.3(6) . . ?
O27 Ag40 Ag23 136.9(6) . . ?
O27 Ag40 O26 117.9(8) . . ?
O27 Ag40 S10 114.7(7) . . ?
O27 Ag40 S12 118.2(6) . . ?
S10 Ag40 Ag22 85.29(10) . . ?
S10 Ag40 Ag23 50.06(9) . . ?
S12 Ag40 Ag22 58.03(12) . . ?
S12 Ag40 Ag23 104.58(10) . . ?
S12 Ag40 S10 108.25(13) . . ?
Ag7 Ag41 Ag6 127.19(5) . . ?
Ag35 Ag41 Ag6 97.01(6) . . ?
Ag35 Ag41 Ag7 92.41(7) . . ?
O39 Ag41 Ag6 69.0(2) . . ?
O39 Ag41 Ag7 58.3(2) . . ?
O39 Ag41 Ag35 104.2(2) . . ?
O39 Ag41 S1 103.2(2) . . ?
O43 Ag41 Ag6 125.1(5) . . ?
O43 Ag41 Ag7 81.1(4) . . ?
O43 Ag41 Ag35 131.4(5) . . ?
O43 Ag41 O39 112.2(5) . . ?
O43 Ag41 S1 136.5(4) . . ?
S1 Ag41 Ag6 47.53(9) . . ?
S1 Ag41 Ag7 140.99(10) . . ?
S1 Ag41 Ag35 56.73(9) . . ?
Ag25 Ag42 Ag27 110.83(4) 2_666 . ?
Ag25 Ag42 Ag28 75.58(4) 2_666 2_666 ?
Ag25 Ag42 Ag38 110.19(4) 2_666 . ?
Ag27 Ag42 Ag28 57.83(3) . 2_666 ?
Ag38 Ag42 Ag27 130.99(4) . . ?
Ag38 Ag42 Ag28 109.58(4) . 2_666 ?
O4 Ag42 Ag25 56.8(2) . 2_666 ?
O4 Ag42 Ag27 92.3(2) . . ?
O4 Ag42 Ag28 109.4(2) . 2_666 ?
O4 Ag42 Ag38 132.9(2) . . ?
O4 Ag42 O7 88.1(3) . . ?
O4 Ag42 S4 153.0(2) . . ?
O7 Ag42 Ag25 142.0(2) . 2_666 ?
O7 Ag42 Ag27 82.2(2) . . ?
O7 Ag42 Ag28 136.0(2) . 2_666 ?
O7 Ag42 Ag38 81.7(2) . . ?
O7 Ag42 S4 118.6(2) . . ?
S4 Ag42 Ag25 96.35(8) . 2_666 ?
S4 Ag42 Ag27 94.87(8) . . ?
S4 Ag42 Ag28 54.67(7) . 2_666 ?
S4 Ag42 Ag38 54.95(7) . . ?
C1 C2 C3 113.1(15) . . ?
C1 C2 S2 110.0(11) . . ?
C3 C2 S2 106.4(11) . . ?
C4 C5 C6 101.4(8) . . ?
C4 C5 S6 111.3(9) . . ?
C6 C5 S6 110.8(9) . . ?
C9 C8 C7 122(3) . . ?
C8 C9 C88 126(2) . . ?
C10 C11 C12 113.1(19) . . ?
C10 C11 S1 110.3(13) . . ?
C12 C11 S1 110.7(13) . . ?
C13 C14 S7 109.9(14) . . ?
C15 C14 C13 108.3(19) . . ?
C15 C14 S7 110.8(16) . . ?
C16 C17 S10 109.7(13) . . ?
C18 C17 C16 111.8(16) . . ?
C18 C17 S10 110.9(13) . . ?
C19 C20 S13 112.1(17) . . ?
C21 C20 C19 108(2) . . ?
C21 C20 S13 111.3(18) . . ?
C22 C23 S14 106.3(12) . . ?
C24 C23 C22 113.3(17) . . ?
C24 C23 S14 110.7(12) . . ?
C25 C26 S15 109.9(12) . . ?
C27 C26 C25 113.0(16) . . ?
C27 C26 S15 113.7(12) . . ?
C28 C29 S16 120.0(12) . . ?
C30 C29 C28 102.0(8) . . ?
C30 C29 S16 128.6(13) . . ?
C31 C32 C33 112.9(18) . . ?
C31 C32 S17 109.9(14) . . ?
C33 C32 S17 113.3(13) . . ?
C34 C36 S18 113.2(18) . . ?
C35 C36 C34 118(2) . . ?
C35 C36 S18 108.7(16) . . ?
C37 C38 S5 109.1(13) . . ?
C39 C38 C37 112.5(14) . . ?
C39 C38 S5 109.8(11) . . ?
C40 C41 S20 108.8(18) . . ?
C42 C41 C40 113.2(18) . . ?
C42 C41 S20 109.3(16) . . ?
C43 C44 S19 111.3(16) . . ?
C45 C44 C43 106(3) . . ?
C45 C44 S19 112(2) . . ?
C46 C47 S9 110.2(12) . . ?
C48 C47 C46 116.4(15) . . ?
C48 C47 S9 108.9(13) . . ?
C49 C50 S8 113.0(15) . . ?
C51 C50 C49 110.8(17) . . ?
C51 C50 S8 110.4(12) . . ?
C52 C53 C54 112.2(16) . . ?
C52 C53 S11 111.2(14) . . ?
C54 C53 S11 108.3(13) . . ?
C55 C56 S3 108.3(12) . . ?
C57 C56 C55 115.8(19) . . ?
C57 C56 S3 115.1(14) . . ?
C58 C59 C60 116(2) . . ?
C58 C59 S12 108.7(16) . . ?
C60 C59 S12 109.9(18) . . ?
C61 C62 C63 142.5(17) . . ?
C61 C62 S21 113.8(13) . . ?
C63 C62 S21 103.7(11) . . ?
C64 C65 C66 98.2(8) . . ?
C67 C66 C65 98.3(8) . . ?
Ag18 C67 Ag10 75.9(7) . . ?
C66 C67 Ag10 115(2) . . ?
C66 C67 Ag18 117.3(16) . . ?
O35 C67 Ag10 108.0(19) . . ?
O35 C67 Ag18 36.0(17) . . ?
O35 C67 C66 115.3(12) . . ?
O35 C67 O36 146(2) . . ?
O36 C67 Ag10 53.3(18) . . ?
O36 C67 Ag18 127(2) . . ?
O36 C67 C66 98(3) . . ?
C68 C69 C70 99.1(8) . . ?
C71 C70 C69 99.1(8) . . ?
O33 C71 C70 121(2) . . ?
O34 C71 C70 122(3) . . ?
O34 C71 O33 117(3) . . ?
C72 C73 C74 99.1(8) . . ?
C75 C74 C73 121(3) . . ?
O27 C75 C74 118(3) . . ?
O28 C75 C74 112(4) . . ?
O28 C75 O27 127(3) . . ?
C76 C77 C78 113.3(19) . . ?
C79 C78 C77 115.5(16) . . ?
O29 C79 C78 116.6(15) . . ?
O29 C79 O30 123.3(17) . . ?
O30 C79 C78 120.0(17) . . ?
C80 C81 C82 116.4(10) . . ?
C81 C82 C83 108.0(18) . . ?
O25 C83 C82 115.9(19) . . ?
O26 C83 C82 122(2) . . ?
O26 C83 O25 121.8(17) . . ?
C86 C85 C84 118(3) . . ?
C85 C86 C87 121(2) . . ?
O43 C87 C86 115.3(18) . . ?
O44 C87 C86 118.6(18) . . ?
O44 C87 O43 126.0(18) . . ?
O37 C88 C9 120(2) . . ?
O37 C88 O38 123(2) . . ?
O38 C88 C9 116(2) . . ?
C91 C90 C89 102.1(16) . . ?
C92 C91 C90 113.1(15) . . ?
O41 C92 C91 117.6(14) . . ?
O41 C92 O42 126.0(15) . . ?
O42 C92 C91 116.4(15) . . ?
C93 C94 C95 114(2) . . ?
C96 C95 C94 109(2) . . ?
O31 C96 C95 115(2) . . ?
O32 C96 C95 118(2) . . ?
O32 C96 O31 127.1(18) . . ?
Ag9A O1 Ag3A 76.3(5) . . ?
W1 O1 Ag3 120.9(4) . . ?
W1 O1 Ag3A 137.4(5) . . ?
W1 O1 Ag9A 125.2(5) . . ?
W1 O2 Ag2B 105.1(5) . . ?
W1 O2 Ag11 127.8(4) . . ?
W1 O2 W2 110.6(4) . . ?
W2 O2 Ag2B 115.5(4) . . ?
W2 O2 Ag11 114.6(3) . . ?
W2 O3 Ag9B 104.5(6) . . ?
W3 O3 Ag9B 135.8(6) . . ?
W3 O3 W2 111.8(4) . . ?
Ag42 O4 Ag25 75.7(3) . 2_666 ?
W2 O4 Ag25 138.2(4) . 2_666 ?
W2 O4 Ag42 129.2(4) . . ?
Ag8B O5 Ag26 116.4(6) 2_666 2_666 ?
Ag17 O5 Ag26 105.3(3) 2_666 2_666 ?
W2 O5 Ag8B 126.2(6) . 2_666 ?
W2 O5 Ag17 138.1(4) . 2_666 ?
W2 O5 Ag26 110.0(4) . 2_666 ?
Ag5B O6 Ag1A 67.8(5) . . ?
W3 O6 Ag1A 162.6(5) . . ?
W3 O6 Ag5B 129.5(6) . . ?
W3 O6 Ag14 112.0(4) . . ?
W3 O7 Ag42 121.2(4) . . ?
W1 O8 Ag27 112.5(3) . . ?
W1 O8 W2 96.3(3) . . ?
W2 O8 Ag27 124.6(3) . . ?
W3 O8 Ag27 114.5(3) . . ?
W3 O8 W1 108.6(3) . . ?
W3 O8 W2 98.1(3) . . ?
W3 O9 W1 102.5(3) . . ?
W4 O9 W1 103.5(3) . . ?
W4 O9 W3 105.3(3) . . ?
W1 O10 Ag28 131.3(4) . . ?
W4 O11 Ag21 131.9(4) . . ?
W4 O12 Ag8 135.7(4) . . ?
W4 O12 Ag8A 128.8(6) . . ?
W3 O13 W4 105.0(3) . . ?
W3 O13 W6 149.5(4) . . ?
W6 O13 W4 105.5(3) . . ?
W1 O14 W4 104.3(3) . . ?
W5 O14 W1 148.6(4) . . ?
W5 O14 W4 106.1(3) . . ?
Ag39 O15 Ag12 118.7(3) . . ?
W6 O15 Ag12 114.2(4) . . ?
W6 O15 Ag39 124.4(4) . . ?
Ag34 O16 Ag8 77.3(3) . . ?
W6 O16 Ag8 133.3(5) . . ?
W6 O16 Ag34 137.7(5) . . ?
W5 O17 Ag27 111.3(3) . . ?
W5 O17 W7 97.7(3) . . ?
W6 O17 Ag27 112.9(3) . . ?
W6 O17 W5 109.7(3) . . ?
W6 O17 W7 97.1(3) . . ?
W7 O17 Ag27 126.2(3) . . ?
W4 O18 Ag15 119.6(4) . . ?
W4 O18 W5 102.8(3) . . ?
W4 O18 W6 104.1(3) . . ?
W5 O18 Ag15 112.6(3) . . ?
W6 O18 Ag15 113.9(3) . . ?
W6 O18 W5 101.8(3) . . ?
Ag4A O19 Ag23 91.5(4) . . ?
Ag23 O19 Ag4 106.9(3) . . ?
W5 O19 Ag4 121.5(4) . . ?
W5 O19 Ag4A 141.5(5) . . ?
W5 O19 Ag23 126.9(4) . . ?
Ag28 O20 Ag2A 94.8(5) . . ?
W5 O20 Ag2A 123.2(4) . . ?
W5 O20 Ag28 136.8(4) . . ?
W5 O21 W7 109.3(3) . . ?
W6 O22 W7 110.7(4) . . ?
Ag39 O23 Ag6 116.5(3) . . ?
Ag39 O23 Ag6A 99.8(5) . . ?
W7 O23 Ag6 112.8(4) . . ?
W7 O23 Ag6A 128.5(5) . . ?
W7 O23 Ag39 130.1(4) . . ?
Ag25 O24 Ag26 95.1(3) . . ?
W7 O24 Ag25 143.2(4) . . ?
W7 O24 Ag26 110.8(4) . . ?
C83 O25 Ag24 117.1(11) . . ?
Ag23 O26 Ag40 82.1(5) . . ?
C83 O26 Ag23 129.7(17) . . ?
C83 O26 Ag40 136.0(15) . . ?
C75 O27 Ag40 119.9(19) . . ?
C75 O28 Ag22 127(2) . . ?
C79 O29 Ag3 122.2(11) . . ?
C79 O29 Ag3A 118.9(12) . . ?
C79 O30 Ag9 131.3(12) . . ?
C79 O30 Ag9A 115.4(12) . . ?
C96 O31 Ag4B 104.3(14) . . ?
C96 O31 Ag5 144.0(13) . . ?
C96 O32 Ag13 112.4(12) . . ?
C71 O33 Ag20 104.5(17) . . ?
C67 O35 Ag5B 124(2) . . ?
C67 O35 Ag18 120(2) . . ?
Ag10 O36 Ag1 85.5(14) . . ?
C67 O36 Ag1 113(2) . . ?
C67 O36 Ag1A 99(2) . . ?
C67 O36 Ag10 100(2) . . ?
C88 O37 Ag35 124.3(18) . . ?
C88 O38 Ag34 124.9(15) . . ?
Ag41 O39 Ag7B 116.8(6) . . ?
W7 O39 Ag7B 108.4(7) . . ?
W7 O39 Ag41 127.2(5) . . ?
Ag13 O40 Ag5 90.9(3) . . ?
W2 O40 Ag5 111.7(4) . . ?
W2 O40 Ag13 130.0(5) . . ?
C92 O41 Ag37 125.0(10) . . ?
C92 O42 Ag38 126.7(10) . . ?
C87 O43 Ag41 119.8(11) . . ?
C87 O44 Ag7 124.2(13) . . ?
Ag6 S1 Ag35 134.85(14) . . ?
Ag6 S1 Ag41 83.92(13) . . ?
Ag6A S1 Ag35 136.3(2) . . ?
Ag6A S1 Ag41 100.1(4) . . ?
Ag36 S1 Ag6 95.50(14) . . ?
Ag36 S1 Ag6A 78.5(4) . . ?
Ag36 S1 Ag35 84.88(12) . . ?
Ag36 S1 Ag41 140.98(15) . . ?
Ag41 S1 Ag35 69.26(10) . . ?
C11 S1 Ag6 114.1(5) . . ?
C11 S1 Ag6A 114.9(6) . . ?
C11 S1 Ag35 108.7(6) . . ?
C11 S1 Ag36 107.6(6) . . ?
C11 S1 Ag41 108.2(6) . . ?
Ag12 S2 Ag37 126.24(14) . . ?
Ag36 S2 Ag3B 73.8(4) . . ?
Ag36 S2 Ag12 97.80(13) . . ?
Ag36 S2 Ag37 92.70(13) . . ?
Ag37 S2 Ag3B 157.1(3) . . ?
C2 S2 Ag3B 92.0(6) . . ?
C2 S2 Ag12 115.5(5) . . ?
C2 S2 Ag36 109.1(5) . . ?
C2 S2 Ag37 110.1(5) . . ?
Ag6A S3 Ag8B 78.9(5) . . ?
Ag6A S3 Ag29 148.5(3) . 2_666 ?
Ag6A S3 Ag37 115.5(3) . . ?
Ag8B S3 Ag37 132.8(5) . . ?
Ag17 S3 Ag29 75.07(11) . 2_666 ?
Ag17 S3 Ag37 125.65(14) . . ?
Ag29 S3 Ag8B 72.6(5) 2_666 . ?
Ag29 S3 Ag37 76.75(11) 2_666 . ?
C56 S3 Ag6A 95.8(8) . . ?
C56 S3 Ag8B 111.2(7) . . ?
C56 S3 Ag17 120.7(6) . . ?
C56 S3 Ag29 106.7(8) . 2_666 ?
C56 S3 Ag37 111.5(6) . . ?
Ag2 S4 Ag37 103.66(12) 2_666 . ?
Ag28 S4 Ag2 83.79(10) 2_666 2_666 ?
Ag28 S4 Ag2A 82.71(17) 2_666 2_666 ?
Ag28 S4 Ag37 141.41(13) 2_666 . ?
Ag37 S4 Ag2A 114.4(4) . 2_666 ?
Ag38 S4 Ag2 106.16(12) . 2_666 ?
Ag38 S4 Ag2A 98.7(4) . 2_666 ?
Ag38 S4 Ag28 148.71(13) . 2_666 ?
Ag38 S4 Ag37 66.21(8) . . ?
Ag39 S4 Ag2 142.53(15) . 2_666 ?
Ag39 S4 Ag2A 152.8(4) . 2_666 ?
Ag39 S4 Ag28 74.07(9) . 2_666 ?
Ag39 S4 Ag37 78.04(9) . . ?
Ag39 S4 Ag38 108.46(12) . . ?
Ag39 S4 Ag42 90.53(11) . . ?
Ag42 S4 Ag2 112.81(15) . 2_666 ?
Ag42 S4 Ag2A 97.1(6) . 2_666 ?
Ag42 S4 Ag28 75.11(9) . 2_666 ?
Ag42 S4 Ag37 131.61(13) . . ?
Ag42 S4 Ag38 73.68(9) . . ?
Ag1B S5 Ag32 100.6(5) . . ?
Ag1B S5 Ag38 109.8(4) . . ?
Ag32 S5 Ag10 78.20(12) . . ?
Ag32 S5 Ag38 109.39(17) . . ?
Ag38 S5 Ag10 137.11(16) . . ?
C38 S5 Ag1B 120.3(7) . . ?
C38 S5 Ag10 109.0(6) . . ?
C38 S5 Ag32 107.8(5) . . ?
C38 S5 Ag38 108.2(6) . . ?
Ag1 S6 Ag8 74.34(16) . . ?
Ag1 S6 Ag10 79.2(2) . . ?
Ag1 S6 Ag12 145.5(3) . . ?
Ag1B S6 Ag1A 96.4(5) . . ?
Ag1B S6 Ag3B 83.9(6) . . ?
Ag3B S6 Ag1A 165.2(4) . . ?
Ag8 S6 Ag10 132.64(19) . . ?
Ag8 S6 Ag12 110.50(16) . . ?
Ag8A S6 Ag1A 63.5(5) . . ?
Ag8A S6 Ag1B 122.5(7) . . ?
Ag8A S6 Ag3B 103.9(5) . . ?
Ag12 S6 Ag10 73.12(12) . . ?
C5 S6 Ag1 88.8(7) . . ?
C5 S6 Ag1A 104.1(7) . . ?
C5 S6 Ag1B 110.8(12) . . ?
C5 S6 Ag3B 89.5(6) . . ?
C5 S6 Ag8 109.9(12) . . ?
C5 S6 Ag8A 126.0(12) . . ?
C5 S6 Ag10 108.1(11) . . ?
C5 S6 Ag12 118.9(9) . . ?
Ag7 S7 Ag34 156.11(16) . . ?
Ag7A S7 Ag15 70.9(6) . . ?
Ag7A S7 Ag34 139.3(6) . . ?
Ag7A S7 Ag35 122.5(4) . . ?
Ag15 S7 Ag7 90.96(15) . . ?
Ag15 S7 Ag34 70.53(11) . . ?
Ag15 S7 Ag35 120.51(16) . . ?
Ag35 S7 Ag7 110.87(15) . . ?
Ag35 S7 Ag34 69.02(12) . . ?
C14 S7 Ag7 105.6(8) . . ?
C14 S7 Ag7A 111.8(9) . . ?
C14 S7 Ag15 115.4(7) . . ?
C14 S7 Ag34 96.2(7) . . ?
C14 S7 Ag35 110.6(8) . . ?
Ag7 S8 Ag24 139.83(15) . . ?
Ag7A S8 Ag7B 74.4(7) . . ?
Ag7A S8 Ag23 87.5(6) . . ?
Ag7A S8 Ag24 135.9(4) . . ?
Ag16 S8 Ag7 75.59(12) . . ?
Ag16 S8 Ag23 125.52(15) . . ?
Ag16 S8 Ag24 71.14(11) . . ?
Ag23 S8 Ag7 108.54(15) . . ?
Ag23 S8 Ag7B 138.7(4) . . ?
Ag23 S8 Ag24 74.92(11) . . ?
Ag24 S8 Ag7B 92.5(5) . . ?
C50 S8 Ag7 111.9(6) . . ?
C50 S8 Ag7A 123.1(7) . . ?
C50 S8 Ag7B 105.0(7) . . ?
C50 S8 Ag16 111.5(6) . . ?
C50 S8 Ag23 115.9(6) . . ?
C50 S8 Ag24 100.9(6) . . ?
Ag2A S9 Ag24 102.8(3) . . ?
Ag2A S9 Ag25 98.9(3) . . ?
Ag2A S9 C47 117.8(7) . . ?
Ag24 S9 Ag2 102.38(15) . . ?
Ag25 S9 Ag2 102.36(14) . . ?
Ag25 S9 Ag24 112.83(16) . . ?
C47 S9 Ag2 114.7(6) . . ?
C47 S9 Ag24 107.8(5) . . ?
C47 S9 Ag25 116.0(6) . . ?
Ag15 S10 Ag33 82.26(12) . . ?
Ag15 S10 Ag40 143.42(15) . . ?
Ag23 S10 Ag15 70.41(10) . . ?
Ag23 S10 Ag33 139.62(15) . . ?
Ag23 S10 Ag40 76.65(12) . . ?
Ag33 S10 Ag40 115.33(14) . . ?
C17 S10 Ag15 104.2(6) . . ?
C17 S10 Ag23 108.3(6) . . ?
C17 S10 Ag33 106.8(6) . . ?
C17 S10 Ag40 100.8(6) . . ?
Ag8 S11 Ag20 67.20(11) . . ?
Ag8 S11 Ag34 74.42(11) . . ?
Ag33 S11 Ag8 112.65(15) . . ?
Ag33 S11 Ag20 91.66(14) . . ?
Ag33 S11 Ag34 109.13(16) . . ?
Ag34 S11 Ag20 141.10(17) . . ?
C53 S11 Ag8 131.7(7) . . ?
C53 S11 Ag20 99.0(6) . . ?
C53 S11 Ag33 113.9(7) . . ?
C53 S11 Ag34 101.8(6) . . ?
Ag4 S12 Ag22 135.70(17) . . ?
Ag4 S12 Ag40 100.79(15) . . ?
Ag21 S12 Ag4 82.29(12) . . ?
Ag21 S12 Ag4A 105.0(3) . . ?
Ag21 S12 Ag22 75.14(15) . . ?
Ag21 S12 Ag40 127.29(19) . . ?
Ag22 S12 Ag4A 137.6(2) . . ?
Ag40 S12 Ag4A 82.7(3) . . ?
Ag40 S12 Ag22 66.46(11) . . ?
C59 S12 Ag4 117.1(8) . . ?
C59 S12 Ag4A 111.8(9) . . ?
C59 S12 Ag21 112.4(8) . . ?
C59 S12 Ag22 106.7(8) . . ?
C59 S12 Ag40 112.3(7) . . ?
Ag19 S13 Ag33 82.73(18) . . ?
Ag22 S13 Ag19 128.1(2) . . ?
Ag22 S13 Ag33 93.3(2) . . ?
C20 S13 Ag19 111.3(9) . . ?
C20 S13 Ag22 119.4(9) . . ?
C20 S13 Ag33 106.3(7) . . ?
Ag1A S14 Ag5B 70.8(5) . . ?
Ag1A S14 Ag19 129.8(3) . . ?
Ag1A S14 Ag20 86.6(3) . . ?
Ag5B S14 Ag19 103.8(4) . . ?
Ag5B S14 Ag20 148.1(3) . . ?
Ag14 S14 Ag1 104.9(3) . . ?
Ag19 S14 Ag1 132.5(2) . . ?
Ag19 S14 Ag14 76.16(14) . . ?
Ag19 S14 Ag20 73.26(13) . . ?
Ag20 S14 Ag1 75.1(2) . . ?
Ag20 S14 Ag14 135.89(17) . . ?
C23 S14 Ag1 110.0(7) . . ?
C23 S14 Ag1A 117.6(7) . . ?
C23 S14 Ag5B 104.7(7) . . ?
C23 S14 Ag14 115.0(6) . . ?
C23 S14 Ag19 112.1(6) . . ?
C23 S14 Ag20 105.7(6) . . ?
Ag2B S15 Ag19 115.6(4) . . ?
Ag9 S15 Ag14 119.46(17) . . ?
Ag9 S15 Ag19 152.14(18) . . ?
Ag19 S15 Ag14 68.15(10) . . ?
Ag21 S15 Ag2B 120.5(3) . . ?
Ag21 S15 Ag9 73.04(13) . . ?
Ag21 S15 Ag14 131.85(16) . . ?
Ag21 S15 Ag19 82.60(14) . . ?
C26 S15 Ag2B 123.7(6) . . ?
C26 S15 Ag9 101.8(5) . . ?
C26 S15 Ag14 114.1(6) . . ?
C26 S15 Ag19 98.0(6) . . ?
C26 S15 Ag21 106.9(6) . . ?
Ag5 S16 Ag3 130.20(18) . . ?
Ag5 S16 Ag9 138.79(17) . . ?
Ag9 S16 Ag3 66.39(11) . . ?
Ag9A S16 Ag5A 151.3(5) . . ?
Ag11 S16 Ag3 121.18(16) . . ?
Ag11 S16 Ag5 72.31(13) . . ?
Ag11 S16 Ag9 68.08(11) . . ?
C29 S16 Ag3 111.4(6) . . ?
C29 S16 Ag5 106.2(7) . . ?
C29 S16 Ag5A 106.6(8) . . ?
C29 S16 Ag9 97.4(7) . . ?
C29 S16 Ag9A 101.7(8) . . ?
C29 S16 Ag11 109.5(6) . . ?
Ag2B S17 Ag4B 73.6(6) . . ?
Ag2B S17 Ag5B 86.6(6) . . ?
Ag2B S17 Ag9B 111.6(5) . . ?
Ag4B S17 Ag5B 156.3(5) . . ?
Ag4B S17 Ag9B 84.1(6) . . ?
Ag5B S17 Ag9B 91.4(5) . . ?
Ag11 S17 Ag13 79.13(12) . . ?
Ag11 S17 Ag14 93.09(14) . . ?
Ag11 S17 Ag18 129.44(15) . . ?
Ag13 S17 Ag14 144.42(16) . . ?
Ag13 S17 Ag18 80.82(13) . . ?
Ag14 S17 Ag18 77.70(12) . . ?
C32 S17 Ag2B 130.1(7) . . ?
C32 S17 Ag4B 99.2(7) . . ?
C32 S17 Ag5B 103.5(7) . . ?
C32 S17 Ag9B 116.8(8) . . ?
C32 S17 Ag11 115.7(6) . . ?
C32 S17 Ag13 101.1(6) . . ?
C32 S17 Ag14 113.4(6) . . ?
C32 S17 Ag18 113.5(6) . . ?
Ag9B S18 Ag31 113.0(8) . . ?
Ag9B S18 Ag32 94.9(9) . . ?
Ag9B S18 C36 126.4(11) . . ?
Ag18 S18 Ag13 75.05(13) . . ?
Ag31 S18 Ag13 89.48(14) . . ?
Ag31 S18 Ag18 135.90(17) . . ?
Ag32 S18 Ag13 134.75(18) . . ?
Ag32 S18 Ag18 72.80(13) . . ?
Ag32 S18 Ag31 91.99(18) . . ?
C36 S18 Ag13 111.6(8) . . ?
C36 S18 Ag18 111.0(8) . . ?
C36 S18 Ag31 113.1(8) . . ?
C36 S18 Ag32 109.2(8) . . ?
Ag5A S19 Ag6A 111.7(5) . 2_666 ?
Ag5A S19 Ag30 109.9(4) . . ?
Ag6 S19 Ag5 141.16(19) 2_666 . ?
Ag6 S19 Ag30 92.51(15) 2_666 . ?
Ag30 S19 Ag5 95.17(16) . . ?
Ag30 S19 Ag6A 98.3(2) . 2_666 ?
C44 S19 Ag5 102.9(7) . . ?
C44 S19 Ag5A 111.1(8) . . ?
C44 S19 Ag6 111.9(8) . 2_666 ?
C44 S19 Ag6A 120.1(8) . 2_666 ?
C44 S19 Ag30 104.3(9) . . ?
Ag7B S20 Ag30 96.8(5) 2_666 . ?
Ag7B S20 Ag31 154.4(7) 2_666 . ?
Ag16 S20 Ag30 108.68(15) 2_666 . ?
Ag31 S20 Ag16 130.2(2) . 2_666 ?
Ag31 S20 Ag30 93.87(15) . . ?
C41 S20 Ag7B 93.2(9) . 2_666 ?
C41 S20 Ag16 108.5(8) . 2_666 ?
C41 S20 Ag30 107.7(8) . . ?
C41 S20 Ag31 105.6(7) . . ?
Ag2 S21 Ag3 140.45(17) . . ?
Ag2 S21 Ag4 99.78(15) . . ?
Ag3A S21 Ag4A 87.3(4) . . ?
Ag3A S21 Ag29 105.1(4) . . ?
Ag3A S21 C62 102.7(6) . . ?
Ag4 S21 Ag3 95.06(15) . . ?
Ag29 S21 Ag2 73.85(13) . . ?
Ag29 S21 Ag3 71.22(11) . . ?
Ag29 S21 Ag4 139.78(17) . . ?
Ag29 S21 Ag4A 150.7(2) . . ?
C62 S21 Ag2 95.3(6) . . ?
C62 S21 Ag3 112.0(5) . . ?
C62 S21 Ag4 113.4(6) . . ?
C62 S21 Ag4A 95.8(6) . . ?
C62 S21 Ag29 106.7(6) . . ?
O1 W1 O2 97.9(4) . . ?
O1 W1 O8 161.3(3) . . ?
O1 W1 O9 88.4(3) . . ?
O1 W1 O10 103.8(4) . . ?
O1 W1 O14 97.0(4) . . ?
O2 W1 O8 76.5(3) . . ?
O2 W1 O9 86.9(3) . . ?
O2 W1 O14 154.2(3) . . ?
O8 W1 O9 73.6(3) . . ?
O10 W1 O2 102.5(4) . . ?
O10 W1 O8 94.8(3) . . ?
O10 W1 O9 163.1(3) . . ?
O10 W1 O14 94.1(3) . . ?
O14 W1 O8 82.6(3) . . ?
O14 W1 O9 72.6(3) . . ?
O2 W2 O8 71.9(3) . . ?
O3 W2 O2 79.9(3) . . ?
O3 W2 O8 71.7(3) . . ?
O4 W2 O2 162.2(3) . . ?
O4 W2 O3 91.2(4) . . ?
O4 W2 O8 90.7(3) . . ?
O5 W2 O2 86.3(3) . . ?
O5 W2 O3 161.2(3) . . ?
O5 W2 O4 98.5(4) . . ?
O5 W2 O8 92.1(3) . . ?
O40 W2 O2 91.6(4) . . ?
O40 W2 O3 92.5(4) . . ?
O40 W2 O4 104.2(4) . . ?
O40 W2 O5 100.6(4) . . ?
O40 W2 O8 158.6(3) . . ?
O3 W3 O8 76.2(3) . . ?
O3 W3 O9 90.4(3) . . ?
O3 W3 O13 157.6(3) . . ?
O6 W3 O3 95.1(4) . . ?
O6 W3 O7 103.8(4) . . ?
O6 W3 O8 159.8(4) . . ?
O6 W3 O9 87.2(4) . . ?
O6 W3 O13 98.3(4) . . ?
O7 W3 O3 101.7(4) . . ?
O7 W3 O8 95.9(3) . . ?
O7 W3 O9 162.7(3) . . ?
O7 W3 O13 92.4(4) . . ?
O8 W3 O9 74.8(3) . . ?
O13 W3 O8 85.2(3) . . ?
O13 W3 O9 72.6(3) . . ?
O9 W4 O13 74.7(3) . . ?
O9 W4 O14 75.3(3) . . ?
O9 W4 O18 141.4(3) . . ?
O11 W4 O9 104.1(4) . . ?
O11 W4 O12 102.2(4) . . ?
O11 W4 O13 167.3(4) . . ?
O11 W4 O14 90.2(4) . . ?
O11 W4 O18 100.2(4) . . ?
O12 W4 O9 101.9(4) . . ?
O12 W4 O13 90.3(3) . . ?
O12 W4 O14 167.6(3) . . ?
O12 W4 O18 101.7(4) . . ?
O14 W4 O13 77.3(3) . . ?
O18 W4 O13 75.1(3) . . ?
O18 W4 O14 75.1(3) . . ?
O14 W5 O17 83.7(3) . . ?
O14 W5 O18 72.3(3) . . ?
O17 W5 O18 73.8(3) . . ?
O19 W5 O14 95.7(3) . . ?
O19 W5 O17 163.9(3) . . ?
O19 W5 O18 90.6(3) . . ?
O19 W5 O21 98.0(4) . . ?
O20 W5 O14 93.2(3) . . ?
O20 W5 O17 92.7(3) . . ?
O20 W5 O18 160.9(3) . . ?
O20 W5 O19 103.4(4) . . ?
O20 W5 O21 103.2(4) . . ?
O21 W5 O14 155.5(3) . . ?
O21 W5 O17 77.6(3) . . ?
O21 W5 O18 87.3(3) . . ?
O13 W6 O17 85.8(3) . . ?
O13 W6 O18 72.9(3) . . ?
O13 W6 W7 127.4(2) . . ?
O15 W6 O13 94.5(3) . . ?
O15 W6 O16 104.0(4) . . ?
O15 W6 O17 93.7(3) . . ?
O15 W6 O18 163.1(3) . . ?
O15 W6 O22 102.0(4) . . ?
O15 W6 W7 91.1(3) . . ?
O16 W6 O13 96.7(4) . . ?
O16 W6 O17 161.8(4) . . ?
O16 W6 O18 89.0(4) . . ?
O16 W6 O22 95.5(4) . . ?
O16 W6 W7 132.3(3) . . ?
O17 W6 O18 74.5(3) . . ?
O17 W6 W7 41.6(2) . . ?
O18 W6 W7 87.9(2) . . ?
O22 W6 O13 156.4(3) . . ?
O22 W6 O17 76.6(3) . . ?
O22 W6 O18 87.2(3) . . ?
O22 W6 W7 36.8(2) . . ?
O17 W7 W6 41.3(2) . . ?
O21 W7 O17 72.1(3) . . ?
O21 W7 W6 82.3(2) . . ?
O22 W7 O17 72.1(3) . . ?
O22 W7 O21 81.0(3) . . ?
O22 W7 W6 32.5(2) . . ?
O23 W7 O17 91.8(3) . . ?
O23 W7 O21 163.6(3) . . ?
O23 W7 O22 90.7(3) . . ?
O23 W7 W6 83.1(3) . . ?
O24 W7 O17 92.9(3) . . ?
O24 W7 O21 86.7(3) . . ?
O24 W7 O22 162.9(3) . . ?
O24 W7 O23 98.0(4) . . ?
O24 W7 W6 134.0(2) . . ?
O39 W7 O17 156.3(3) . . ?
O39 W7 O21 90.3(4) . . ?
O39 W7 O22 89.9(4) . . ?
O39 W7 O23 104.0(4) . . ?
O39 W7 O24 102.1(4) . . ?
O39 W7 W6 122.4(3) . . ?

_shelx_res_file                  
;
    180222b.res created by SHELXL-2014/7

TITL 180222b_a.res in P-1
REM Old TITL 180222B in P-1
REM SHELXT solution in P-1
REM R1 0.253, Rweak 0.013, Alpha 0.074, Orientation as input
REM Formula found by SHELXT: S99 Ag29 I45
CELL 0.71073 20.2607 20.6711 26.2425 109.714 100.1 109.009
ZERR 1 0.0002 0.0002 0.0003 0.001 0.001 0.001
LATT 1
SFAC C H Ag O S W
UNIT 194 412 84 90 42 14
DFIX 2.35 0.01 O36 O35
DFIX 1.55 0.01 C65 C66
DFIX 1.55 0.01 C64 C65
DFIX 2.35 0.01 C64 C66
DFIX 2.35 0.01 C66 O35
DFIX 1.55 0.01 C73 C74
DFIX 1.55 0.01 C72 C73
DFIX 2.35 0.01 C72 C74
DFIX 2.35 0.01 C68 C70
DFIX 1.55 0.01 C69 C68
DFIX 1.55 0.01 C70 C69
DFIX 2.35 0.01 C69 C71
DFIX 1.55 0.01 C70 C71
DFIX 1.55 0.01 C77 C78
DFIX 1.55 0.01 C91 C90
DFIX 1.25 0.01 O36 C67
DFIX 1.25 0.01 C67 O35
DFIX 1.55 0.01 C67 C66
DFIX 2.35 0.01 C67 C65
DFIX 1.55 0.01 C82 C83
DFIX 1.85 0.01 C5 S6
DFIX 3 0.01 Ag3B C5
DFIX 1.55 0.01 C34 C36
DFIX 1.55 0.01 C29 C28
DFIX 1.55 0.01 C81 C82
DFIX 1.55 0.01 C80 C81
DFIX 2.64 0.01 C80 C82
DFIX 1.55 0.01 C5 C4
DFIX 2.75 0.01 C4 S6
DFIX 3 0.01 C62 Ag3A
DFIX 1.55 0.01 C29 C30
DFIX 2.35 0.01 C28 C30
DFIX 1.85 0.01 C20 S13
DFIX 1.55 0.01 C5 C6
DFIX 2.75 0.01 S6 C6
DFIX 2.35 0.01 C6 C4
DFIX 3.2 0.01 C6 Ag3B
DFIX 1.55 0.01 C61 C62
DFIX 1.55 0.01 C62 C63
FLAT 0.01 C66 C67 O35 O36
SIMU 0.004 0.008 1.7 C72 > C75 O27 O28
SIMU 0.004 0.008 1.7 C68 > C71 O33 O34
SIMU 0.004 0.008 1.7 C76 > C79 O29 O30
SIMU 0.004 0.008 1.7 C7 C8 C9 C88 O37 O38
SIMU 0.004 0.08 1.7 C34 C35 C36
SIMU 0.004 0.008 1.7 C13 C14 C15
SIMU 0.004 0.008 1.7 C55 C56 C57
SIMU 0.004 0.008 1.7 C89 > C92 O41 O42
SIMU 0.004 0.08 1.7 Ag4 Ag4A
SIMU 0.004 0.08 1.7 Ag9 Ag9A
SIMU 0.004 0.08 1.7 Ag6 Ag6A
SIMU 0.004 0.08 1.7 Ag7B Ag16
SIMU 0.004 0.008 1.7 Ag17
SIMU 0.004 0.08 1.7 Ag8B Ag17
SIMU 0.004 0.008 1.7 C64 > C67 O35 O36
SIMU 0.004 0.08 1.7 Ag3 Ag3A
SIMU 0.004 0.08 1.7 Ag1 Ag1A
SIMU 0.004 0.08 1.7 Ag8 Ag8A
SIMU 0.004 0.08 1.7 Ag1B Ag10
SIMU 0.004 0.08 1.7 Ag2B Ag11
SIMU 0.001 0.004 1.7 Ag3B Ag12 Ag38
SIMU 0.004 0.08 1.7 Ag5B Ag14
SIMU 0.004 0.08 1.7 Ag4B Ag13 Ag31
SIMU 0.004 0.008 1.7 C80 > C83 O25 O26
SIMU 0.004 0.008 1.7 C28 C29 C30 S16
SIMU 0.004 0.08 1.7 C45 C44 C43
SIMU 0.004 0.08 1.7 C21 C20 C19 S13
SIMU 0.002 0.004 1.7 C4 C5 C6 S6
SIMU 0.004 0.008 1.7 C62 S21 C63 C61

L.S. 10
PLAN  10
SIZE 0.05 0.07 0.08
LIST 6
fmap 2
acta
SHEL 999 0.837
OMIT -2 -3 5
OMIT 1 6 0
OMIT -2 -5 1
OMIT 7 -2 2
OMIT -3 2 6
OMIT 4 -9 5
OMIT 4 -10 6
OMIT 4 -7 9
OMIT 1 0 4
OMIT -5 5 3
OMIT 0 -7 6
OMIT -3 1 9
OMIT 4 1 3
OMIT 3 -3 5
OMIT 5 -1 3
OMIT 1 -9 5
OMIT 5 -3 2
OMIT -1 -7 1
OMIT -4 -3 3
OMIT -2 5 3
OMIT 7 -8 5
OMIT -4 -3 8
OMIT -4 1 3
OMIT -6 5 0
OMIT 5 -5 3
OMIT 7 -7 5
OMIT -2 -5 6
OMIT 4 -12 5
OMIT -2 -5 4
OMIT 8 -10 1
OMIT 4 1 5
OMIT -10 3 4
OMIT -16 1 0
OMIT -10 8 4
OMIT 2 -4 11
OMIT 2 -4 6
OMIT 0 1 8
OMIT -7 6 0
OMIT -6 -1 9
OMIT -11 2 3
OMIT 4 -6 2
OMIT -2 7 4
OMIT -4 -4 4
OMIT -1 -6 10
OMIT -3 -5 4
OMIT -4 6 2
OMIT 2 4 1
OMIT 2 -3 4
OMIT 8 -5 2
OMIT -1 -6 4
OMIT -1 -1 9
OMIT 5 -3 4
OMIT 1 -6 6
OMIT 0 -6 3
OMIT -7 0 3
OMIT 1 -5 4
OMIT -2 10 1
OMIT -4 -3 10
OMIT -1 -7 6
OMIT 6 -6 1
OMIT -6 6 1
OMIT 7 0 1
OMIT 8 -7 5
OMIT -2 8 6
OMIT -3 2 11
OMIT 4 0 6
OMIT 9 -6 4
OMIT 5 -1 2
OMIT -2 -3 9
OMIT 2 -6 6
OMIT -7 -7 9
OMIT -1 -4 3
OMIT 0 -4 5
OMIT -1 2 6
OMIT -1 5 0
OMIT -1 2 8
OMIT 4 -7 5
OMIT -2 -4 6
OMIT 6 0 0
OMIT -8 -3 4
OMIT 1 1 11
OMIT 0 -7 11
OMIT 7 1 0
OMIT 7 -3 2
OMIT 6 -3 4
OMIT 5 -8 6
OMIT 3 -4 4
OMIT 3 -5 3
OMIT 1 -10 5
OMIT 2 1 4
OMIT 8 -1 1
OMIT 5 -2 1
OMIT 4 0 4
OMIT -4 5 2
OMIT 3 -2 1
OMIT 1 -4 4
OMIT -1 -3 3
OMIT 1 -3 5
OMIT 4 -4 2
OMIT -3 3 0
OMIT 3 -7 4
OMIT 3 -4 1
OMIT -6 2 0
OMIT 4 3 3
OMIT -3 6 4
OMIT 0 -1 10
OMIT -5 -4 8
OMIT -3 -4 4
OMIT 1 -4 6
OMIT 3 4 0
OMIT 4 -1 2
OMIT -4 -1 12
OMIT 0 0 4
OMIT 1 4 2
OMIT 3 -1 2
OMIT 3 -6 4
OMIT -5 4 1
OMIT 2 -2 3
OMIT -4 5 0
OMIT -4 -4 1
OMIT -3 0 9
OMIT 0 6 2
OMIT 7 1 2
OMIT 1 -5 1
OMIT -4 2 1
OMIT 3 -5 1
OMIT -9 2 8
OMIT -4 3 0
OMIT -4 3 5
OMIT 1 1 8
OMIT -1 -2 4
OMIT 1 -7 2
OMIT 7 -2 3
OMIT 3 -1 4
OMIT -3 -6 7
OMIT 3 -3 2
OMIT -3 6 9
OMIT -4 2 0
OMIT 0 -4 1
OMIT 6 -6 6
OMIT -7 10 1
OMIT 8 -10 7
OMIT -2 4 6
OMIT -2 -6 3
OMIT 0 4 2
OMIT -8 -4 7
OMIT 4 -3 20
OMIT -10 4 2
OMIT 3 -3 7
OMIT 1 -7 3
OMIT 1 7 3
OMIT 7 1 8
OMIT -7 -2 3
OMIT -1 5 6
OMIT -5 9 1
OMIT 6 -3 2
OMIT -1 -7 5
OMIT 1 -7 7
OMIT -6 -2 8
OMIT -6 3 3
OMIT -3 -3 8
OMIT 4 5 3
OMIT -4 3 9
OMIT -8 -4 10
OMIT -2 -6 7
OMIT -4 -7 1
OMIT 5 -1 7
OMIT 2 -3 6
OMIT -1 -7 2
OMIT 5 -3 6
OMIT 1 -1 7
OMIT -3 -1 5
OMIT -7 4 4
OMIT -4 3 3
OMIT -7 1 2
OMIT 1 0 8
OMIT 0 -8 13
OMIT -5 2 5
OMIT 4 6 0
OMIT 4 1 15
OMIT 0 -8 5
OMIT -3 -12 7
OMIT 6 -10 1
OMIT -6 8 6
OMIT 4 -4 1
OMIT -4 -3 4
OMIT -4 10 0
OMIT 2 -6 4
OMIT 2 -3 2
REM <olex2.extras>
REM <HklSrc "%.\\spherical.hkl">
REM </olex2.extras>

WGHT    0.090600  124.796494
FVAR       0.06199   0.57770   0.81775   0.82432   0.87166   0.85265   0.85669
FVAR       0.87398   0.88226   0.87946   0.90371   0.91759   0.89993   0.89266
FVAR       0.92105   0.94132
PART 1
AG1   3    0.429630    0.115514    0.106229    21.00000    0.08054    0.07983 =
         0.08552    0.02419   -0.00676    0.02962
PART 0
PART 2
AG1A  3    0.408472    0.117823    0.125874   -21.00000    0.08039    0.09159 =
         0.09928    0.02308    0.01780    0.02354
AG1B  3    0.555863    0.191069    0.257152  -111.00000    0.09365    0.08228 =
         0.05791    0.02848    0.01977    0.04915
PART 0
PART 1
AG2   3    0.296001    0.589392    0.411180    31.00000    0.04725    0.04645 =
         0.06751    0.02076    0.01168    0.02209
PART 0
PART 2
AG2A  3    0.331183    0.627132    0.417467   -31.00000    0.06956    0.08854 =
         0.07606    0.02635    0.02132    0.04909
AG2B  3    0.194808    0.152946    0.229999  -121.00000    0.05318    0.04679 =
         0.06850    0.02095    0.00255    0.02077
PART 0
PART 1
AG3   3    0.103290    0.338877    0.311525    41.00000    0.04585    0.05059 =
         0.05395    0.01907    0.01591    0.01961
PART 0
PART 2
AG3A  3    0.124469    0.393624    0.283840   -41.00000    0.05985    0.07960 =
         0.07809    0.00506   -0.00051    0.03995
AG3B  3    0.653792    0.329755    0.240305  -131.00000    0.07932    0.11451 =
         0.06504    0.02598    0.02234    0.05457
PART 0
PART 1
AG4   3    0.226754    0.455795    0.252205    51.00000    0.05188    0.08001 =
         0.05765    0.03497    0.02002    0.03253
PART 0
PART 2
AG4A  3    0.240811    0.514947    0.260447   -51.00000    0.04901    0.09495 =
         0.06094    0.03515    0.02095    0.03505
AG4B  3    0.142524    0.069526    0.290315  -141.00000    0.05245    0.07880 =
         0.09993   -0.02325    0.01475    0.00791
PART 0
PART 1
AG5   3    0.142013    0.163201    0.375645    61.00000    0.05953    0.07033 =
         0.05621    0.02957    0.02055    0.02303
PART 0
PART 2
AG5A  3    0.129659    0.200904    0.391648   -61.00000    0.06059    0.06907 =
         0.05966    0.01398    0.02036    0.03273
AG5B  3    0.284922    0.077180    0.159110  -141.00000    0.07930    0.06737 =
         0.05933    0.02091   -0.00429    0.00793
PART 0
PART 1
AG6   3    0.804042    0.670695    0.437210    71.00000    0.04310    0.05282 =
         0.05291    0.01534    0.01701    0.01569
PART 0
PART 2
AG6A  3    0.803222    0.634242    0.437688   -71.00000    0.04026    0.05373 =
         0.05698    0.02547    0.01668    0.01871
PART 0
PART 1
AG7   3    0.599251    0.697320    0.282842    81.00000    0.06172    0.06398 =
         0.05522    0.03460    0.01780    0.02180
PART 0
PART 2
AG7A  3    0.558551    0.653375    0.258055   -81.00000    0.08824    0.07639 =
         0.06329    0.03878    0.01630    0.04282
AG7B  3    0.591718    0.775137    0.378545  -151.00000    0.08293    0.05320 =
         0.06053    0.02425    0.00078    0.01992
PART 0
PART 1
AG8   3    0.481780    0.278697    0.137274    91.00000    0.06295    0.05887 =
         0.04922    0.01597    0.00858    0.02676
PART 0
PART 2
AG8A  3    0.461042    0.259511    0.155072   -91.00000    0.05975    0.06118 =
         0.04630    0.01197    0.00995    0.02670
AG8B  3    0.776614    0.660610    0.556313    10.10000    0.04712    0.05332 =
         0.05455    0.02427    0.01785    0.02263
PART 0
PART 1
AG9   3    0.091819    0.215343    0.211969   101.00000    0.06638    0.06031 =
         0.05433    0.01561    0.01495    0.03375
PART 0
PART 2
AG9A  3    0.094229    0.228848    0.241191  -101.00000    0.06170    0.06613 =
         0.05242    0.01985    0.01175    0.02522
AG9B  3    0.313077    0.057295    0.298054  -161.00000    0.06690    0.03827 =
         0.06102    0.01209    0.01768    0.01719
PART 0
PART 1
AG10  3    0.500769    0.127209    0.231673   111.00000    0.09746    0.07841 =
         0.05721    0.02877    0.02054    0.03851
AG11  3    0.149785    0.133040    0.259404   121.00000    0.04891    0.04936 =
         0.05900    0.01589    0.01326    0.02037
AG12  3    0.605670    0.295513    0.284583   131.00000    0.05428    0.05168 =
         0.06141    0.01908    0.01040    0.02271
AG13  3    0.211774    0.037135    0.306819   141.00000    0.06552    0.04586 =
         0.06325    0.01821    0.01833    0.00820
AG14  3    0.256999    0.120976    0.163791   141.00000    0.06727    0.07325 =
         0.05432    0.02623    0.00909    0.00395
PART 0
AG15  3    0.462593    0.512052    0.184310    11.00000    0.06276    0.06938 =
         0.05691    0.03790    0.02167    0.02656
PART 1
AG16  3    0.541127    0.755923    0.381392   151.00000    0.07748    0.04982 =
         0.05429    0.02418    0.01206    0.02437
AG17  3    0.758452    0.642271    0.539282    10.90000    0.03857    0.05166 =
         0.04701    0.02125    0.01358    0.01918
AG18  3    0.335154    0.056228    0.239662   161.00000    0.06697    0.05812 =
         0.07479    0.01879    0.01502    0.03016
PART 0
AG19  3    0.242643    0.195262    0.080367    11.00000    0.07229    0.06363 =
         0.09383    0.02592    0.01866    0.02027
AG20  3    0.364409    0.185369    0.034441    11.00000    0.06458    0.06319 =
         0.04771    0.01882    0.01260    0.01651
AG21  3    0.153534    0.292175    0.146645    11.00000    0.05118    0.07125 =
         0.10037    0.04562    0.00345    0.01201
AG22  3    0.150116    0.346012    0.051232    11.00000    0.08030    0.07880 =
         0.10222    0.02632    0.00127    0.03076
AG23  3    0.374115    0.594215    0.217157    11.00000    0.07931    0.05506 =
         0.05033    0.02651    0.01165    0.02903
AG24  3    0.381737    0.705883    0.333515    11.00000    0.08121    0.06640 =
         0.06179    0.03214    0.02334    0.03522
AG25  3    0.503953    0.708421    0.474117    11.00000    0.06939    0.05202 =
         0.07146    0.03093    0.02548    0.03415
AG26  3    0.565785    0.586548    0.499474    11.00000    0.04057    0.03311 =
         0.03838    0.01697    0.01053    0.01052
AG27  3    0.488408    0.441616    0.417681    11.00000    0.03603    0.03290 =
         0.03625    0.01583    0.01104    0.01406
AG28  3    0.413237    0.523213    0.471952    11.00000    0.04067    0.04058 =
         0.03838    0.01841    0.01319    0.02078
AG29  3    0.195865    0.461641    0.424589    11.00000    0.07625    0.06551 =
         0.05011    0.02529    0.01888    0.03796
AG30  3    0.279226    0.212405    0.507882    11.00000    0.08821    0.05152 =
         0.05591    0.01404    0.00607    0.02278
AG31  3    0.371156    0.115793    0.433198    11.00000    0.08573    0.06058 =
         0.07060    0.03158    0.01599    0.03819
AG32  3    0.468853    0.115818    0.339456    11.00000    0.07102    0.07990 =
         0.06739    0.03381    0.02046    0.03951
AG33  3    0.331040    0.355310    0.076246    11.00000    0.12891    0.09612 =
         0.05686    0.04016    0.03254    0.06636
AG34  3    0.555707    0.435498    0.141103    11.00000    0.06216    0.07808 =
         0.04794    0.02425    0.01744    0.02239
AG35  3    0.687647    0.537217    0.241143    11.00000    0.05359    0.09585 =
         0.05467    0.02336    0.01919    0.01884
AG36  3    0.756431    0.481861    0.336382    11.00000    0.06491    0.05397 =
         0.06380    0.02083    0.00912    0.02371
AG37  3    0.786829    0.431630    0.452219    11.00000    0.05238    0.06053 =
         0.06240    0.02405    0.02364    0.02496
AG38  3    0.661406    0.288830    0.414574    11.00000    0.04935    0.04815 =
         0.07013    0.01249    0.00924    0.02467
AG39  3    0.653205    0.486218    0.436569    11.00000    0.03963    0.04989 =
         0.04361    0.02244    0.01398    0.01993
AG40  3    0.217120    0.502701    0.121516    11.00000    0.07621    0.06775 =
         0.09061    0.03611    0.03377    0.01921
AG41  3    0.740194    0.692307    0.321912    11.00000    0.07959    0.07262 =
         0.10176    0.05603    0.05176    0.03850
AG42  3    0.533668    0.322113    0.431435    11.00000    0.04230    0.03931 =
         0.05361    0.01824    0.00857    0.01782
C1    1    0.879333    0.383949    0.350107    11.00000    0.05632    0.09555 =
         0.09215    0.02762    0.03265    0.03648
AFIX   3
H1A   2    0.891873    0.428519    0.343327    11.00000   -1.50000
H1B   2    0.911243    0.359859    0.339387    11.00000   -1.50000
H1C   2    0.885253    0.397549    0.389947    11.00000   -1.50000
AFIX   0
C2    1    0.801511    0.329707    0.315565    11.00000    0.05345    0.06647 =
         0.06921    0.02347    0.02727    0.03812
AFIX  13
H2    2    0.793290    0.323240    0.275890    11.00000   -1.20000
AFIX   0
C3    1    0.781943    0.253003    0.316796    11.00000    0.07747    0.07067 =
         0.12705    0.03173    0.04750    0.04422
AFIX   3
H3A   2    0.772883    0.254614    0.351816    11.00000   -1.50000
H3B   2    0.821923    0.238503    0.313376    11.00000   -1.50000
H3C   2    0.738443    0.216983    0.285086    11.00000   -1.50000
AFIX   0
C4    1    0.665314    0.186862    0.173050    11.00000    0.29880
AFIX  33
H4A   2    0.653040    0.155733    0.193070    11.00000   -1.50000
H4B   2    0.692631    0.169962    0.149151    11.00000   -1.50000
H4C   2    0.694684    0.238383    0.200133    11.00000   -1.50000
AFIX   0
C5    1    0.594780    0.181319    0.136200    11.00000    0.29771
AFIX  13
H5    2    0.564601    0.129470    0.107263    11.00000   -1.20000
AFIX   0
C6    1    0.625706    0.233725    0.108566    11.00000    0.29994
AFIX  33
H6A   2    0.585790    0.235103    0.083756    11.00000   -1.50000
H6B   2    0.656396    0.283693    0.137790    11.00000   -1.50000
H6C   2    0.654343    0.215272    0.086807    11.00000   -1.50000
AFIX   0
C7    1    0.785841    0.335015    0.022125    11.00000    0.10379    0.20556 =
         0.09208    0.01732    0.02875    0.05813
AFIX   3
H7A   2    0.772541    0.327795   -0.017075    11.00000   -1.50000
H7B   2    0.782991    0.288445    0.023625    11.00000   -1.50000
H7C   2    0.835261    0.373145    0.042225    11.00000   -1.50000
AFIX   0
C8    1    0.738349    0.361261    0.049122    11.00000    0.09655    0.20401 =
         0.08473    0.01122    0.02705    0.05557
AFIX  23
H8A   2    0.713381    0.377880    0.024467    11.00000   -1.20000
H8B   2    0.700858    0.317668    0.049026    11.00000   -1.20000
AFIX   0
C9    1    0.762743    0.413559    0.099713    11.00000    0.09273    0.20375 =
         0.08152    0.00818    0.02732    0.05522
AFIX  23
H9A   2    0.796891    0.457980    0.098318    11.00000   -1.20000
H9B   2    0.792220    0.398821    0.123057    11.00000   -1.20000
AFIX   0
C10   1    0.934555    0.625554    0.363289    11.00000    0.06532    0.18297 =
         0.11217    0.09071    0.03855    0.06874
AFIX   3
H10A  2    0.922355    0.635484    0.398089    11.00000   -1.50000
H10B  2    0.982125    0.663344    0.370479    11.00000   -1.50000
H10C  2    0.935505    0.576644    0.349529    11.00000   -1.50000
AFIX   0
C11   1    0.881787    0.627821    0.322351    11.00000    0.04111    0.07956 =
         0.07566    0.02402    0.03152    0.02337
AFIX  13
H11   2    0.873884    0.588719    0.285153    11.00000   -1.20000
AFIX   0
C12   1    0.906199    0.702721    0.317895    11.00000    0.10001    0.17286 =
         0.19356    0.14417    0.07338    0.07041
AFIX   3
H12A  2    0.863169    0.707061    0.300135    11.00000   -1.50000
H12B  2    0.936789    0.701231    0.293785    11.00000   -1.50000
H12C  2    0.933349    0.745491    0.354185    11.00000   -1.50000
AFIX   0
C13   1    0.699099    0.636016    0.156434    11.00000    0.11469    0.10983 =
         0.07440    0.05795    0.03760    0.01172
AFIX   3
H13A  2    0.725789    0.666487    0.196344    11.00000   -1.50000
H13B  2    0.714469    0.664607    0.135124    11.00000   -1.50000
H13C  2    0.708929    0.591787    0.143754    11.00000   -1.50000
AFIX   0
C14   1    0.620862    0.613656    0.148106    11.00000    0.11393    0.09688 =
         0.06829    0.05553    0.03139    0.01844
AFIX  13
H14   2    0.592785    0.572072    0.110129    11.00000   -1.20000
AFIX   0
C15   1    0.604215    0.678118    0.151791    11.00000    0.12401    0.09647 =
         0.07283    0.05429    0.02142    0.01907
AFIX   3
H15A  2    0.551835    0.662798    0.141911    11.00000   -1.50000
H15B  2    0.621945    0.696168    0.125431    11.00000   -1.50000
H15C  2    0.627775    0.717708    0.189841    11.00000   -1.50000
AFIX   0
C16   1    0.325194    0.480396    0.012925    11.00000    0.09293    0.13718 =
         0.06002    0.05959    0.02652    0.04322
AFIX   3
H16A  2    0.336405    0.437036    0.003575    11.00000   -1.50000
H16B  2    0.338194    0.504576   -0.011675    11.00000   -1.50000
H16C  2    0.273404    0.464856    0.007535    11.00000   -1.50000
AFIX   0
C17   1    0.367812    0.534116    0.071849    11.00000    0.07022    0.08405 =
         0.06718    0.05355    0.01965    0.02415
AFIX  13
H17   2    0.420020    0.545794    0.076521    11.00000   -1.20000
AFIX   0
C18   1    0.358616    0.604034    0.086088    11.00000    0.10644    0.10660 =
         0.08064    0.06305    0.02252    0.03060
AFIX   3
H18A  2    0.308466    0.595234    0.084008    11.00000   -1.50000
H18B  2    0.371716    0.624654    0.059718    11.00000   -1.50000
H18C  2    0.390526    0.639024    0.124258    11.00000   -1.50000
AFIX   0
C19   1    0.123039    0.152496   -0.086468    11.00000    0.10556    0.10390 =
         0.12570    0.05799   -0.03659   -0.03462
AFIX   3
H19A  2    0.102259    0.133386   -0.061628    11.00000   -1.50000
H19B  2    0.125489    0.112326   -0.116858    11.00000   -1.50000
H19C  2    0.092579    0.172686   -0.102368    11.00000   -1.50000
AFIX   0
C20   1    0.196779    0.211254   -0.050837    11.00000    0.09638    0.09672 =
         0.06633    0.03093    0.00885    0.00135
AFIX  13
H20   2    0.231827    0.187856   -0.052445    11.00000   -1.20000
AFIX   0
C21   1    0.215070    0.263454   -0.073938    11.00000    0.22404    0.14340 =
         0.07789    0.04521    0.02041   -0.02361
AFIX   3
H21A  2    0.191230    0.296564   -0.062298    11.00000   -1.50000
H21B  2    0.199580    0.239004   -0.114928    11.00000   -1.50000
H21C  2    0.267480    0.292224   -0.059378    11.00000   -1.50000
AFIX   0
C22   1    0.196239   -0.041214    0.036416    11.00000    0.08821    0.07106 =
         0.09899    0.02014    0.02763    0.00923
AFIX   3
H22A  2    0.230199   -0.045244    0.064426    11.00000   -1.50000
H22B  2    0.166819   -0.090224    0.005566    11.00000   -1.50000
H22C  2    0.164849   -0.021564    0.053706    11.00000   -1.50000
AFIX   0
C23   1    0.237877    0.009650    0.012940    11.00000    0.07900    0.04854 =
         0.05261    0.00255    0.01126    0.01076
AFIX  13
H23   2    0.270153   -0.010979   -0.003889    11.00000   -1.20000
AFIX   0
C24   1    0.189612    0.018641   -0.030957    11.00000    0.09279    0.06941 =
         0.06603    0.01057   -0.00107    0.02157
AFIX   3
H24A  2    0.157392    0.038111   -0.014837    11.00000   -1.50000
H24B  2    0.160802   -0.029309   -0.063187    11.00000   -1.50000
H24C  2    0.219392    0.053361   -0.043157    11.00000   -1.50000
AFIX   0
C25   1    0.021176    0.041478    0.093109    11.00000    0.07384    0.05142 =
         0.10770    0.02693   -0.00321   -0.01561
AFIX   3
H25A  2    0.051876    0.022808    0.110659    11.00000   -1.50000
H25B  2   -0.017214    0.000388    0.059819    11.00000   -1.50000
H25C  2   -0.000474    0.064298    0.119839    11.00000   -1.50000
AFIX   0
C26   1    0.063959    0.098518    0.077208    11.00000    0.05924    0.06388 =
         0.04773    0.01084    0.00233    0.01836
AFIX  13
H26   2    0.081923    0.073021    0.047642    11.00000   -1.20000
AFIX   0
C27   1    0.021721    0.128932    0.052794    11.00000    0.05557    0.07764 =
         0.09154    0.02740    0.01303    0.00845
AFIX   3
H27A  2    0.019501    0.169782    0.082714    11.00000   -1.50000
H27B  2   -0.027279    0.090872    0.030724    11.00000   -1.50000
H27C  2    0.044451    0.147582    0.028484    11.00000   -1.50000
AFIX   0
C28   1   -0.035014    0.058167    0.262159    11.00000    0.06949    0.09872 =
         0.10443    0.02103    0.02207    0.01706
AFIX   3
H28A  2   -0.069664    0.026117    0.224459    11.00000   -1.50000
H28B  2   -0.056474    0.047357    0.289749    11.00000   -1.50000
H28C  2    0.008836    0.049127    0.264989    11.00000   -1.50000
AFIX   0
C29   1   -0.010605    0.142873    0.280208    11.00000    0.06402    0.08456 =
         0.09259    0.02754    0.02122    0.02238
AFIX  13
H29   2   -0.024317    0.143484    0.242712    11.00000   -1.20000
AFIX   0
C30   1   -0.072429    0.156345    0.301309    11.00000    0.08632    0.10987 =
         0.11822    0.02077    0.01891    0.01906
AFIX   3
H30A  2   -0.046929    0.178996    0.341619    11.00000   -1.50000
H30B  2   -0.113749    0.109825    0.291329    11.00000   -1.50000
H30C  2   -0.089649    0.190205    0.291639    11.00000   -1.50000
AFIX   0
C31   1    0.166891   -0.104162    0.159082    11.00000    0.08636    0.06677 =
         0.14464    0.00762    0.01405    0.01994
AFIX   3
H31A  2    0.212531   -0.085602    0.151672    11.00000   -1.50000
H31B  2    0.134111   -0.152182    0.128252    11.00000   -1.50000
H31C  2    0.176131   -0.109782    0.194142    11.00000   -1.50000
AFIX   0
C32   1    0.132326   -0.050580    0.165151    11.00000    0.07535    0.04803 =
         0.07302    0.01037    0.02178    0.01239
AFIX  13
H32   2    0.117744   -0.050432    0.127569    11.00000   -1.20000
AFIX   0
C33   1    0.062299   -0.074497    0.181135    11.00000    0.07701    0.06901 =
         0.11182    0.02982    0.00994    0.01136
AFIX   3
H33A  2    0.073719   -0.068197    0.220045    11.00000   -1.50000
H33B  2    0.029829   -0.126237    0.156325    11.00000   -1.50000
H33C  2    0.038799   -0.042377    0.176665    11.00000   -1.50000
AFIX   0
C34   1    0.390508   -0.058675    0.376235    11.00000    0.28910    0.10224 =
         0.17759    0.05274    0.08347    0.08895
AFIX   3
H34A  2    0.439678   -0.026445    0.380835    11.00000   -1.50000
H34B  2    0.386998   -0.108905    0.368015    11.00000   -1.50000
H34C  2    0.379168   -0.039615    0.410755    11.00000   -1.50000
AFIX   0
C35   1    0.358266   -0.090094    0.267854    11.00000    0.16591    0.08704 =
         0.14718    0.03834    0.02161    0.07861
AFIX   3
H35A  2    0.320766   -0.093064    0.238094    11.00000   -1.50000
H35B  2    0.355946   -0.139753    0.260264    11.00000   -1.50000
H35C  2    0.405786   -0.058074    0.269384    11.00000   -1.50000
AFIX   0
C36   1    0.345855   -0.056574    0.323517    11.00000    0.13612    0.07354 =
         0.12501    0.05346    0.06322    0.06676
AFIX  13
H36   2    0.294280   -0.087192    0.317430    11.00000   -1.20000
AFIX   0
C37   1    0.590980    0.033113    0.269612    11.00000    0.19808    0.08220 =
         0.08006    0.04078    0.06926    0.09308
AFIX   3
H37A  2    0.538920    0.019693    0.257792    11.00000   -1.50000
H37B  2    0.599640   -0.007947    0.274052    11.00000   -1.50000
H37C  2    0.610910    0.043673    0.241282    11.00000   -1.50000
AFIX   0
C38   1    0.629884    0.103469    0.328098    11.00000    0.07157    0.04765 =
         0.08239    0.02893    0.03213    0.02355
AFIX  13
H38   2    0.681522    0.129016    0.331260    11.00000   -1.20000
AFIX   0
C39   1    0.627846    0.083058    0.378119    11.00000    0.07600    0.06910 =
         0.09026    0.04204    0.02475    0.04245
AFIX   3
H39A  2    0.653386    0.128678    0.412739    11.00000   -1.50000
H39B  2    0.651776    0.049738    0.377399    11.00000   -1.50000
H39C  2    0.577766    0.058788    0.376509    11.00000   -1.50000
AFIX   0
C40   1    0.353402    0.021891    0.528798    11.00000    0.18616    0.05564 =
         0.08982    0.03509    0.01232    0.05848
AFIX   3
H40A  2    0.357562    0.002871    0.491258    11.00000   -1.50000
H40B  2    0.325962   -0.019639    0.536238    11.00000   -1.50000
H40C  2    0.401722    0.049751    0.556648    11.00000   -1.50000
AFIX   0
C41   1    0.310415    0.068899    0.533959    11.00000    0.14495    0.04500 =
         0.09879    0.03428    0.04148    0.02334
AFIX  13
H41   2    0.304420    0.083128    0.571893    11.00000   -1.20000
AFIX   0
C42   1    0.236743    0.029411    0.490570    11.00000    0.09526    0.05445 =
         0.17110    0.04670   -0.00110    0.00671
AFIX   3
H42A  2    0.216013    0.065241    0.491190    11.00000   -1.50000
H42B  2    0.205743   -0.008719    0.499510    11.00000   -1.50000
H42C  2    0.240073    0.006151    0.453270    11.00000   -1.50000
AFIX   0
C43   1    0.118253    0.138713    0.547958    11.00000    0.18651    0.09826 =
         0.10070    0.04215    0.06970   -0.01113
AFIX   3
H43A  2    0.168913    0.146373    0.558908    11.00000   -1.50000
H43B  2    0.087963    0.093033    0.549348    11.00000   -1.50000
H43C  2    0.112563    0.180703    0.573768    11.00000   -1.50000
AFIX   0
C44   1    0.096929    0.131210    0.488724    11.00000    0.13284    0.06759 =
         0.09671    0.04771    0.03442   -0.00243
AFIX  13
H44   2    0.098326    0.084971    0.462931    11.00000   -1.20000
AFIX   0
C45   1    0.020993    0.124405    0.474865    11.00000    0.09035    0.17507 =
         0.21527    0.09293    0.03710   -0.02937
AFIX   3
H45A  2    0.008113    0.153675    0.505305    11.00000   -1.50000
H45B  2   -0.010587    0.071755    0.461095    11.00000   -1.50000
H45C  2    0.015033    0.139765    0.444325    11.00000   -1.50000
AFIX   0
C46   1    0.306792    0.793719    0.437783    11.00000    0.07917    0.07195 =
         0.11488    0.02543    0.02840    0.04421
AFIX   3
H46A  2    0.313012    0.801649    0.404663    11.00000   -1.50000
H46B  2    0.295242    0.832509    0.461483    11.00000   -1.50000
H46C  2    0.267372    0.745199    0.426143    11.00000   -1.50000
AFIX   0
C47   1    0.376343    0.796832    0.470380    11.00000    0.09502    0.06145 =
         0.06063    0.02242    0.02093    0.04779
AFIX  13
H47   2    0.369558    0.792942    0.505468    11.00000   -1.20000
AFIX   0
C48   1    0.443470    0.866149    0.487794    11.00000    0.08961    0.06003 =
         0.09722    0.02618    0.01372    0.04282
AFIX   3
H48A  2    0.485100    0.863609    0.509554    11.00000   -1.50000
H48B  2    0.436090    0.908839    0.510604    11.00000   -1.50000
H48C  2    0.452290    0.871269    0.454244    11.00000   -1.50000
AFIX   0
C49   1    0.515773    0.802193    0.219802    11.00000    0.14970    0.10068 =
         0.09042    0.05312    0.02750    0.03357
AFIX   3
H49A  2    0.559343    0.793263    0.227472    11.00000   -1.50000
H49B  2    0.529093    0.852103    0.221562    11.00000   -1.50000
H49C  2    0.482823    0.765723    0.182362    11.00000   -1.50000
AFIX   0
C50   1    0.482120    0.797233    0.265019    11.00000    0.06682    0.06592 =
         0.10252    0.05924    0.01530    0.02607
AFIX  13
H50   2    0.431101    0.790502    0.251169    11.00000   -1.20000
AFIX   0
C51   1    0.520486    0.868328    0.317845    11.00000    0.15173    0.06852 =
         0.10231    0.05243    0.02593    0.05002
AFIX   3
H51A  2    0.499106    0.863768    0.347005    11.00000   -1.50000
H51B  2    0.516566    0.909558    0.310415    11.00000   -1.50000
H51C  2    0.571496    0.877618    0.330445    11.00000   -1.50000
AFIX   0
C52   1    0.513373    0.287452   -0.011135    11.00000    0.08737    0.07927 =
         0.07455    0.02286    0.02744    0.02248
AFIX   3
H52A  2    0.560553    0.321082    0.017415    11.00000   -1.50000
H52B  2    0.517763    0.279182   -0.048395    11.00000   -1.50000
H52C  2    0.496473    0.240132   -0.008185    11.00000   -1.50000
AFIX   0
C53   1    0.460409    0.322319   -0.001000    11.00000    0.07690    0.09793 =
         0.05238    0.03481    0.02934    0.01641
AFIX  13
H53   2    0.414215    0.291127   -0.032900    11.00000   -1.20000
AFIX   0
C54   1    0.488982    0.402509    0.002462    11.00000    0.08531    0.11688 =
         0.06331    0.04381    0.03055    0.01844
AFIX   3
H54A  2    0.454962    0.423550    0.013042    11.00000   -1.50000
H54B  2    0.492092    0.401509   -0.033948    11.00000   -1.50000
H54C  2    0.536802    0.433029    0.030842    11.00000   -1.50000
AFIX   0
C55   1    0.963076    0.569287    0.502006    11.00000    0.04965    0.06826 =
         0.12406    0.03666    0.03896    0.02753
AFIX   3
H55A  2    0.937066    0.526237    0.508326    11.00000   -1.50000
H55B  2    1.014467    0.590617    0.523276    11.00000   -1.50000
H55C  2    0.957107    0.553917    0.462026    11.00000   -1.50000
AFIX   0
C56   1    0.932833    0.627003    0.522312    11.00000    0.04727    0.06775 =
         0.13158    0.03185    0.03600    0.02325
AFIX  13
H56   2    0.941861    0.656305    0.499711    11.00000   -1.20000
AFIX   0
C57   1    0.966747    0.678767    0.578386    11.00000    0.06382    0.08224 =
         0.13777    0.01795    0.03177    0.01840
AFIX   3
H57A  2    0.937887    0.706577    0.589466    11.00000   -1.50000
H57B  2    1.014757    0.712917    0.582386    11.00000   -1.50000
H57C  2    0.971617    0.653247    0.602386    11.00000   -1.50000
AFIX   0
C58   1    0.047363    0.472950    0.153052    11.00000    0.08121    0.15794 =
         0.15112    0.09795    0.05514    0.06918
AFIX   3
H58A  2    0.079393    0.511460    0.190102    11.00000   -1.50000
H58B  2   -0.002027    0.469120    0.148672    11.00000   -1.50000
H58C  2    0.063723    0.485690    0.124172    11.00000   -1.50000
AFIX   0
C59   1    0.047326    0.400540    0.145710    11.00000    0.06288    0.14493 =
         0.13458    0.08910    0.04228    0.05240
AFIX  13
H59   2    0.033341    0.389931    0.176902    11.00000   -1.20000
AFIX   0
C60   1   -0.004654    0.335069    0.090793    11.00000    0.04626    0.15657 =
         0.22070    0.12387   -0.00403    0.01707
AFIX   3
H60A  2    0.007876    0.348279    0.060913    11.00000   -1.50000
H60B  2   -0.053964    0.329849    0.089003    11.00000   -1.50000
H60C  2   -0.001554    0.288159    0.086033    11.00000   -1.50000
AFIX   0
C61   1    0.143719    0.599313    0.316542    11.00000    0.10408    0.23307 =
         0.16696    0.11626    0.07517    0.10468
AFIX  33
H61A  2    0.185809    0.598395    0.304787    11.00000   -1.50000
H61B  2    0.103764    0.587140    0.284188    11.00000   -1.50000
H61C  2    0.156101    0.648793    0.345160    11.00000   -1.50000
AFIX   0
C62   1    0.120713    0.541649    0.341091    11.00000    0.09739    0.22923 =
         0.16094    0.12713    0.07287    0.11208
AFIX   3
H62   2    0.154353    0.580029    0.378981    11.00000   -1.20000
AFIX   0
C63   1    0.064043    0.509104    0.367444    11.00000    0.09373    0.21762 =
         0.14932    0.12581    0.07913    0.11666
AFIX  33
H63A  2    0.073393    0.471052    0.376626    11.00000   -1.50000
H63B  2    0.067747    0.548742    0.401611    11.00000   -1.50000
H63C  2    0.015410    0.487089    0.340639    11.00000   -1.50000
AFIX   0
C64   1    0.418544   -0.158174    0.082786    11.00000    0.29696
AFIX   3
H64A  2    0.465674   -0.125204    0.084326    11.00000   -1.50000
H64B  2    0.394564   -0.199444    0.045506    11.00000   -1.50000
H64C  2    0.425264   -0.177434    0.111006    11.00000   -1.50000
AFIX   0
C65   1    0.359547   -0.127866    0.094009    11.00000    0.29666
AFIX  23
H65A  2    0.312354   -0.167992    0.085940    11.00000   -1.20000
H65B  2    0.353346   -0.098953    0.072561    11.00000   -1.20000
AFIX   0
C66   1    0.397669   -0.076935    0.159161    11.00000    0.29619
AFIX  23
H66A  2    0.373206   -0.098282    0.182026    11.00000   -1.20000
H66B  2    0.449489   -0.066721    0.171186    11.00000   -1.20000
AFIX   0
C67   1    0.385963   -0.006200    0.160644    11.00000    0.29362
C68   1    0.245051    0.059457   -0.189890    11.00000    0.17007    0.22279 =
         0.12606    0.02477    0.03421    0.05844
AFIX   3
H68A  2    0.224271    0.086337   -0.164880    11.00000   -1.50000
H68B  2    0.228261    0.008457   -0.193720    11.00000   -1.50000
H68C  2    0.229981    0.059277   -0.226740    11.00000   -1.50000
AFIX   0
C69   1    0.328240    0.111316   -0.163203    11.00000    0.15667    0.21600 =
         0.12013    0.03006    0.03912    0.06888
AFIX  23
H69A  2    0.338172    0.158596   -0.131977    11.00000   -1.20000
H69B  2    0.349849    0.121510   -0.191369    11.00000   -1.20000
AFIX   0
C70   1    0.354962    0.060039   -0.141950    11.00000    0.15122    0.21272 =
         0.11531    0.03086    0.03977    0.07294
AFIX  23
H70A  2    0.319706    0.007577   -0.161457    11.00000   -1.20000
H70B  2    0.402693    0.064032   -0.145850    11.00000   -1.20000
AFIX   0
C71   1    0.359261    0.095873   -0.078631    11.00000    0.14393    0.20809 =
         0.10890    0.03265    0.04166    0.07697
C72   1    0.128760    0.391272   -0.122388    11.00000    0.16655    0.20579 =
         0.16614    0.09772   -0.00685    0.03259
AFIX   3
H72A  2    0.120180    0.346422   -0.154678    11.00000   -1.50000
H72B  2    0.162480    0.396042   -0.089258    11.00000   -1.50000
H72C  2    0.149380    0.434622   -0.129868    11.00000   -1.50000
AFIX   0
C73   1    0.052642    0.383936   -0.116276    11.00000    0.16124    0.19787 =
         0.15738    0.10357   -0.01162    0.03658
AFIX  23
H73A  2    0.025369    0.336275   -0.115430    11.00000   -1.20000
H73B  2    0.023308    0.389836   -0.146410    11.00000   -1.20000
AFIX   0
C74   1    0.077978    0.451780   -0.057362    11.00000    0.15787    0.19415 =
         0.15171    0.10750   -0.01182    0.03850
AFIX  23
H74A  2    0.116269    0.494087   -0.058062    11.00000   -1.20000
H74B  2    0.036569    0.465082   -0.054908    11.00000   -1.20000
AFIX   0
C75   1    0.107163    0.446703   -0.001209    11.00000    0.15277    0.18874 =
         0.14478    0.11220   -0.01044    0.04114
C76   1   -0.219786    0.191157    0.094079    11.00000    0.10552    0.12185 =
         0.10768    0.01885    0.01060    0.04694
AFIX   3
H76A  2   -0.223936    0.166097    0.054769    11.00000   -1.50000
H76B  2   -0.211666    0.242717    0.103109    11.00000   -1.50000
H76C  2   -0.264386    0.166037    0.100509    11.00000   -1.50000
AFIX   0
C77   1   -0.159282    0.189815    0.126897    11.00000    0.09003    0.10732 =
         0.09178    0.02500    0.01793    0.05179
AFIX  23
H77A  2   -0.128886    0.178374    0.103524    11.00000   -1.20000
H77B  2   -0.176142    0.149615    0.139047    11.00000   -1.20000
AFIX   0
C78   1   -0.112059    0.264636    0.179945    11.00000    0.08303    0.10217 =
         0.08385    0.03049    0.02279    0.05385
AFIX  23
H78A  2   -0.106661    0.305865    0.168851    11.00000   -1.20000
H78B  2   -0.138427    0.269284    0.207532    11.00000   -1.20000
AFIX   0
C79   1   -0.038107    0.273504    0.208185    11.00000    0.07786    0.09764 =
         0.07752    0.03521    0.02738    0.05427
C80   1    0.282300    0.749311    0.156922    11.00000    0.14786    0.13271 =
         0.13146    0.03221    0.00755    0.05290
AFIX  33
H80A  2    0.286690    0.752734    0.121988    11.00000   -1.50000
H80B  2    0.288780    0.797423    0.184263    11.00000   -1.50000
H80C  2    0.319360    0.735094    0.171835    11.00000   -1.50000
AFIX   0
C81   1    0.205030    0.689149    0.145120    11.00000    0.12758    0.11717 =
         0.11898    0.03430    0.00893    0.05365
AFIX  23
H81A  2    0.198908    0.641447    0.116446    11.00000   -1.20000
H81B  2    0.168421    0.703586    0.128835    11.00000   -1.20000
AFIX   0
C82   1    0.188353    0.676156    0.197142    11.00000    0.11677    0.10809 =
         0.11042    0.03769    0.01152    0.05652
AFIX  23
H82A  2    0.143148    0.631287    0.184404    11.00000   -1.20000
H82B  2    0.182352    0.718990    0.222416    11.00000   -1.20000
AFIX   0
C83   1    0.254035    0.666400    0.229136    11.00000    0.10670    0.09965 =
         0.10380    0.03886    0.01492    0.05847
C84   1    0.805620    1.053179    0.357281    11.00000    0.12712    0.15965 =
         0.41423    0.19587    0.12407    0.07801
AFIX   3
H84A  2    0.791300    1.065829    0.326331    11.00000   -1.50000
H84B  2    0.856410    1.061029    0.364941    11.00000   -1.50000
H84C  2    0.799270    1.084719    0.390781    11.00000   -1.50000
AFIX   0
C85   1    0.758522    0.975351    0.343312    11.00000    0.11076    0.12113 =
         0.18009    0.09586    0.01559    0.04035
AFIX  23
H85A  2    0.738805    0.975059    0.374393    11.00000   -1.20000
H85B  2    0.717187    0.957589    0.309558    11.00000   -1.20000
AFIX   0
C86   1    0.789905    0.923410    0.333280    11.00000    0.08256    0.07820 =
         0.14320    0.05987    0.03914    0.02186
AFIX  23
H86A  2    0.832811    0.943340    0.366398    11.00000   -1.20000
H86B  2    0.807883    0.923065    0.301321    11.00000   -1.20000
AFIX   0
C87   1    0.745057    0.840111    0.320624    11.00000    0.08647    0.07858 =
         0.09758    0.05769    0.03420    0.03839
C88   1    0.715248    0.440980    0.134433    11.00000    0.08766    0.20065 =
         0.07411    0.00925    0.02815    0.05518
C89   1    0.896376    0.179763    0.529153    11.00000    0.08147    0.09804 =
         0.12636    0.03866    0.01232    0.03102
AFIX   3
H89A  2    0.873056    0.127173    0.520843    11.00000   -1.50000
H89B  2    0.900936    0.209793    0.567653    11.00000   -1.50000
H89C  2    0.944506    0.191203    0.524933    11.00000   -1.50000
AFIX   0
C90   1    0.848405    0.197573    0.481628    11.00000    0.06811    0.09110 =
         0.11202    0.04432    0.01095    0.02751
AFIX  23
H90A  2    0.863379    0.187943    0.447657    11.00000   -1.20000
H90B  2    0.795929    0.167621    0.470783    11.00000   -1.20000
AFIX   0
C91   1    0.868423    0.282048    0.514622    11.00000    0.05954    0.08451 =
         0.10205    0.04791    0.01380    0.02689
AFIX  23
H91A  2    0.864311    0.291332    0.552466    11.00000   -1.20000
H91B  2    0.919325    0.310764    0.519137    11.00000   -1.20000
AFIX   0
C92   1    0.819234    0.310173    0.484934    11.00000    0.05153    0.07939 =
         0.09264    0.04731    0.01549    0.02891
C93   1   -0.063755   -0.141527    0.268816    11.00000    0.07990    0.14920 =
         0.11644    0.07080    0.01002   -0.01129
AFIX   3
H93A  2   -0.113425   -0.149607    0.251926    11.00000   -1.50000
H93B  2   -0.061025   -0.189407    0.260046    11.00000   -1.50000
H93C  2   -0.031435   -0.113247    0.253866    11.00000   -1.50000
AFIX   0
C94   1   -0.039356   -0.098511    0.333488    11.00000    0.08827    0.13454 =
         0.17504    0.09462    0.06214    0.01470
AFIX  23
H94A  2   -0.072795   -0.127219    0.348100    11.00000   -1.20000
H94B  2   -0.043352   -0.050682    0.342550    11.00000   -1.20000
AFIX   0
C95   1    0.042507   -0.082382    0.365381    11.00000    0.08414    0.07820 =
         0.12104    0.04068    0.03570    0.00193
AFIX  23
H95A  2    0.052363   -0.060373    0.406406    11.00000   -1.20000
H95B  2    0.048608   -0.129295    0.354547    11.00000   -1.20000
AFIX   0
C96   1    0.096339   -0.027905    0.348854    11.00000    0.08770    0.04413 =
         0.09074    0.01923    0.02782   -0.00158

C97   1    0.906161    0.454149    0.235985    11.00000    0.10097    0.10705 =
         0.11987    0.03305    0.05578    0.06190
AFIX 137
H97A  2    0.898517    0.417656    0.198744    11.00000   -1.50000
H97B  2    0.939612    0.450043    0.264287    11.00000   -1.50000
H97C  2    0.926586    0.504016    0.237626    11.00000   -1.50000
AFIX   0

O1    4    0.212866    0.336373    0.279468    11.00000    0.04402    0.05166 =
         0.04138    0.01938    0.00766    0.01508
O2    4    0.252694    0.255983    0.333008    11.00000    0.04165    0.03583 =
         0.04007    0.01916    0.01064    0.01063
O3    4    0.343041    0.190316    0.309011    11.00000    0.05680    0.03291 =
         0.04326    0.01561    0.01966    0.01639
O4    4    0.420631    0.250818    0.424351    11.00000    0.04996    0.03923 =
         0.04876    0.02017    0.01309    0.01773
O5    4    0.321562    0.313704    0.445258    11.00000    0.04414    0.03929 =
         0.04229    0.02197    0.01270    0.01948
O6    4    0.391825    0.190401    0.219663    11.00000    0.06529    0.04018 =
         0.03845    0.00942    0.01810    0.02358
O7    4    0.495419    0.270419    0.329024    11.00000    0.05300    0.05203 =
         0.04410    0.01704    0.00988    0.02856
O8    4    0.388735    0.329720    0.358952    11.00000    0.03914    0.03671 =
         0.03894    0.02006    0.01423    0.01661
O9    4    0.316823    0.280940    0.249550    11.00000    0.04130    0.03818 =
         0.03941    0.02003    0.01090    0.01118
O10   4    0.301696    0.414807    0.393455    11.00000    0.04318    0.04322 =
         0.04026    0.01864    0.01616    0.01988
O11   4    0.289566    0.374031    0.194423    11.00000    0.03657    0.05498 =
         0.04656    0.02633    0.00899    0.01141
O12   4    0.376074    0.301271    0.161069    11.00000    0.05127    0.04527 =
         0.04708    0.01775    0.01370    0.01970
O13   4    0.453492    0.351228    0.277095    11.00000    0.03731    0.04072 =
         0.04206    0.01622    0.01185    0.01550
O14   4    0.364968    0.420978    0.308934    11.00000    0.03776    0.03226 =
         0.03900    0.01773    0.01365    0.01063
O15   4    0.603827    0.420551    0.332285    11.00000    0.03619    0.04349 =
         0.04422    0.01718    0.01316    0.01635
O16   4    0.551088    0.401691    0.220761    11.00000    0.05042    0.06040 =
         0.04255    0.02140    0.02234    0.02377
O17   4    0.515251    0.502500    0.359563    11.00000    0.03759    0.03633 =
         0.03512    0.01556    0.01064    0.01190
O18   4    0.444085    0.454695    0.249433    11.00000    0.04099    0.04151 =
         0.04096    0.02304    0.01346    0.01159
O19   4    0.357732    0.539924    0.283804    11.00000    0.04753    0.04640 =
         0.04209    0.02447    0.01304    0.02218
O20   4    0.413946    0.560889    0.395686    11.00000    0.04317    0.04374 =
         0.04301    0.02241    0.01269    0.01925
O21   4    0.508058    0.608114    0.334595    11.00000    0.04335    0.03687 =
         0.03662    0.02045    0.01040    0.01191
O22   4    0.598562    0.539743    0.305307    11.00000    0.04072    0.05184 =
         0.03314    0.02140    0.01318    0.01098
O23   4    0.670375    0.585207    0.419664    11.00000    0.04023    0.04509 =
         0.04621    0.02545    0.01377    0.01657
O24   4    0.579998    0.655866    0.446378    11.00000    0.04676    0.03725 =
         0.04023    0.01930    0.01207    0.01610
O25   4    0.297977    0.724377    0.280508    11.00000    0.10410    0.09741 =
         0.10062    0.03842    0.01648    0.05770
O26   4    0.262079    0.612152    0.212461    11.00000    0.10311    0.09916 =
         0.10656    0.03389    0.01680    0.05812
O27   4    0.157742    0.509174    0.042330    11.00000    0.14995    0.18337 =
         0.14483    0.11670   -0.00709    0.04204
O28   4    0.094098    0.383717   -0.008016    11.00000    0.15138    0.18954 =
         0.14160    0.10927   -0.01225    0.04179
O29   4   -0.005526    0.324310    0.256388    11.00000    0.07853    0.09930 =
         0.08113    0.03303    0.02367    0.05278
O30   4   -0.010391    0.230545    0.181839    11.00000    0.07798    0.09709 =
         0.07651    0.03827    0.02811    0.05564
O31   4    0.083970    0.029889    0.350949    11.00000    0.08271    0.06971 =
         0.13480    0.03969    0.02447    0.02569
O32   4    0.145518   -0.042002    0.337122    11.00000    0.09165    0.07710 =
         0.12324    0.05808    0.05354    0.03565
O33   4    0.331116    0.144287   -0.061888    11.00000    0.13928    0.20572 =
         0.10283    0.03347    0.04361    0.07984
O34   4    0.394534    0.086715   -0.042132    11.00000    0.14114    0.20178 =
         0.11673    0.03997    0.04026    0.07791
O35   4    0.329657   -0.003074    0.170634    11.00000    0.29595
O36   4    0.441895    0.025006    0.150428    11.00000    0.29203
O37   4    0.739585    0.473376    0.185989    11.00000    0.08761    0.20025 =
         0.07145    0.00922    0.02750    0.05652
O38   4    0.651874    0.430853    0.105203    11.00000    0.08263    0.19839 =
         0.07064    0.01103    0.02927    0.05284
O39   4    0.659219    0.689591    0.375618    11.00000    0.05126    0.04151 =
         0.04866    0.02264    0.01355    0.00592
O40   4    0.266942    0.159645    0.381829    11.00000    0.05114    0.03532 =
         0.05600    0.02602    0.01728    0.00800
O41   4    0.847616    0.373577    0.488178    11.00000    0.05028    0.07882 =
         0.09201    0.04597    0.01372    0.02738
O42   4    0.752685    0.265722    0.460559    11.00000    0.05144    0.07883 =
         0.09086    0.04552    0.01510    0.02871
O43   4    0.779859    0.798156    0.311934    11.00000    0.07885    0.08870 =
         0.15918    0.08339    0.05295    0.03135
O44   4    0.680828    0.819996    0.318319    11.00000    0.07235    0.07675 =
         0.10635    0.05191    0.02473    0.02317
O45   4    0.836467    0.440178    0.246989    11.00000    0.11267    0.10147 =
         0.09095    0.03478    0.04031    0.03763
S1    5    0.793084    0.604301    0.336895    11.00000    0.04569    0.05967 =
         0.05159    0.02336    0.02015    0.02076
S2    5    0.737400    0.366722    0.344103    11.00000    0.04722    0.06394 =
         0.05841    0.02783    0.02362    0.02877
S3    5    0.830521    0.576884    0.500776    11.00000    0.03839    0.05948 =
         0.05864    0.02622    0.01727    0.02183
S4    5    0.660518    0.407137    0.484228    11.00000    0.04076    0.04509 =
         0.04854    0.01988    0.01479    0.02178
S5    5    0.585438    0.169339    0.330415    11.00000    0.06563    0.04454 =
         0.06788    0.02119    0.00773    0.02546
S6    5    0.542627    0.216156    0.179725    11.00000    0.06532    0.07380 =
         0.05946    0.02227    0.01538    0.03659
S7    5    0.596338    0.581828    0.203563    11.00000    0.06460    0.07266 =
         0.05090    0.03480    0.01926    0.01484
S8    5    0.479466    0.715989    0.280703    11.00000    0.06455    0.04876 =
         0.06430    0.03236    0.01796    0.02021
S9    5    0.392466    0.713930    0.429822    11.00000    0.08374    0.05653 =
         0.06033    0.02880    0.02506    0.04064
S10   5    0.341514    0.490613    0.120820    11.00000    0.05844    0.05880 =
         0.04876    0.02884    0.01572    0.01641
S11   5    0.440361    0.326288    0.066259    11.00000    0.06833    0.06986 =
         0.04587    0.02777    0.01909    0.02114
S12   5    0.144328    0.407912    0.154110    11.00000    0.04875    0.09041 =
         0.08220    0.05802    0.01704    0.02769
S13   5    0.202389    0.257251    0.024889    11.00000    0.09286    0.12646 =
         0.09294    0.06086    0.04938    0.06088
S14   5    0.295576    0.101755    0.074635    11.00000    0.07939    0.05526 =
         0.05567    0.01697    0.01973    0.01596
S15   5    0.146867    0.171016    0.138980    11.00000    0.04968    0.06654 =
         0.06449    0.02137    0.00988    0.01710
S16   5    0.081723    0.201835    0.305425    11.00000    0.05118    0.07170 =
         0.07555    0.03448    0.02495    0.02456
S17   5    0.199920    0.044634    0.213848    11.00000    0.05725    0.04711 =
         0.05867    0.01081    0.01728    0.01323
S18   5    0.350850    0.038993    0.335728    11.00000    0.08961    0.06249 =
         0.08800    0.03580    0.03704    0.04528
S19   5    0.160495    0.213891    0.481441    11.00000    0.07323    0.06066 =
         0.05378    0.02767    0.02008    0.01172
S20   5    0.363525    0.156532    0.527609    11.00000    0.09817    0.04429 =
         0.06079    0.02386    0.01588    0.02459
S21   5    0.183123    0.481624    0.338738    11.00000    0.05419    0.07992 =
         0.06186    0.03663    0.01811    0.03196
W1    6    0.292581    0.346321    0.326161    11.00000    0.03357    0.03690 =
         0.03804    0.01797    0.00968    0.01255
W2    6    0.332426    0.244283    0.386510    11.00000    0.04133    0.03334 =
         0.04098    0.01758    0.01057    0.01240
W3    6    0.408558    0.258361    0.288918    11.00000    0.04320    0.03419 =
         0.03882    0.01305    0.01123    0.01627
W4    6    0.361856    0.356051    0.223177    11.00000    0.03800    0.04083 =
         0.03490    0.01661    0.00871    0.01260
W5    6    0.425940    0.527945    0.328057    11.00000    0.03852    0.03633 =
         0.03795    0.01946    0.01115    0.01540
W6    6    0.542793    0.439883    0.289180    11.00000    0.03656    0.04335 =
         0.03562    0.01498    0.01208    0.01516
W7    6    0.604126    0.611304    0.384860    11.00000    0.03820    0.03801 =
         0.03725    0.01864    0.01031    0.01034
HKLF 4

REM  180222b_a.res in P-1
REM R1 =  0.0578 for   29005 Fo > 4sig(Fo)  and  0.0637 for all   32790 data
REM   2033 parameters refined using    383 restraints

END

WGHT      0.0907    125.8116

REM Highest difference peak  3.937,  deepest hole -1.789,  1-sigma level  0.272
Q1    1   0.6211  0.2962  0.3266  11.00000  0.05    3.94
Q2    1   0.2546  0.0349  0.3291  11.00000  0.05    3.79
Q3    1   0.5163  0.1705  0.4185  11.00000  0.05    3.24
Q4    1   0.2229  0.4993  0.4247  11.00000  0.05    2.93
Q5    1   0.1438  0.1257  0.3873  11.00000  0.05    2.87
Q6    1   0.2257  0.1545  0.1800  11.00000  0.05    2.76
Q7    1   0.2137  0.5395  0.3577  11.00000  0.05    2.73
Q8    1   0.4101  0.0722  0.0635  11.00000  0.05    2.68
Q9    1   0.8135  0.6907  0.5837  11.00000  0.05    2.66
Q10   1   0.2810  0.0759  0.4121  11.00000  0.05    2.62
;
_shelx_res_checksum              84924
_olex2_submission_special_instructions 'No special instructions were received'
_oxdiff_exptl_absorpt_empirical_details 
;
Empirical correction (ABSPACK) includes:
- Absorption correction using spherical harmonics
- Frame scaling
;
_oxdiff_exptl_absorpt_empirical_full_max 1.474
_oxdiff_exptl_absorpt_empirical_full_min 0.723

# start Validation Reply Form
_vrf_PLAT241_SD_Ag84a            
;
PROBLEM: High   'MainMol' Ueq as Compared to Neighbors of        O36 Check 
RESPONSE: This is due to the disorder of this atom.
;
_vrf_PLAT413_SD_Ag84a            
;
PROBLEM: Short Inter XH3 .. XHn     H4B      ..H76C             1.66 Ang.  
RESPONSE: Due to the disorder of ligands in the outshell of the cluster.
;
####################################################################### 
# 
# This file contains crystal structure data downloaded from the 
# Cambridge Structural Database (CSD) hosted by the Cambridge 
# Crystallographic Data Centre (CCDC).
# 
# Full information about CCDC data access policies and citation 
# guidelines are available at http://www.ccdc.cam.ac.uk/access/V1 
# 
# Audit and citation data items may have been added by the CCDC. 
# Please retain this information to preserve the provenance of 
# this file and to allow appropriate attribution of the data. 
# 
#######################################################################

data_SD_Ag84b
_database_code_depnum_ccdc_archive 'CCDC 1878912'
loop_
_audit_author_name
_audit_author_address
'Di Sun'
;Shandong university
China
;
_audit_update_record             
;
2018-11-14 deposited with the CCDC.	2019-03-29 downloaded from the CCDC.
;
_audit_creation_date             2018-04-02
_audit_creation_method           
;
Olex2 1.2
(compiled 2017.08.10 svn.r3458 for OlexSys, GUI svn.r5381)
;
_shelxl_version_number           2013-4
_chemical_name_common            ?
_chemical_name_systematic        
;
 ?
;
_chemical_formula_moiety         'C246 H370 Ag84 O88 S42 W14'
_chemical_formula_sum            'C246 H370 Ag84 O88 S42 W14'
_chemical_formula_weight         17716.90
_chemical_melting_point          ?
loop_
_atom_type_symbol
_atom_type_description
_atom_type_scat_dispersion_real
_atom_type_scat_dispersion_imag
_atom_type_scat_source
C C 0.0030 0.0010 'International Tables Vol C Tables 4.2.6.8 and 6.1.1.4'
H H 0.0000 0.0000 'International Tables Vol C Tables 4.2.6.8 and 6.1.1.4'
Ag Ag -1.0760 0.9440 'International Tables Vol C Tables 4.2.6.8 and 6.1.1.4'
O O 0.0090 0.0050 'International Tables Vol C Tables 4.2.6.8 and 6.1.1.4'
S S 0.1080 0.1050 'International Tables Vol C Tables 4.2.6.8 and 6.1.1.4'
W W -0.4320 5.8760 'International Tables Vol C Tables 4.2.6.8 and 6.1.1.4'

_shelx_space_group_comment       
;
The symmetry employed for this shelxl refinement is uniquely defined
by the following loop, which should always be used as a source of
symmetry information in preference to the above space-group names.
They are only intended as comments.
;
_space_group_crystal_system      triclinic
_space_group_IT_number           2
_space_group_name_H-M_alt        'P -1'
_space_group_name_Hall           '-P 1'
loop_
_space_group_symop_operation_xyz
'x, y, z'
'-x, -y, -z'

_cell_length_a                   21.5617(11)
_cell_length_b                   22.2473(10)
_cell_length_c                   24.5285(13)
_cell_angle_alpha                74.1307(13)
_cell_angle_beta                 70.9758(13)
_cell_angle_gamma                68.5642(17)
_cell_volume                     10193.5(9)
_cell_formula_units_Z            1
_cell_measurement_reflns_used    9336
_cell_measurement_temperature    100(2)
_cell_measurement_theta_max      23.766
_cell_measurement_theta_min      2.402
_shelx_estimated_absorpt_T_max   0.882
_shelx_estimated_absorpt_T_min   0.830
_exptl_absorpt_coefficient_mu    6.444
_exptl_absorpt_correction_T_max  0.7450
_exptl_absorpt_correction_T_min  0.5185
_exptl_absorpt_correction_type   multi-scan
_exptl_absorpt_process_details   
;
SADABS-2016/2 (Bruker,2016/2) was used for absorption correction.
wR2(int) was 0.1846 before and 0.0821 after correction.
The Ratio of minimum to maximum transmission is 0.6960.
The \l/2 correction factor is Not present.
;
_exptl_crystal_colour            ?
_exptl_crystal_density_diffrn    2.886
_exptl_crystal_density_meas      ?
_exptl_crystal_density_method    ?
_exptl_crystal_description       block
_exptl_crystal_F_000             8206
_exptl_crystal_size_max          0.03
_exptl_crystal_size_mid          0.02
_exptl_crystal_size_min          0.02
_exptl_special_details           
;
 ?
;
_exptl_transmission_factor_max   ?
_exptl_transmission_factor_min   ?
_diffrn_reflns_av_R_equivalents  0.0568
_diffrn_reflns_av_unetI/netI     0.0516
_diffrn_reflns_Laue_measured_fraction_full 0.916
_diffrn_reflns_Laue_measured_fraction_max 0.937
_diffrn_reflns_limit_h_max       25
_diffrn_reflns_limit_h_min       -25
_diffrn_reflns_limit_k_max       26
_diffrn_reflns_limit_k_min       -26
_diffrn_reflns_limit_l_max       29
_diffrn_reflns_limit_l_min       -29
_diffrn_reflns_number            126316
_diffrn_reflns_point_group_measured_fraction_full 0.916
_diffrn_reflns_point_group_measured_fraction_max 0.937
_diffrn_reflns_theta_full        23.048
_diffrn_reflns_theta_max         22.854
_diffrn_reflns_theta_min         1.117
_diffrn_ambient_temperature      100.15
_diffrn_detector_area_resol_mean ?
_diffrn_measured_fraction_theta_full 0.916
_diffrn_measured_fraction_theta_max 0.937
_diffrn_measurement_device_type  'SSRF beamline BL17B'
_diffrn_measurement_method       ?
_diffrn_radiation_type           ?
_diffrn_radiation_wavelength     0.68877
_diffrn_source                   synchrotron
_reflns_Friedel_coverage         0.000
_reflns_Friedel_fraction_full    .
_reflns_Friedel_fraction_max     .
_reflns_number_gt                27037
_reflns_number_total             33781
_reflns_special_details          
;
 Reflections were merged by SHELXL according to the crystal
 class for the calculation of statistics and refinement.
 
 Structure factors included contributions from the .fab file.
 
 _reflns_Friedel_fraction is defined as the number of unique
 Friedel pairs measured divided by the number that would be
 possible theoretically, ignoring centric projections and
 systematic absences.
;
_reflns_threshold_expression     'I > 2\s(I)'
_computing_cell_refinement       ?
_computing_data_collection       ?
_computing_data_reduction        ?
_computing_molecular_graphics    'Olex2 (Dolomanov et al., 2009)'
_computing_publication_material  'Olex2 (Dolomanov et al., 2009)'
_computing_structure_refinement  'ShelXL (Sheldrick, 2015)'
_computing_structure_solution    ?
_refine_diff_density_max         5.487
_refine_diff_density_min         -3.248
_refine_diff_density_rms         0.333
_refine_ls_extinction_coef       .
_refine_ls_extinction_method     none
_refine_ls_goodness_of_fit_ref   1.027
_refine_ls_hydrogen_treatment    constr
_refine_ls_matrix_type           full
_refine_ls_number_parameters     1944
_refine_ls_number_reflns         33781
_refine_ls_number_restraints     643
_refine_ls_R_factor_all          0.0975
_refine_ls_R_factor_gt           0.0752
_refine_ls_restrained_S_all      1.026
_refine_ls_shift/su_max          0.006
_refine_ls_shift/su_mean         0.000
_refine_ls_structure_factor_coef Fsqd
_refine_ls_weighting_details     
'w=1/[\s^2^(Fo^2^)+(0.0575P)^2^+598.7421P] where P=(Fo^2^+2Fc^2^)/3'
_refine_ls_weighting_scheme      calc
_refine_ls_wR_factor_gt          0.1690
_refine_ls_wR_factor_ref         0.1919
_refine_special_details          
;
 ?
;
_olex2_refinement_description    
;
1. Fixed Uiso
 At 1.2 times of:
  All C(H) groups, All C(H,H) groups
 At 1.5 times of:
  All C(H,H,H) groups, All C(H,H,H,H,H,H) groups
2. Restrained distances
 C6-C4A
 1.55 with sigma of 0.01
 S19-C4A
 2.75 with sigma of 0.01
 C7A-C9
 1.55 with sigma of 0.01
 C7-C9
 1.55 with sigma of 0.01
 C8-C9
 1.55 with sigma of 0.01
 C8A-C9
 1.55 with sigma of 0.01
 C7-S4
 2.75 with sigma of 0.01
 C7A-S4
 2.75 with sigma of 0.01
 C8-S4
 2.75 with sigma of 0.01
 C8A-S4
 2.75 with sigma of 0.01
 C49-C50
 1.55 with sigma of 0.01
 C50-C51
 1.55 with sigma of 0.01
 C49-C51
 2.35 with sigma of 0.01
 C49-S12
 2.75 with sigma of 0.01
 C51-S12
 2.75 with sigma of 0.01
 S12-C50
 1.85 with sigma of 0.01
 O32-C117
 1.25 with sigma of 0.01
 O31-C117
 1.25 with sigma of 0.01
 O31-O32
 2.3 with sigma of 0.01
 O32-C118
 2.35 with sigma of 0.01
 O31-C118
 2.35 with sigma of 0.01
 C117-C118
 1.55 with sigma of 0.01
 C1-C3
 1.55 with sigma of 0.01
 C3-C2
 2.35 with sigma of 0.01
 C1A-C3
 1.55 with sigma of 0.01
 C27-C28
 1.55 with sigma of 0.01
 C28-S10
 2.75 with sigma of 0.01
 C37-C36
 1.55 with sigma of 0.01
 C37-C38
 1.55 with sigma of 0.01
 C4-C6
 1.55 with sigma of 0.01
 S19-C4
 2.75 with sigma of 0.01
 C6-C5A
 1.55 with sigma of 0.01
 C5A-C4A
 2.35 with sigma of 0.01
 S19-C5A
 2.75 with sigma of 0.01
 C21-C22
 1.55 with sigma of 0.01
 C40-C39
 1.55 with sigma of 0.01
 C6-C5
 1.55 with sigma of 0.01
 C5-S19
 2.75 with sigma of 0.01
 C4-C5
 2.35 with sigma of 0.01
 C89-C90
 1.55 with sigma of 0.01
 C89-S14
 1.85 with sigma of 0.01
3. Uiso/Uaniso restraints and constraints
All non-hydrogen atoms have similar U: within 1.7A with sigma of 0.004 and
sigma for terminal atoms of 0.08
4. Others
 Fixed Sof: Ag1(0.2) Ag1A(0.8) Ag2(0.7) Ag2A(0.3) Ag3(0.5) Ag3A(0.5) Ag4(0.7)
 Ag4A(0.3) Ag5(0.5) Ag5A(0.5) Ag6(0.5) Ag6A(0.5) Ag7(0.65) Ag7A(0.35) S1(0.35)
 S1A(0.65) C1(0.5) H1(0.5) C1A(0.5) H1A(0.5) H2AA(0.5) H2AB(0.5) H2AC(0.5)
 H2BD(0.5) H2BE(0.5) H2BF(0.5) H3AA(0.5) H3AB(0.5) H3AC(0.5) H3BD(0.5)
 H3BE(0.5) H3BF(0.5) C4(0.5) H4A(0.5) H4B(0.5) H4C(0.5) C4A(0.5) H4AA(0.5)
 H4AB(0.5) H4AC(0.5) C5(0.5) H5A(0.5) H5B(0.5) H5C(0.5) C5A(0.5) H5AA(0.5)
 H5AB(0.5) H5AC(0.5) H6B(0.5) H6A(0.5) C7(0.5) H7A(0.5) H7B(0.5) H7C(0.5)
 C7A(0.5) H7AA(0.5) H7AB(0.5) H7AC(0.5) C8(0.5) H8A(0.5) H8B(0.5) H8C(0.5)
 C8A(0.5) H8AA(0.5) H8AB(0.5) H8AC(0.5) H9B(0.5) H9A(0.5)
5.a Riding coordinates:
 C5(H5A,H5B,H5C)
5.b Ternary CH refined with riding coordinates:
 C1(H1), C1A(H1A), C6(H6B), C6(H6A), C9(H9B), C9(H9A), C18(H18), C22(H22),
 C24(H24), C27(H27), C37(H37), C47(H47), C50(H50), C53(H53), C63(H63), C73(H73),
  C76(H76), C86(H86), C89(H89), C92(H92), C102(H102), C112(H112), C115(H115)
5.c Me refined with riding coordinates:
 C2(H2AA,H2AB,H2AC), C2(H2BD,H2BE,H2BF), C3(H3AA,H3AB,H3AC), C3(H3BD,H3BE,
 H3BF), C4(H4A,H4B,H4C), C5A(H5AA,H5AB,H5AC), C20(H20A,H20B,H20C), C21(H21A,
 H21B,H21C), C26(H26A,H26B,H26C), C28(H28A,H28B,H28C), C101(H10A,H10B,H10C)
5.d Aromatic/amide H refined with riding coordinates:
 C16(H16), C15(H15), C14(H14), C13(H13), C12(H12), C35(H35), C34(H34),
 C33(H33), C32(H32), C31(H31), C41(H41), C42(H42), C43(H43), C44(H44), C45(H45),
  C57(H57), C58(H58), C59(H59), C60(H60), C61(H61), C67(H67), C68(H68),
 C69(H69), C70(H70), C71(H71), C80(H80), C81(H81), C82(H82), C83(H83), C84(H84),
  C96(H96), C97(H97), C98(H98), C99(H99), C100(H100), C106(H106), C107(H107),
 C108(H108), C109(H109), C110(H110), C119(H119), C120(H120), C121(H121),
 C122(H122), C123(H123)
5.e Fitted hexagon refined as free rotating group:
 C16(C15,C14,C13,C12,C11), C30(C35,C34,C33,C32,C31), C118(C119,C120,C121,C122,
 C123)
5.f Idealised Me refined as rotating group:
 C4A(H4AA,H4AB,H4AC), C7(H7A,H7B,H7C), C7A(H7AA,H7AB,H7AC), C8(H8A,H8B,H8C),
 C8A(H8AA,H8AB,H8AC), C17(H17A,H17B,H17C), C19(H19A,H19B,H19C), C23(H23A,H23B,
 H23C), C25(H25A,H25B,H25C), C36(H36A,H36B,H36C), C38(H38A,H38B,H38C), C46(H46A,
 H46B,H46C), C48(H48A,H48B,H48C), C49(H49A,H49B,H49C), C51(H51A,H51B,H51C),
 C52(H52A,H52B,H52C), C54(H54A,H54B,H54C), C62(H62A,H62B,H62C), C64(H64A,H64B,
 H64C), C72(H72A,H72B,H72C), C74(H74A,H74B,H74C), C75(H75A,H75B,H75C), C77(H77A,
 H77B,H77C), C85(H85A,H85B,H85C), C87(H87A,H87B,H87C), C88(H88A,H88B,H88C),
 C90(H90A,H90B,H90C), C91(H91A,H91B,H91C), C93(H93A,H93B,H93C), C103(H10D,H10E,
 H10F), C111(H11A,H11B,H11C), C113(H11D,H11E,H11F), C114(H11G,H11H,H11I),
 C116(H11J,H11K,H11L)
;
_atom_sites_solution_hydrogens   mixed
_atom_sites_solution_primary     ?
_atom_sites_solution_secondary   ?
loop_
_atom_site_label
_atom_site_type_symbol
_atom_site_fract_x
_atom_site_fract_y
_atom_site_fract_z
_atom_site_U_iso_or_equiv
_atom_site_adp_type
_atom_site_occupancy
_atom_site_site_symmetry_order
_atom_site_calc_flag
_atom_site_refinement_flags_posn
_atom_site_refinement_flags_adp
_atom_site_refinement_flags_occupancy
_atom_site_disorder_assembly
_atom_site_disorder_group
W1 W 0.87901(3) 0.01057(3) 0.20352(3) 0.02806(15) Uani 1 1 d . U . . .
W2 W 0.76146(3) 0.07083(3) 0.10008(3) 0.03056(15) Uani 1 1 d . U . . .
W3 W 1.03265(3) 0.02355(3) 0.17732(3) 0.02898(15) Uani 1 1 d . U . . .
W4 W 0.79093(3) 0.22318(3) 0.06232(3) 0.03119(15) Uani 1 1 d . U . . .
W5 W 0.78664(4) 0.14999(4) -0.03335(3) 0.03880(18) Uani 1 1 d . U . . .
W6 W 0.90992(3) 0.16125(3) 0.16534(3) 0.03037(15) Uani 1 1 d . U . . .
W7 W 0.75141(4) 0.15006(4) 0.20048(3) 0.03528(16) Uani 1 1 d . U . . .
Ag1 Ag 0.8010(6) -0.1163(7) 0.0968(5) 0.0635(17) Uani 0.2 1 d . U P A .
Ag1A Ag 0.80599(16) -0.12167(15) 0.12385(13) 0.0711(7) Uani 0.8 1 d . U P A .
Ag2 Ag 0.67033(17) -0.03368(14) 0.23902(12) 0.0654(7) Uani 0.7 1 d . U P A .
Ag2A Ag 0.7015(4) -0.0231(4) 0.2508(3) 0.0672(15) Uani 0.3 1 d . U P A .
Ag3 Ag 0.7721(2) -0.1012(2) 0.30368(17) 0.0739(10) Uani 0.5 1 d . U P A .
Ag3A Ag 0.8338(2) -0.13643(19) 0.31490(15) 0.0635(9) Uani 0.5 1 d . U P A .
Ag4 Ag 0.94138(15) 0.0087(2) 0.34364(11) 0.0696(9) Uani 0.7 1 d . U P A .
Ag4A Ag 0.9723(4) -0.0285(5) 0.3520(3) 0.0694(15) Uani 0.3 1 d . U P A .
Ag5 Ag 0.6513(4) 0.2267(3) 0.3415(3) 0.0741(15) Uani 0.5 1 d . U P A .
Ag5A Ag 0.6646(4) 0.1914(3) 0.3556(3) 0.0792(15) Uani 0.5 1 d . U P A .
Ag6 Ag 0.9951(3) 0.1728(2) 0.2665(2) 0.0621(10) Uani 0.5 1 d . U P A .
Ag6A Ag 0.9844(2) 0.2073(2) 0.24971(19) 0.0539(9) Uani 0.5 1 d . U P A .
Ag7 Ag 1.09120(18) 0.17616(17) 0.14288(15) 0.0511(7) Uani 0.65 1 d . U P . .
Ag7A Ag 1.0906(3) 0.2085(3) 0.1322(3) 0.0520(12) Uani 0.35 1 d . U P . .
Ag8 Ag 1.06866(9) 0.26733(9) -0.03102(8) 0.0596(4) Uani 1 1 d . U . . .
Ag9 Ag 1.04909(10) 0.13392(10) 0.03500(6) 0.0648(5) Uani 1 1 d . U . . .
Ag10 Ag 0.94134(6) 0.07239(6) 0.04626(5) 0.0280(3) Uani 1 1 d . U . . .
Ag11 Ag 0.94833(7) 0.18075(7) -0.06059(5) 0.0365(3) Uani 1 1 d . U . . .
Ag12 Ag 0.94257(6) 0.03328(6) -0.05090(5) 0.0322(3) Uani 1 1 d . U . . .
Ag13 Ag 1.06123(7) 0.05555(6) -0.05354(5) 0.0327(3) Uani 1 1 d . U . . .
Ag14 Ag 0.89425(8) 0.32209(8) 0.05538(6) 0.0490(4) Uani 1 1 d . U . . .
Ag15 Ag 0.96346(10) 0.31315(13) 0.14422(10) 0.0823(7) Uani 1 1 d . U . . .
Ag16 Ag 1.19738(15) 0.04279(14) 0.16631(10) 0.0980(9) Uani 1 1 d . U . . .
Ag17 Ag 1.20295(9) -0.10489(9) 0.16404(10) 0.0671(5) Uani 1 1 d . U . . .
Ag18 Ag 1.15882(10) -0.25322(8) 0.17486(6) 0.0562(4) Uani 1 1 d . U . . .
Ag19 Ag 1.14848(10) -0.33782(10) 0.07803(7) 0.0610(5) Uani 1 1 d . U . . .
Ag20 Ag 0.98759(9) -0.29552(9) 0.13397(7) 0.0558(4) Uani 1 1 d . U . . .
Ag21 Ag 0.89814(11) -0.17554(11) 0.20091(8) 0.0702(5) Uani 1 1 d . U . . .
Ag22 Ag 1.02625(8) -0.13973(7) 0.18097(7) 0.0435(3) Uani 1 1 d . U . . .
Ag23 Ag 1.04611(10) -0.12188(14) 0.29794(9) 0.0915(8) Uani 1 1 d . U . . .
Ag24 Ag 1.07190(11) 0.04333(13) 0.31268(8) 0.0770(6) Uani 1 1 d . U . . .
Ag25 Ag 0.81957(12) -0.01595(12) 0.36763(8) 0.0765(6) Uani 1 1 d . U . . .
Ag26 Ag 0.83261(11) 0.13641(12) 0.32135(9) 0.0775(6) Uani 1 1 d . U . . .
Ag27 Ag 0.81393(8) 0.32261(8) 0.25524(7) 0.0517(4) Uani 1 1 d . U . . .
Ag28 Ag 0.72935(7) 0.33714(7) 0.17588(6) 0.0414(3) Uani 1 1 d . U . . .
Ag29 Ag 0.65639(10) 0.34650(16) 0.29716(9) 0.0991(9) Uani 1 1 d . U . . .
Ag30 Ag 0.67451(12) 0.03283(15) 0.35565(10) 0.0914(7) Uani 1 1 d . U . . .
Ag31 Ag 0.55989(11) 0.13767(10) 0.31953(8) 0.0683(5) Uani 1 1 d . U . . .
Ag32 Ag 0.50895(12) 0.34850(11) 0.32992(9) 0.0781(6) Uani 1 1 d . U . . .
Ag33 Ag 0.53239(8) 0.30676(10) 0.21983(7) 0.0614(5) Uani 1 1 d . U . . .
Ag34 Ag 0.62113(7) 0.36698(9) 0.10451(7) 0.0510(4) Uani 1 1 d . U . . .
Ag35 Ag 0.68993(8) 0.36062(8) -0.01875(7) 0.0487(4) Uani 1 1 d . U . . .
Ag36 Ag 0.67131(10) 0.29888(10) -0.09739(8) 0.0696(6) Uani 1 1 d . U . . .
Ag37 Ag 0.59466(9) 0.21495(10) -0.00601(8) 0.0616(5) Uani 1 1 d . U . . .
Ag38 Ag 0.57188(10) 0.10698(11) 0.16144(10) 0.0756(6) Uani 1 1 d . U . . .
Ag39 Ag 0.60005(8) 0.23447(9) 0.12185(6) 0.0493(4) Uani 1 1 d . U . . .
Ag40 Ag 0.63747(12) -0.00764(13) 0.09923(10) 0.0840(7) Uani 1 1 d . U . . .
Ag41 Ag 0.66614(12) 0.06657(13) -0.02252(9) 0.0837(7) Uani 1 1 d . U . . .
Ag42 Ag 0.81933(11) -0.03376(10) -0.03386(8) 0.0696(5) Uani 1 1 d . U . . .
S1 S 0.7271(15) -0.0673(15) 0.0352(13) 0.066(3) Uani 0.35 1 d . U P A 2
S1A S 0.7487(7) -0.0902(7) 0.0457(5) 0.058(3) Uani 0.65 1 d . U P A 1
S2 S 0.7743(4) -0.1347(4) 0.2284(4) 0.095(3) Uani 1 1 d . U . . .
S3 S 1.0139(3) -0.2483(3) 0.2029(2) 0.0560(15) Uani 1 1 d . U . . .
S4 S 1.2322(3) -0.3457(2) 0.1259(2) 0.0444(11) Uani 1 1 d D U . . .
S5 S 1.0621(3) -0.3566(2) 0.0498(2) 0.0469(12) Uani 1 1 d . U . . .
S6 S 1.1509(3) -0.1810(3) 0.2367(2) 0.0513(12) Uani 1 1 d . U . . .
S7 S 1.2828(4) -0.0428(4) 0.1208(3) 0.078(2) Uani 1 1 d . U . . .
S8 S 1.1287(5) 0.1245(5) 0.2251(3) 0.102(3) Uani 1 1 d . U . . .
S10 S 0.9295(3) -0.1099(5) 0.3570(4) 0.120(4) Uani 1 1 d D U . . .
S11 S 0.5901(4) 0.0211(4) 0.3192(2) 0.0710(18) Uani 1 1 d . U . . .
S12 S 0.7331(5) 0.0873(5) 0.3869(3) 0.101(3) Uani 1 1 d D U . . .
S13 S 0.9458(3) 0.1085(5) 0.3432(3) 0.095(3) Uani 1 1 d . U . . .
S14 S 1.0676(3) 0.2799(4) 0.0664(3) 0.077(2) Uani 1 1 d D U . . .
S15 S 0.8360(2) 0.3667(2) 0.1470(2) 0.0437(10) Uani 1 1 d . U . . .
S16 S 0.7498(3) 0.2610(5) 0.3367(3) 0.082(2) Uani 1 1 d . U . . .
S17 S 0.5361(4) 0.2303(4) 0.3644(3) 0.0710(17) Uani 1 1 d . U . . .
S18 S 0.5299(3) 0.1972(4) 0.2179(2) 0.0633(16) Uani 1 1 d . U . . .
S19 S 0.5725(3) 0.1112(4) 0.0557(3) 0.075(2) Uani 1 1 d D U . . .
S20 S 0.5943(2) 0.3122(3) 0.0310(2) 0.0465(11) Uani 1 1 d . U . . .
S21 S 0.5992(2) 0.3780(3) 0.2131(2) 0.0539(13) Uani 1 1 d . U . . .
S22 S 1.0636(2) 0.1728(2) -0.06826(19) 0.0382(10) Uani 1 1 d . U . . .
O1 O 0.7233(7) 0.1832(7) -0.0735(5) 0.049(3) Uani 1 1 d . U . . .
O2 O 0.7195(6) 0.1128(6) 0.0384(5) 0.037(3) Uani 1 1 d . U . . .
O3 O 0.8558(6) 0.1840(7) -0.0781(5) 0.044(3) Uani 1 1 d . U . . .
O4 O 0.8165(6) -0.0020(6) 0.0770(5) 0.036(3) Uani 1 1 d . U . . .
O5 O 0.8265(6) 0.0677(6) -0.0498(5) 0.036(3) Uani 1 1 d . U . . .
O6 O 0.6921(6) 0.0454(6) 0.1513(5) 0.034(3) Uani 1 1 d . U . . .
O7 O 0.7418(6) 0.2318(6) 0.0097(5) 0.037(3) Uani 1 1 d . U . . .
O8 O 0.8274(5) 0.1262(5) 0.0431(4) 0.027(2) Uani 1 1 d . U . . .
O9 O 0.8651(6) 0.2440(6) 0.0156(4) 0.031(2) Uani 1 1 d . U . . .
O10 O 0.8098(6) 0.0640(5) 0.1594(4) 0.029(2) Uani 1 1 d . U . . .
O11 O 0.7211(5) 0.1682(6) 0.1293(5) 0.033(3) Uani 1 1 d . U . . .
O12 O 0.6954(6) 0.1077(7) 0.2500(5) 0.039(3) Uani 1 1 d . U . . .
O13 O 0.7372(6) 0.2961(6) 0.0893(5) 0.039(3) Uani 1 1 d . U . . .
O14 O 0.7194(6) 0.2262(6) 0.2219(5) 0.036(3) Uani 1 1 d . U . . .
O15 O 0.8311(5) 0.1827(5) 0.1299(5) 0.029(2) Uani 1 1 d . U . . .
O16 O 0.9119(6) -0.0525(6) 0.1619(5) 0.034(3) Uani 1 1 d . U . . .
O17 O 0.9412(5) 0.0687(5) 0.1414(4) 0.026(2) Uani 1 1 d . U . . .
O18 O 0.9593(6) 0.1985(6) 0.1020(6) 0.042(3) Uani 1 1 d . U . . .
O19 O 0.9778(5) 0.1104(5) 0.2054(4) 0.027(2) Uani 1 1 d . U . . .
O20 O 0.9501(5) -0.0042(5) 0.2378(4) 0.025(2) Uani 1 1 d . U . . .
O21 O 1.0532(6) -0.0498(6) 0.1487(4) 0.030(2) Uani 1 1 d . U . . .
O22 O 1.0833(6) 0.0667(6) 0.1146(5) 0.039(3) Uani 1 1 d . U . . .
O23 O 1.0809(6) -0.0042(6) 0.2292(5) 0.032(2) Uani 1 1 d . U . . .
O24 O 0.8745(7) 0.2199(6) 0.2103(6) 0.045(3) Uani 1 1 d . U . . .
O25 O 0.8345(5) 0.1112(5) 0.2278(4) 0.028(2) Uani 1 1 d . U . . .
O26 O 0.8215(6) -0.0174(6) 0.2660(5) 0.036(3) Uani 1 1 d . U . . .
O27 O 1.1561(12) -0.0352(12) 0.3502(10) 0.103(5) Uiso 1 1 d . U . . .
O28 O 1.0782(12) -0.0865(12) 0.3803(10) 0.105(5) Uiso 1 1 d . U . . .
O29 O 0.7788(15) -0.1778(15) 0.3986(13) 0.134(6) Uiso 1 1 d . U . . .
O30 O 0.7394(15) -0.0839(16) 0.4254(13) 0.132(6) Uiso 1 1 d . U . . .
O31 O 0.942(3) 0.293(2) 0.274(2) 0.295(13) Uiso 1 1 d D U . . .
O32 O 0.983(3) 0.370(3) 0.2033(19) 0.301(13) Uiso 1 1 d D U . . .
O33 O 0.6101(13) 0.4394(12) 0.3380(8) 0.101(4) Uani 1 1 d . U . . .
O34 O 0.5049(12) 0.4283(12) 0.3746(8) 0.098(4) Uani 1 1 d . U . . .
O35 O 0.6341(8) 0.4702(8) 0.0566(7) 0.064(3) Uani 1 1 d . U . . .
O36 O 0.7139(9) 0.4536(9) -0.0269(8) 0.072(3) Uani 1 1 d . U . . .
O37 O 0.5487(8) 0.2406(10) -0.0841(7) 0.073(3) Uani 1 1 d . U . . .
O38 O 0.5888(8) 0.3198(9) -0.1398(7) 0.072(3) Uani 1 1 d . U . . .
O39 O 0.5006(13) 0.0376(14) 0.1995(11) 0.115(5) Uani 1 1 d . U . . .
O40 O 0.5818(14) -0.0507(13) 0.1914(11) 0.116(5) Uani 1 1 d . U . . .
O41 O 0.9011(13) -0.3409(13) 0.1800(11) 0.112(4) Uani 1 1 d . U . . .
O42 O 0.8517(12) -0.3058(12) 0.1070(12) 0.109(4) Uani 1 1 d . U . . .
O43 O 0.4154(9) 0.3631(11) 0.2390(10) 0.095(4) Uani 1 1 d . U . . .
O44 O 0.3957(9) 0.3988(11) 0.3200(10) 0.095(4) Uani 1 1 d . U . . .
C1 C 0.687(3) -0.111(2) 0.0233(17) 0.076(4) Uani 0.5 1 d D U P A 2
H1 H 0.6441 -0.0789 0.0137 0.091 Uiso 0.5 1 calc R . P A 2
C1A C 0.743(3) -0.162(3) 0.0297(14) 0.077(4) Uani 0.5 1 d D U P A 1
H1A H 0.7812 -0.2035 0.0362 0.093 Uiso 0.5 1 calc R . P A 1
C2 C 0.6643(15) -0.1642(15) 0.0705(8) 0.080(4) Uani 1 1 d D U . . .
H2AA H 0.6635 -0.1732 0.1120 0.120 Uiso 0.5 1 calc R . P A 1
H2AB H 0.6529 -0.1988 0.0618 0.120 Uiso 0.5 1 calc R . P A 1
H2AC H 0.6305 -0.1217 0.0615 0.120 Uiso 0.5 1 calc R . P A 1
H2BD H 0.6395 -0.1469 0.1069 0.120 Uiso 0.5 1 calc R . P A 2
H2BE H 0.7047 -0.2015 0.0768 0.120 Uiso 0.5 1 calc R . P A 2
H2BF H 0.6338 -0.1786 0.0582 0.120 Uiso 0.5 1 calc R . P A 2
C3 C 0.7242(14) -0.1478(14) -0.0290(8) 0.079(4) Uani 1 1 d D U . . .
H3AA H 0.7646 -0.1445 -0.0614 0.118 Uiso 0.5 1 calc R . P A 1
H3AB H 0.6869 -0.1062 -0.0317 0.118 Uiso 0.5 1 calc R . P A 1
H3AC H 0.7090 -0.1833 -0.0313 0.118 Uiso 0.5 1 calc R . P A 1
H3BD H 0.7419 -0.1181 -0.0633 0.118 Uiso 0.5 1 calc R . P A 2
H3BE H 0.6915 -0.1627 -0.0378 0.118 Uiso 0.5 1 calc R . P A 2
H3BF H 0.7625 -0.1857 -0.0192 0.118 Uiso 0.5 1 calc R . P A 2
C4 C 0.501(2) 0.0350(17) 0.047(3) 0.13(2) Uiso 0.5 1 d D U P B 2
H4A H 0.5495 0.0155 0.0278 0.195 Uiso 0.5 1 calc R . P B 2
H4B H 0.4716 0.0363 0.0237 0.195 Uiso 0.5 1 calc R . P B 2
H4C H 0.4895 0.0086 0.0860 0.195 Uiso 0.5 1 calc R . P B 2
C4A C 0.4993(19) 0.088(3) -0.0056(19) 0.13(2) Uiso 0.5 1 d D U P B 1
H4AA H 0.5146 0.1213 -0.0374 0.195 Uiso 0.5 1 calc GR . P B 1
H4AB H 0.4553 0.0868 -0.0078 0.195 Uiso 0.5 1 calc GR . P B 1
H4AC H 0.5338 0.0450 -0.0092 0.195 Uiso 0.5 1 calc GR . P B 1
C5 C 0.476(3) 0.142(3) -0.006(2) 0.19(3) Uiso 0.5 1 d D U P B 2
H5A H 0.4334 0.1797 -0.0009 0.288 Uiso 0.5 1 d R . P B 2
H5B H 0.4700 0.1119 -0.0249 0.288 Uiso 0.5 1 d R . P B 2
H5C H 0.5145 0.1582 -0.0304 0.288 Uiso 0.5 1 d R . P B 2
C5A C 0.4393(15) 0.1753(19) 0.047(3) 0.15(3) Uiso 0.5 1 d D U P B 1
H5AA H 0.4248 0.1924 0.0832 0.227 Uiso 0.5 1 calc R . P B 1
H5AB H 0.3989 0.1739 0.0376 0.227 Uiso 0.5 1 calc R . P B 1
H5AC H 0.4618 0.2039 0.0148 0.227 Uiso 0.5 1 calc R . P B 1
C6 C 0.4902(13) 0.1055(13) 0.0541(10) 0.092(9) Uani 1 1 d D U . . .
H6B H 0.4515 0.1203 0.0882 0.110 Uiso 0.5 1 calc R . P B 2
H6A H 0.4716 0.0749 0.0884 0.110 Uiso 0.5 1 calc R . P B 1
C7 C 1.3227(16) -0.4701(11) 0.1434(16) 0.075(13) Uiso 0.5 1 d D U P C 2
H7A H 1.3151 -0.4903 0.1162 0.113 Uiso 0.5 1 calc GR . P C 2
H7B H 1.3431 -0.5045 0.1729 0.113 Uiso 0.5 1 calc GR . P C 2
H7C H 1.3540 -0.4439 0.1216 0.113 Uiso 0.5 1 calc GR . P C 2
C7A C 1.3298(12) -0.4470(15) 0.1733(18) 0.063(11) Uiso 0.5 1 d D U P C 1
H7AA H 1.3577 -0.4659 0.1381 0.095 Uiso 0.5 1 calc GR . P C 1
H7AB H 1.3378 -0.4799 0.2082 0.095 Uiso 0.5 1 calc GR . P C 1
H7AC H 1.3426 -0.4090 0.1732 0.095 Uiso 0.5 1 calc GR . P C 1
C8 C 1.281(3) -0.4186(16) 0.2219(16) 0.087(15) Uiso 0.5 1 d D U P C 2
H8A H 1.3152 -0.3945 0.2038 0.130 Uiso 0.5 1 calc GR . P C 2
H8B H 1.3035 -0.4624 0.2415 0.130 Uiso 0.5 1 calc GR . P C 2
H8C H 1.2434 -0.3948 0.2508 0.130 Uiso 0.5 1 calc GR . P C 2
C8A C 1.1932(18) -0.4242(15) 0.2305(11) 0.074(13) Uiso 0.5 1 d D U P C 1
H8AA H 1.1835 -0.3854 0.2471 0.111 Uiso 0.5 1 calc GR . P C 1
H8AB H 1.2065 -0.4639 0.2591 0.111 Uiso 0.5 1 calc GR . P C 1
H8AC H 1.1520 -0.4228 0.2209 0.111 Uiso 0.5 1 calc GR . P C 1
C9 C 1.2529(9) -0.4251(9) 0.1741(8) 0.054(5) Uani 1 1 d D U . . .
H9B H 1.2149 -0.4456 0.1896 0.065 Uiso 0.5 1 calc R . P C 2
H9A H 1.2496 -0.4565 0.1534 0.065 Uiso 0.5 1 calc R . P C 1
C10 C 0.855(2) -0.333(2) 0.1550(19) 0.114(4) Uani 1 1 d . U . . .
C16 C 0.7515(16) -0.3619(13) 0.1638(10) 0.129(5) Uiso 1 1 d . U . . .
H16 H 0.7500 -0.3352 0.1264 0.155 Uiso 1 1 calc R . . . .
C15 C 0.7009(13) -0.3924(15) 0.1935(13) 0.134(6) Uiso 1 1 d G U . . .
H15 H 0.6649 -0.3866 0.1765 0.161 Uiso 1 1 calc R . . . .
C14 C 0.7030(13) -0.4315(14) 0.2483(12) 0.136(6) Uiso 1 1 d G U . . .
H14 H 0.6685 -0.4523 0.2686 0.164 Uiso 1 1 calc R . . . .
C13 C 0.7557(16) -0.4400(14) 0.2732(10) 0.137(6) Uiso 1 1 d G U . . .
H13 H 0.7571 -0.4668 0.3106 0.164 Uiso 1 1 calc R . . . .
C12 C 0.8062(13) -0.4095(15) 0.2435(13) 0.133(5) Uiso 1 1 d G U . . .
H12 H 0.8422 -0.4154 0.2606 0.159 Uiso 1 1 calc R . . . .
C11 C 0.8041(13) -0.3704(14) 0.1888(12) 0.125(4) Uiso 1 1 d G U . . .
C17 C 1.0102(17) -0.4572(14) 0.0668(18) 0.112(12) Uani 1 1 d . U . . .
H17A H 0.9701 -0.4452 0.0995 0.168 Uiso 1 1 calc GR . . . .
H17B H 1.0222 -0.5040 0.0660 0.168 Uiso 1 1 calc GR . . . .
H17C H 0.9993 -0.4313 0.0299 0.168 Uiso 1 1 calc GR . . . .
C18 C 1.0689(14) -0.4441(10) 0.0742(10) 0.059(6) Uani 1 1 d . U . . .
H18 H 1.1110 -0.4683 0.0472 0.070 Uiso 1 1 calc R . . . .
C19 C 1.081(2) -0.4652(13) 0.1315(16) 0.114(12) Uani 1 1 d . U . . .
H19A H 1.1201 -0.4521 0.1316 0.171 Uiso 1 1 calc GR . . . .
H19B H 1.0924 -0.5130 0.1420 0.171 Uiso 1 1 calc GR . . . .
H19C H 1.0401 -0.4448 0.1601 0.171 Uiso 1 1 calc GR . . . .
C20 C 1.052(4) -0.361(4) 0.269(3) 0.24(3) Uiso 1 1 d . U . . .
H20A H 1.0199 -0.3862 0.2773 0.361 Uiso 1 1 calc R . . . .
H20B H 1.0817 -0.3801 0.2957 0.361 Uiso 1 1 calc R . . . .
H20C H 1.0799 -0.3615 0.2284 0.361 Uiso 1 1 calc R . . . .
C21 C 0.942(2) -0.292(3) 0.320(2) 0.23(3) Uiso 1 1 d D U . . .
H21A H 0.9205 -0.2487 0.3327 0.339 Uiso 1 1 calc R . . . .
H21B H 0.9492 -0.3260 0.3547 0.339 Uiso 1 1 calc R . . . .
H21C H 0.9125 -0.2994 0.3019 0.339 Uiso 1 1 calc R . . . .
C22 C 1.0126(19) -0.2931(16) 0.2762(13) 0.095(9) Uani 1 1 d D U . . .
H22 H 1.0386 -0.2769 0.2931 0.114 Uiso 1 1 calc R . . . .
C23 C 1.2804(14) -0.2566(16) 0.2455(12) 0.098(11) Uani 1 1 d . U . . .
H23A H 1.2783 -0.2850 0.2223 0.147 Uiso 1 1 calc GR . . . .
H23B H 1.3124 -0.2820 0.2701 0.147 Uiso 1 1 calc GR . . . .
H23C H 1.2963 -0.2203 0.2193 0.147 Uiso 1 1 calc GR . . . .
C24 C 1.2095(15) -0.2296(15) 0.2841(12) 0.085(9) Uani 1 1 d . U . . .
H24 H 1.2121 -0.2001 0.3070 0.102 Uiso 1 1 calc R . . . .
C25 C 1.182(2) -0.2824(16) 0.3259(14) 0.107(11) Uani 1 1 d . U . . .
H25A H 1.1349 -0.2627 0.3480 0.160 Uiso 1 1 calc GR . . . .
H25B H 1.2113 -0.3060 0.3530 0.160 Uiso 1 1 calc GR . . . .
H25C H 1.1816 -0.3130 0.3040 0.160 Uiso 1 1 calc GR . . . .
C26 C 0.986(3) -0.221(3) 0.428(2) 0.18(2) Uiso 1 1 d . U . . .
H26A H 0.9971 -0.2348 0.3904 0.265 Uiso 1 1 calc R . . . .
H26B H 0.9766 -0.2561 0.4601 0.265 Uiso 1 1 calc R . . . .
H26C H 1.0247 -0.2095 0.4304 0.265 Uiso 1 1 calc R . . . .
C27 C 0.928(3) -0.166(2) 0.4315(19) 0.143(15) Uiso 1 1 d D U . . .
H27 H 0.8863 -0.1809 0.4445 0.172 Uiso 1 1 calc R . . . .
C28 C 0.921(3) -0.122(2) 0.4732(8) 0.18(2) Uiso 1 1 d D U . . .
H28A H 0.9614 -0.1392 0.4899 0.274 Uiso 1 1 calc R . . . .
H28B H 0.8794 -0.1201 0.5048 0.274 Uiso 1 1 calc R . . . .
H28C H 0.9193 -0.0772 0.4512 0.274 Uiso 1 1 calc R . . . .
C29 C 0.756(2) -0.142(3) 0.434(2) 0.135(5) Uiso 1 1 d . U . . .
C30 C 0.7426(17) -0.1740(17) 0.4935(11) 0.143(5) Uiso 1 1 d . U . . .
C35 C 0.7707(15) -0.2418(17) 0.5049(13) 0.150(6) Uiso 1 1 d G U . . .
H35 H 0.7901 -0.2659 0.4736 0.180 Uiso 1 1 calc R . . . .
C34 C 0.7702(15) -0.2743(12) 0.5620(16) 0.153(6) Uiso 1 1 d G U . . .
H34 H 0.7893 -0.3207 0.5699 0.184 Uiso 1 1 calc R . . . .
C33 C 0.7416(17) -0.2391(17) 0.6078(11) 0.153(6) Uiso 1 1 d G U . . .
H33 H 0.7413 -0.2613 0.6469 0.184 Uiso 1 1 calc R . . . .
C32 C 0.7136(15) -0.1713(17) 0.5964(13) 0.151(6) Uiso 1 1 d G U . . .
H32 H 0.6941 -0.1472 0.6277 0.182 Uiso 1 1 calc R . . . .
C31 C 0.7141(15) -0.1387(12) 0.5392(16) 0.147(6) Uiso 1 1 d G U . . .
H31 H 0.6950 -0.0924 0.5314 0.176 Uiso 1 1 calc R . . . .
C36 C 0.777(3) -0.262(3) 0.298(3) 0.24(3) Uiso 1 1 d D U . . .
H36A H 0.8255 -0.2759 0.2770 0.363 Uiso 1 1 calc GR . . . .
H36B H 0.7575 -0.2982 0.3063 0.363 Uiso 1 1 calc GR . . . .
H36C H 0.7731 -0.2510 0.3355 0.363 Uiso 1 1 calc GR . . . .
C37 C 0.737(2) -0.2016(19) 0.2610(16) 0.114(11) Uiso 1 1 d D U . . .
H37 H 0.6959 -0.1818 0.2916 0.137 Uiso 1 1 calc R . . . .
C38 C 0.702(2) -0.207(2) 0.2171(18) 0.151(17) Uiso 1 1 d D U . . .
H38A H 0.6676 -0.1645 0.2082 0.226 Uiso 1 1 calc GR . . . .
H38B H 0.6794 -0.2409 0.2342 0.226 Uiso 1 1 calc GR . . . .
H38C H 0.7369 -0.2175 0.1809 0.226 Uiso 1 1 calc GR . . . .
C39 C 0.532(2) -0.025(2) 0.2106(16) 0.115(4) Uani 1 1 d D U . . .
C40 C 0.485(2) -0.056(2) 0.2649(16) 0.117(4) Uiso 1 1 d D U . . .
C41 C 0.423(2) -0.026(2) 0.2912(17) 0.117(5) Uiso 1 1 d . U . . .
H41 H 0.4039 0.0188 0.2749 0.140 Uiso 1 1 calc R . . . .
C42 C 0.379(2) -0.053(2) 0.3420(18) 0.118(5) Uiso 1 1 d . U . . .
H42 H 0.3344 -0.0280 0.3603 0.142 Uiso 1 1 calc R . . . .
C43 C 0.406(2) -0.114(2) 0.3612(19) 0.120(5) Uiso 1 1 d . U . . .
H43 H 0.3797 -0.1345 0.3956 0.144 Uiso 1 1 calc R . . . .
C44 C 0.463(2) -0.149(2) 0.3384(18) 0.122(5) Uiso 1 1 d . U . . .
H44 H 0.4776 -0.1949 0.3517 0.147 Uiso 1 1 calc R . . . .
C45 C 0.509(2) -0.115(2) 0.2880(18) 0.121(5) Uiso 1 1 d . U . . .
H45 H 0.5562 -0.1385 0.2739 0.145 Uiso 1 1 calc R . . . .
C46 C 0.583(2) -0.081(2) 0.4090(18) 0.17(2) Uani 1 1 d . U . . .
H46A H 0.6095 -0.1126 0.3829 0.252 Uiso 1 1 calc GR . . . .
H46B H 0.5548 -0.1007 0.4442 0.252 Uiso 1 1 calc GR . . . .
H46C H 0.6145 -0.0665 0.4202 0.252 Uiso 1 1 calc GR . . . .
C47 C 0.5386(17) -0.0243(15) 0.3792(10) 0.081(8) Uani 1 1 d . U . . .
H47 H 0.5142 -0.0413 0.3613 0.097 Uiso 1 1 calc R . . . .
C48 C 0.485(3) 0.024(2) 0.416(2) 0.156(17) Uiso 1 1 d . U . . .
H48A H 0.5039 0.0286 0.4450 0.235 Uiso 1 1 calc GR . . . .
H48B H 0.4449 0.0080 0.4354 0.235 Uiso 1 1 calc GR . . . .
H48C H 0.4710 0.0663 0.3906 0.235 Uiso 1 1 calc GR . . . .
C49 C 0.6450(18) 0.072(3) 0.4958(8) 0.23(3) Uani 1 1 d D U . . .
H49A H 0.6266 0.1193 0.4936 0.345 Uiso 1 1 calc GR . . . .
H49B H 0.6378 0.0501 0.5370 0.345 Uiso 1 1 calc GR . . . .
H49C H 0.6214 0.0575 0.4759 0.345 Uiso 1 1 calc GR . . . .
C50 C 0.7227(17) 0.0528(16) 0.4659(6) 0.21(2) Uani 1 1 d D U . . .
H50 H 0.7468 0.0047 0.4741 0.257 Uiso 1 1 calc R . . . .
C51 C 0.745(2) 0.094(3) 0.4930(9) 0.19(2) Uani 1 1 d D U . . .
H51A H 0.7614 0.1277 0.4621 0.281 Uiso 1 1 calc GR . . . .
H51B H 0.7819 0.0658 0.5117 0.281 Uiso 1 1 calc GR . . . .
H51C H 0.7055 0.1158 0.5223 0.281 Uiso 1 1 calc GR . . . .
C52 C 0.417(2) 0.224(2) 0.4429(17) 0.125(13) Uani 1 1 d . U . . .
H52A H 0.3948 0.2708 0.4324 0.188 Uiso 1 1 calc GR . . . .
H52B H 0.3928 0.2071 0.4820 0.188 Uiso 1 1 calc GR . . . .
H52C H 0.4170 0.2006 0.4143 0.188 Uiso 1 1 calc GR . . . .
C53 C 0.4929(17) 0.213(2) 0.4425(13) 0.101(10) Uani 1 1 d . U . . .
H53 H 0.5141 0.1656 0.4589 0.121 Uiso 1 1 calc R . . . .
C54 C 0.500(2) 0.254(2) 0.4730(16) 0.132(14) Uani 1 1 d . U . . .
H54A H 0.5469 0.2563 0.4599 0.198 Uiso 1 1 calc GR . . . .
H54B H 0.4888 0.2368 0.5152 0.198 Uiso 1 1 calc GR . . . .
H54C H 0.4677 0.2982 0.4653 0.198 Uiso 1 1 calc GR . . . .
C55 C 0.3759(14) 0.3852(18) 0.2819(16) 0.097(4) Uani 1 1 d . U . . .
C56 C 0.2997(15) 0.4006(18) 0.2884(16) 0.103(4) Uani 1 1 d . U . . .
C57 C 0.2522(15) 0.4251(18) 0.3329(16) 0.109(4) Uani 1 1 d . U . . .
H57 H 0.2641 0.4379 0.3611 0.130 Uiso 1 1 calc R . . . .
C58 C 0.1795(15) 0.4325(19) 0.3380(17) 0.112(5) Uani 1 1 d . U . . .
H58 H 0.1453 0.4433 0.3728 0.134 Uiso 1 1 calc R . . . .
C59 C 0.1617(16) 0.4242(19) 0.2943(17) 0.112(5) Uani 1 1 d . U . . .
H59 H 0.1142 0.4340 0.2969 0.134 Uiso 1 1 calc R . . . .
C60 C 0.2098(15) 0.4015(18) 0.2449(17) 0.110(5) Uani 1 1 d . U . . .
H60 H 0.1970 0.3955 0.2137 0.132 Uiso 1 1 calc R . . . .
C61 C 0.2794(15) 0.3880(18) 0.2445(16) 0.106(4) Uani 1 1 d . U . . .
H61 H 0.3143 0.3695 0.2129 0.127 Uiso 1 1 calc R . . . .
C62 C 0.4184(12) 0.2437(17) 0.1703(13) 0.096(11) Uani 1 1 d . U . . .
H62A H 0.4344 0.2821 0.1508 0.144 Uiso 1 1 calc GR . . . .
H62B H 0.3686 0.2560 0.1755 0.144 Uiso 1 1 calc GR . . . .
H62C H 0.4418 0.2092 0.1462 0.144 Uiso 1 1 calc GR . . . .
C63 C 0.4338(13) 0.220(2) 0.2264(12) 0.102(11) Uani 1 1 d . U . . .
H63 H 0.4095 0.2554 0.2504 0.122 Uiso 1 1 calc R . . . .
C64 C 0.4127(18) 0.160(3) 0.2596(18) 0.19(2) Uani 1 1 d . U . . .
H64A H 0.4194 0.1324 0.2323 0.279 Uiso 1 1 calc GR . . . .
H64B H 0.3641 0.1738 0.2808 0.279 Uiso 1 1 calc GR . . . .
H64C H 0.4408 0.1361 0.2876 0.279 Uiso 1 1 calc GR . . . .
C65 C 0.5549(13) 0.2824(14) -0.1292(11) 0.070(3) Uani 1 1 d . U . . .
C66 C 0.5197(13) 0.2870(15) -0.1760(11) 0.073(3) Uani 1 1 d . U . . .
C67 C 0.4837(13) 0.2457(15) -0.1672(12) 0.078(3) Uani 1 1 d . U . . .
H67 H 0.4774 0.2161 -0.1312 0.094 Uiso 1 1 calc R . . . .
C68 C 0.4561(14) 0.2464(16) -0.2106(12) 0.083(3) Uani 1 1 d . U . . .
H68 H 0.4326 0.2156 -0.2050 0.099 Uiso 1 1 calc R . . . .
C69 C 0.4618(14) 0.2916(16) -0.2630(12) 0.083(3) Uani 1 1 d . U . . .
H69 H 0.4382 0.2955 -0.2910 0.100 Uiso 1 1 calc R . . . .
C70 C 0.5004(14) 0.3279(16) -0.2719(12) 0.080(3) Uani 1 1 d . U . . .
H70 H 0.5081 0.3561 -0.3086 0.095 Uiso 1 1 calc R . . . .
C71 C 0.5318(13) 0.3273(15) -0.2286(11) 0.077(3) Uani 1 1 d . U . . .
H71 H 0.5603 0.3541 -0.2364 0.092 Uiso 1 1 calc R . . . .
C72 C 0.5179(11) 0.4198(13) -0.0298(10) 0.067(7) Uani 1 1 d . U . . .
H72A H 0.5498 0.4418 -0.0297 0.100 Uiso 1 1 calc GR . . . .
H72B H 0.4734 0.4524 -0.0327 0.100 Uiso 1 1 calc GR . . . .
H72C H 0.5368 0.3969 -0.0633 0.100 Uiso 1 1 calc GR . . . .
C73 C 0.5082(10) 0.3705(13) 0.0266(8) 0.059(6) Uani 1 1 d . U . . .
H73 H 0.4790 0.3457 0.0242 0.070 Uiso 1 1 calc R . . . .
C74 C 0.4724(11) 0.4040(12) 0.0805(10) 0.061(6) Uani 1 1 d . U . . .
H74A H 0.4657 0.3708 0.1157 0.092 Uiso 1 1 calc GR . . . .
H74B H 0.4275 0.4350 0.0763 0.092 Uiso 1 1 calc GR . . . .
H74C H 0.5010 0.4276 0.0840 0.092 Uiso 1 1 calc GR . . . .
C75 C 0.6031(11) 0.5035(12) 0.1955(10) 0.061(6) Uani 1 1 d . U . . .
H75A H 0.6304 0.4914 0.2241 0.092 Uiso 1 1 calc GR . . . .
H75B H 0.5785 0.5506 0.1914 0.092 Uiso 1 1 calc GR . . . .
H75C H 0.6338 0.4932 0.1576 0.092 Uiso 1 1 calc GR . . . .
C76 C 0.5520(11) 0.4654(13) 0.2162(11) 0.063(6) Uani 1 1 d . U . . .
H76 H 0.5280 0.4693 0.2581 0.076 Uiso 1 1 calc R . . . .
C77 C 0.4987(10) 0.4908(13) 0.1823(10) 0.060(6) Uani 1 1 d . U . . .
H77A H 0.5213 0.4933 0.1403 0.090 Uiso 1 1 calc GR . . . .
H77B H 0.4692 0.5345 0.1901 0.090 Uiso 1 1 calc GR . . . .
H77C H 0.4706 0.4611 0.1940 0.090 Uiso 1 1 calc GR . . . .
C78 C 0.6735(13) 0.4893(13) 0.0110(12) 0.067(3) Uani 1 1 d . U . . .
C79 C 0.6740(13) 0.5595(13) -0.0082(12) 0.068(3) Uani 1 1 d . U . . .
C80 C 0.6335(13) 0.6008(13) 0.0326(13) 0.070(3) Uani 1 1 d . U . . .
H80 H 0.6088 0.5836 0.0698 0.084 Uiso 1 1 calc R . . . .
C81 C 0.6288(14) 0.6686(14) 0.0190(13) 0.076(3) Uani 1 1 d . U . . .
H81 H 0.6007 0.6980 0.0454 0.091 Uiso 1 1 calc R . . . .
C82 C 0.6691(13) 0.6889(14) -0.0367(13) 0.077(3) Uani 1 1 d . U . . .
H82 H 0.6712 0.7326 -0.0462 0.092 Uiso 1 1 calc R . . . .
C83 C 0.7041(13) 0.6500(13) -0.0763(13) 0.074(3) Uani 1 1 d . U . . .
H83 H 0.7251 0.6672 -0.1150 0.088 Uiso 1 1 calc R . . . .
C84 C 0.7096(13) 0.5815(13) -0.0598(12) 0.071(3) Uani 1 1 d . U . . .
H84 H 0.7389 0.5522 -0.0860 0.085 Uiso 1 1 calc R . . . .
C85 C 0.8827(13) 0.4742(13) 0.1192(16) 0.091(10) Uani 1 1 d . U . . .
H85A H 0.8987 0.4620 0.1550 0.137 Uiso 1 1 calc GR . . . .
H85B H 0.8733 0.5216 0.1054 0.137 Uiso 1 1 calc GR . . . .
H85C H 0.9184 0.4508 0.0890 0.137 Uiso 1 1 calc GR . . . .
C86 C 0.8173(12) 0.4561(11) 0.1322(10) 0.056(5) Uani 1 1 d . U . . .
H86 H 0.7845 0.4737 0.1679 0.067 Uiso 1 1 calc R . . . .
C87 C 0.7828(12) 0.4847(13) 0.0820(10) 0.065(6) Uani 1 1 d . U . . .
H87A H 0.8143 0.4680 0.0467 0.097 Uiso 1 1 calc GR . . . .
H87B H 0.7708 0.5326 0.0748 0.097 Uiso 1 1 calc GR . . . .
H87C H 0.7409 0.4720 0.0921 0.097 Uiso 1 1 calc GR . . . .
C88 C 1.1110(19) 0.3486(18) 0.117(2) 0.130(14) Uani 1 1 d . U . . .
H88A H 1.0667 0.3824 0.1157 0.195 Uiso 1 1 calc GR . . . .
H88B H 1.1453 0.3694 0.1141 0.195 Uiso 1 1 calc GR . . . .
H88C H 1.1057 0.3181 0.1546 0.195 Uiso 1 1 calc GR . . . .
C89 C 1.1336(16) 0.3129(16) 0.0689(16) 0.122(12) Uani 1 1 d D U . . .
H89 H 1.1808 0.2806 0.0650 0.146 Uiso 1 1 calc R . . . .
C90 C 1.127(3) 0.3709(18) 0.0174(18) 0.167(18) Uani 1 1 d D U . . .
H90A H 1.1596 0.3567 -0.0186 0.251 Uiso 1 1 calc GR . . . .
H90B H 1.1368 0.4068 0.0255 0.251 Uiso 1 1 calc GR . . . .
H90C H 1.0799 0.3861 0.0126 0.251 Uiso 1 1 calc GR . . . .
C91 C 1.405(3) -0.050(3) 0.142(2) 0.163(18) Uiso 1 1 d . U . . .
H91A H 1.4237 -0.0463 0.0996 0.244 Uiso 1 1 calc GR . . . .
H91B H 1.4421 -0.0695 0.1617 0.244 Uiso 1 1 calc GR . . . .
H91C H 1.3777 -0.0065 0.1519 0.244 Uiso 1 1 calc GR . . . .
C92 C 1.3575(16) -0.0943(16) 0.1626(13) 0.088(8) Uiso 1 1 d . U . . .
H92 H 1.3819 -0.1394 0.1532 0.105 Uiso 1 1 calc R . . . .
C93 C 1.3245(19) -0.0939(19) 0.2236(16) 0.113(11) Uiso 1 1 d . U . . .
H93A H 1.3009 -0.0485 0.2300 0.169 Uiso 1 1 calc GR . . . .
H93B H 1.3591 -0.1148 0.2464 0.169 Uiso 1 1 calc GR . . . .
H93C H 1.2909 -0.1182 0.2363 0.169 Uiso 1 1 calc GR . . . .
C94 C 1.139(2) -0.0810(19) 0.3724(16) 0.104(4) Uiso 1 1 d . U . . .
C95 C 1.185(2) -0.1524(19) 0.4003(17) 0.108(4) Uiso 1 1 d . U . . .
C96 C 1.256(2) -0.162(2) 0.3752(16) 0.110(5) Uiso 1 1 d . U . . .
H96 H 1.2726 -0.1269 0.3492 0.132 Uiso 1 1 calc R . . . .
C97 C 1.300(2) -0.219(2) 0.3891(17) 0.112(5) Uiso 1 1 d . U . . .
H97 H 1.3477 -0.2264 0.3732 0.134 Uiso 1 1 calc R . . . .
C98 C 1.280(2) -0.262(2) 0.4204(17) 0.114(5) Uiso 1 1 d . U . . .
H98 H 1.3157 -0.3021 0.4261 0.136 Uiso 1 1 calc R . . . .
C99 C 1.212(2) -0.266(2) 0.4523(17) 0.114(5) Uiso 1 1 d . U . . .
H99 H 1.2002 -0.3032 0.4783 0.137 Uiso 1 1 calc R . . . .
C100 C 1.164(2) -0.2024(19) 0.4368(16) 0.112(5) Uiso 1 1 d . U . . .
H100 H 1.1160 -0.1957 0.4529 0.134 Uiso 1 1 calc R . . . .
C101 C 0.955(2) 0.065(2) 0.456(2) 0.146(15) Uiso 1 1 d . U . . .
H10A H 0.9331 0.0338 0.4553 0.219 Uiso 1 1 calc R . . . .
H10B H 0.9418 0.0739 0.4960 0.219 Uiso 1 1 calc R . . . .
H10C H 1.0048 0.0474 0.4431 0.219 Uiso 1 1 calc R . . . .
C102 C 0.9315(15) 0.1253(19) 0.4177(13) 0.097(10) Uani 1 1 d . U . . .
H102 H 0.8813 0.1467 0.4337 0.117 Uiso 1 1 calc R . . . .
C103 C 0.972(3) 0.174(2) 0.407(2) 0.155(16) Uiso 1 1 d . U . . .
H10D H 1.0163 0.1505 0.4170 0.232 Uiso 1 1 calc GR . . . .
H10E H 0.9452 0.2074 0.4326 0.232 Uiso 1 1 calc GR . . . .
H10F H 0.9797 0.1959 0.3663 0.232 Uiso 1 1 calc GR . . . .
C104 C 0.550(2) 0.4535(19) 0.3694(13) 0.099(4) Uani 1 1 d . U . . .
C105 C 0.5291(19) 0.5106(18) 0.3983(13) 0.098(4) Uani 1 1 d . U . . .
C106 C 0.572(2) 0.5435(18) 0.3926(12) 0.099(4) Uani 1 1 d . U . . .
H106 H 0.6186 0.5305 0.3700 0.119 Uiso 1 1 calc R . . . .
C107 C 0.547(2) 0.5995(18) 0.4217(13) 0.101(4) Uani 1 1 d . U . . .
H107 H 0.5760 0.6254 0.4142 0.121 Uiso 1 1 calc R . . . .
C108 C 0.4887(19) 0.6162(19) 0.4559(13) 0.101(4) Uani 1 1 d . U . . .
H108 H 0.4768 0.6505 0.4769 0.121 Uiso 1 1 calc R . . . .
C109 C 0.441(2) 0.5831(18) 0.4630(13) 0.101(4) Uani 1 1 d . U . . .
H109 H 0.3952 0.5962 0.4864 0.121 Uiso 1 1 calc R . . . .
C110 C 0.4654(19) 0.5293(18) 0.4331(12) 0.099(4) Uani 1 1 d . U . . .
H110 H 0.4349 0.5052 0.4381 0.119 Uiso 1 1 calc R . . . .
C111 C 0.749(3) 0.353(3) 0.3982(18) 0.167(18) Uani 1 1 d . U . . .
H11A H 0.7983 0.3503 0.3834 0.250 Uiso 1 1 calc GR . . . .
H11B H 0.7311 0.3683 0.4359 0.250 Uiso 1 1 calc GR . . . .
H11C H 0.7240 0.3842 0.3702 0.250 Uiso 1 1 calc GR . . . .
C112 C 0.741(2) 0.282(3) 0.4067(14) 0.133(14) Uani 1 1 d . U . . .
H112 H 0.7745 0.2478 0.4279 0.160 Uiso 1 1 calc R . . . .
C113 C 0.669(2) 0.292(2) 0.4440(16) 0.121(13) Uani 1 1 d . U . . .
H11D H 0.6380 0.3308 0.4250 0.181 Uiso 1 1 calc GR . . . .
H11E H 0.6666 0.2996 0.4824 0.181 Uiso 1 1 calc GR . . . .
H11F H 0.6550 0.2535 0.4490 0.181 Uiso 1 1 calc GR . . . .
C114 C 1.2354(16) 0.1763(19) 0.1855(14) 0.104(11) Uani 1 1 d . U . . .
H11G H 1.2675 0.1340 0.1758 0.156 Uiso 1 1 calc GR . . . .
H11H H 1.2604 0.2014 0.1923 0.156 Uiso 1 1 calc GR . . . .
H11I H 1.2143 0.2010 0.1530 0.156 Uiso 1 1 calc GR . . . .
C115 C 1.1804(16) 0.1650(16) 0.2398(14) 0.092(9) Uani 1 1 d . U . . .
H115 H 1.2044 0.1334 0.2697 0.110 Uiso 1 1 calc R . . . .
C116 C 1.135(3) 0.233(3) 0.267(2) 0.169(18) Uani 1 1 d . U . . .
H11J H 1.1262 0.2703 0.2354 0.253 Uiso 1 1 calc GR . . . .
H11K H 1.1613 0.2413 0.2892 0.253 Uiso 1 1 calc GR . . . .
H11L H 1.0913 0.2284 0.2937 0.253 Uiso 1 1 calc GR . . . .
C117 C 0.962(5) 0.343(3) 0.2544(17) 0.299(13) Uiso 1 1 d D U . . .
C118 C 0.955(3) 0.380(3) 0.302(2) 0.303(13) Uiso 1 1 d D U . . .
C119 C 0.938(3) 0.363(2) 0.363(3) 0.305(13) Uiso 1 1 d G U . . .
H119 H 0.9280 0.3227 0.3809 0.366 Uiso 1 1 calc R . . . .
C120 C 0.936(3) 0.404(4) 0.3970(16) 0.307(14) Uiso 1 1 d G U . . .
H120 H 0.9242 0.3928 0.4385 0.368 Uiso 1 1 calc R . . . .
C121 C 0.951(3) 0.463(3) 0.370(3) 0.306(14) Uiso 1 1 d G U . . .
H121 H 0.9493 0.4915 0.3938 0.368 Uiso 1 1 calc R . . . .
C122 C 0.968(3) 0.480(2) 0.310(4) 0.306(14) Uiso 1 1 d G U . . .
H122 H 0.9782 0.5200 0.2916 0.367 Uiso 1 1 calc R . . . .
C123 C 0.970(3) 0.438(3) 0.2756(18) 0.304(13) Uiso 1 1 d G U . . .
H123 H 0.9819 0.4498 0.2341 0.365 Uiso 1 1 calc R . . . .

loop_
_atom_site_aniso_label
_atom_site_aniso_U_11
_atom_site_aniso_U_22
_atom_site_aniso_U_33
_atom_site_aniso_U_23
_atom_site_aniso_U_13
_atom_site_aniso_U_12
W1 0.0348(3) 0.0388(4) 0.0222(3) -0.0005(2) -0.0125(2) -0.0231(3)
W2 0.0352(3) 0.0467(4) 0.0256(3) -0.0002(3) -0.0136(3) -0.0295(3)
W3 0.0343(3) 0.0398(4) 0.0252(3) -0.0064(3) -0.0114(3) -0.0213(3)
W4 0.0337(3) 0.0405(4) 0.0310(3) 0.0021(3) -0.0180(3) -0.0218(3)
W5 0.0440(4) 0.0632(5) 0.0276(3) 0.0042(3) -0.0192(3) -0.0370(4)
W6 0.0339(3) 0.0351(4) 0.0362(3) -0.0029(3) -0.0199(3) -0.0192(3)
W7 0.0370(4) 0.0487(4) 0.0313(3) -0.0045(3) -0.0142(3) -0.0226(3)
Ag1 0.077(3) 0.093(4) 0.056(4) -0.015(4) -0.037(3) -0.047(3)
Ag1A 0.0842(17) 0.0820(17) 0.0645(18) -0.0124(16) -0.0090(16) -0.0538(15)
Ag2 0.079(2) 0.0629(16) 0.0467(14) -0.0011(11) -0.0039(13) -0.0289(15)
Ag2A 0.066(3) 0.068(3) 0.054(3) -0.004(2) 0.005(3) -0.027(3)
Ag3 0.106(3) 0.080(2) 0.0616(19) 0.0045(17) -0.0294(19) -0.062(2)
Ag3A 0.097(2) 0.067(2) 0.0441(16) -0.0015(14) -0.0277(16) -0.042(2)
Ag4 0.0504(16) 0.117(3) 0.0364(12) -0.0048(15) -0.0114(11) -0.0252(17)
Ag4A 0.059(3) 0.104(4) 0.046(3) -0.022(3) 0.002(3) -0.033(3)
Ag5 0.080(3) 0.085(4) 0.080(4) -0.035(3) -0.013(2) -0.042(4)
Ag5A 0.078(3) 0.107(4) 0.075(3) -0.039(4) -0.019(2) -0.037(4)
Ag6 0.084(2) 0.069(3) 0.053(2) -0.019(2) -0.0174(18) -0.040(3)
Ag6A 0.067(2) 0.066(3) 0.052(2) -0.0141(19) -0.0203(16) -0.040(2)
Ag7 0.0438(12) 0.060(2) 0.0601(17) -0.0131(17) -0.0103(11) -0.0289(18)
Ag7A 0.044(2) 0.067(3) 0.055(3) -0.017(3) -0.0124(19) -0.023(3)
Ag8 0.0538(9) 0.0671(11) 0.0833(12) -0.0325(9) -0.0191(8) -0.0314(9)
Ag9 0.0906(12) 0.1123(15) 0.0312(7) -0.0098(8) -0.0064(7) -0.0855(12)
Ag10 0.0360(6) 0.0386(7) 0.0260(6) -0.0010(5) -0.0157(5) -0.0264(6)
Ag11 0.0417(7) 0.0510(8) 0.0304(6) -0.0003(5) -0.0114(5) -0.0324(7)
Ag12 0.0394(7) 0.0468(7) 0.0257(6) -0.0042(5) -0.0151(5) -0.0260(6)
Ag13 0.0421(7) 0.0412(7) 0.0292(6) -0.0018(5) -0.0116(5) -0.0298(6)
Ag14 0.0570(9) 0.0635(10) 0.0442(8) -0.0080(7) -0.0163(7) -0.0364(8)
Ag15 0.0466(9) 0.1132(18) 0.0979(15) -0.0581(14) -0.0310(10) 0.0034(11)
Ag16 0.147(2) 0.127(2) 0.0723(13) -0.0204(13) -0.0159(13) -0.1093(19)
Ag17 0.0500(9) 0.0605(11) 0.1054(15) -0.0290(10) -0.0237(9) -0.0192(9)
Ag18 0.0955(13) 0.0514(9) 0.0339(7) -0.0006(6) -0.0289(8) -0.0299(9)
Ag19 0.0808(12) 0.0919(13) 0.0408(8) -0.0026(8) -0.0200(8) -0.0631(11)
Ag20 0.0751(11) 0.0655(11) 0.0472(9) -0.0095(7) -0.0135(8) -0.0464(10)
Ag21 0.0847(13) 0.0898(14) 0.0595(10) -0.0283(10) -0.0012(9) -0.0569(12)
Ag22 0.0520(8) 0.0395(8) 0.0530(8) 0.0038(6) -0.0256(7) -0.0275(7)
Ag23 0.0488(10) 0.137(2) 0.0523(11) 0.0296(12) -0.0116(8) -0.0220(12)
Ag24 0.0736(12) 0.1309(19) 0.0539(10) -0.0408(11) -0.0101(9) -0.0495(13)
Ag25 0.0877(14) 0.1041(16) 0.0479(10) -0.0173(10) -0.0267(9) -0.0294(13)
Ag26 0.0841(13) 0.1119(17) 0.0598(11) -0.0215(11) -0.0447(10) -0.0284(12)
Ag27 0.0540(9) 0.0522(9) 0.0547(9) -0.0136(7) -0.0182(7) -0.0158(8)
Ag28 0.0327(7) 0.0539(9) 0.0465(8) -0.0149(6) -0.0097(6) -0.0189(7)
Ag29 0.0534(11) 0.185(3) 0.0485(11) -0.0379(13) -0.0217(9) -0.0041(14)
Ag30 0.0753(14) 0.137(2) 0.0649(13) -0.0052(13) -0.0171(10) -0.0446(15)
Ag31 0.0756(12) 0.0769(13) 0.0651(11) -0.0072(9) -0.0198(9) -0.0396(11)
Ag32 0.0882(14) 0.0791(14) 0.0688(12) -0.0268(10) -0.0290(11) -0.0095(12)
Ag33 0.0452(8) 0.0915(14) 0.0516(9) -0.0150(9) -0.0143(7) -0.0219(9)
Ag34 0.0370(7) 0.0749(11) 0.0457(8) -0.0075(7) -0.0175(6) -0.0184(8)
Ag35 0.0475(8) 0.0527(9) 0.0446(8) 0.0019(7) -0.0165(6) -0.0170(7)
Ag36 0.0815(12) 0.0906(13) 0.0700(11) 0.0157(10) -0.0445(10) -0.0630(12)
Ag37 0.0543(9) 0.0851(13) 0.0594(10) 0.0000(9) -0.0208(8) -0.0407(10)
Ag38 0.0559(10) 0.0848(14) 0.1015(15) 0.0011(11) -0.0279(10) -0.0445(11)
Ag39 0.0452(8) 0.0699(11) 0.0425(8) -0.0031(7) -0.0164(6) -0.0289(8)
Ag40 0.0804(13) 0.1165(18) 0.0780(13) 0.0110(12) -0.0227(11) -0.0736(14)
Ag41 0.1090(16) 0.1277(19) 0.0626(11) -0.0024(11) -0.0328(11) -0.0910(16)
Ag42 0.0873(13) 0.0939(14) 0.0613(10) -0.0001(9) -0.0194(9) -0.0748(12)
S1 0.090(8) 0.092(9) 0.050(6) -0.013(5) -0.013(5) -0.072(7)
S1A 0.082(8) 0.087(9) 0.044(5) -0.007(5) -0.016(4) -0.071(7)
S2 0.088(5) 0.059(4) 0.110(6) -0.030(4) 0.047(4) -0.042(4)
S3 0.102(4) 0.063(3) 0.033(2) 0.010(2) -0.026(3) -0.064(3)
S4 0.054(3) 0.055(3) 0.036(2) -0.004(2) -0.010(2) -0.034(3)
S5 0.069(3) 0.043(3) 0.044(3) -0.001(2) -0.018(2) -0.036(3)
S6 0.058(3) 0.052(3) 0.059(3) -0.012(2) -0.040(3) -0.009(3)
S7 0.126(6) 0.094(5) 0.057(3) 0.010(3) -0.054(4) -0.072(5)
S8 0.121(6) 0.180(9) 0.072(4) -0.033(5) -0.021(4) -0.117(7)
S10 0.046(3) 0.161(8) 0.093(5) 0.083(6) -0.020(3) -0.037(4)
S11 0.101(5) 0.086(5) 0.041(3) -0.015(3) 0.001(3) -0.058(4)
S12 0.122(6) 0.126(7) 0.078(5) -0.066(5) 0.037(4) -0.082(6)
S13 0.044(3) 0.229(10) 0.044(3) -0.068(5) 0.000(2) -0.054(4)
S14 0.045(3) 0.110(5) 0.110(5) -0.071(4) -0.014(3) -0.031(3)
S15 0.039(2) 0.037(3) 0.059(3) -0.010(2) -0.012(2) -0.015(2)
S16 0.061(4) 0.154(7) 0.046(3) -0.004(4) -0.023(3) -0.049(4)
S17 0.092(5) 0.084(5) 0.048(3) -0.010(3) -0.014(3) -0.044(4)
S18 0.046(3) 0.103(5) 0.053(3) -0.007(3) -0.013(2) -0.040(3)
S19 0.065(4) 0.116(5) 0.071(4) 0.028(4) -0.043(3) -0.070(4)
S20 0.040(2) 0.069(3) 0.041(2) -0.001(2) -0.019(2) -0.026(2)
S21 0.031(2) 0.086(4) 0.044(3) -0.012(3) -0.012(2) -0.013(3)
S22 0.045(2) 0.046(3) 0.039(2) -0.0063(19) -0.0096(18) -0.033(2)
O1 0.053(8) 0.075(10) 0.039(7) 0.006(6) -0.028(6) -0.040(7)
O2 0.030(6) 0.051(7) 0.043(7) 0.003(5) -0.013(5) -0.031(6)
O3 0.049(7) 0.079(9) 0.031(6) 0.000(6) -0.013(5) -0.055(7)
O4 0.050(7) 0.038(7) 0.036(6) -0.012(5) -0.017(5) -0.023(6)
O5 0.034(6) 0.064(8) 0.028(6) -0.009(5) -0.010(5) -0.033(6)
O6 0.035(6) 0.051(7) 0.031(6) -0.002(5) -0.020(5) -0.023(6)
O7 0.037(6) 0.047(7) 0.032(6) 0.011(5) -0.024(5) -0.018(6)
O8 0.026(5) 0.042(6) 0.022(5) 0.001(4) -0.017(4) -0.016(5)
O9 0.039(6) 0.044(7) 0.021(5) 0.001(5) -0.013(5) -0.024(6)
O10 0.038(6) 0.035(6) 0.029(5) 0.008(4) -0.016(5) -0.029(5)
O11 0.027(5) 0.060(8) 0.028(6) -0.010(5) -0.014(4) -0.022(6)
O12 0.037(6) 0.067(9) 0.027(6) -0.010(5) -0.007(5) -0.031(6)
O13 0.033(6) 0.040(7) 0.047(7) -0.009(5) -0.023(5) -0.003(6)
O14 0.030(6) 0.046(7) 0.041(7) -0.008(5) -0.010(5) -0.021(6)
O15 0.024(5) 0.035(6) 0.035(6) 0.001(5) -0.014(4) -0.018(5)
O16 0.038(6) 0.047(7) 0.031(6) 0.001(5) -0.018(5) -0.027(6)
O17 0.032(5) 0.038(6) 0.018(5) -0.005(4) -0.006(4) -0.022(5)
O18 0.039(7) 0.046(7) 0.056(8) 0.005(6) -0.021(6) -0.031(6)
O19 0.034(6) 0.033(6) 0.025(5) -0.004(4) -0.016(4) -0.015(5)
O20 0.035(6) 0.028(6) 0.017(5) -0.001(4) -0.008(4) -0.015(5)
O21 0.049(7) 0.046(7) 0.013(5) 0.002(4) -0.013(4) -0.036(6)
O22 0.049(7) 0.048(7) 0.033(6) -0.001(5) -0.009(5) -0.036(6)
O23 0.034(6) 0.036(6) 0.033(6) -0.011(5) -0.015(5) -0.009(5)
O24 0.050(7) 0.050(8) 0.058(8) -0.014(6) -0.025(6) -0.027(7)
O25 0.032(6) 0.036(6) 0.028(5) -0.005(5) -0.019(4) -0.014(5)
O26 0.038(6) 0.050(7) 0.028(6) 0.007(5) -0.017(5) -0.026(6)
O33 0.127(9) 0.131(9) 0.062(7) -0.028(6) -0.027(6) -0.046(8)
O34 0.127(9) 0.123(9) 0.063(6) -0.029(6) -0.024(6) -0.050(8)
O35 0.058(6) 0.066(6) 0.081(7) -0.013(5) -0.022(5) -0.032(5)
O36 0.065(6) 0.068(6) 0.087(7) -0.013(5) -0.013(5) -0.029(5)
O37 0.066(6) 0.107(7) 0.073(6) -0.008(5) -0.038(5) -0.045(6)
O38 0.068(6) 0.107(7) 0.070(6) -0.009(5) -0.037(5) -0.047(5)
O39 0.114(6) 0.120(6) 0.118(6) -0.015(5) -0.030(5) -0.046(5)
O40 0.117(6) 0.119(6) 0.114(6) -0.015(5) -0.029(5) -0.044(5)
O41 0.116(6) 0.120(6) 0.121(6) -0.027(5) -0.026(5) -0.057(5)
O42 0.110(6) 0.118(6) 0.124(6) -0.028(5) -0.028(5) -0.058(5)
O43 0.047(6) 0.113(9) 0.105(9) -0.021(7) -0.014(6) -0.004(6)
O44 0.048(6) 0.111(9) 0.104(9) -0.020(7) -0.014(6) -0.003(6)
C1 0.098(8) 0.098(9) 0.058(6) -0.012(6) -0.009(5) -0.071(7)
C1A 0.099(9) 0.099(9) 0.060(6) -0.012(6) -0.008(6) -0.071(8)
C2 0.100(9) 0.101(9) 0.063(6) -0.012(6) -0.007(6) -0.071(8)
C3 0.101(9) 0.100(9) 0.060(6) -0.012(6) -0.008(6) -0.070(8)
C6 0.073(15) 0.13(2) 0.090(17) 0.034(16) -0.041(13) -0.075(16)
C9 0.078(14) 0.038(11) 0.044(11) -0.008(8) -0.001(10) -0.025(11)
C10 0.116(5) 0.120(5) 0.123(5) -0.026(4) -0.029(4) -0.053(4)
C17 0.10(2) 0.057(16) 0.21(4) 0.00(2) -0.07(2) -0.048(17)
C18 0.094(17) 0.038(11) 0.061(13) 0.000(9) -0.040(12) -0.028(12)
C19 0.18(3) 0.042(14) 0.14(3) 0.001(16) -0.10(3) -0.015(19)
C22 0.14(3) 0.09(2) 0.068(17) -0.013(14) -0.016(17) -0.06(2)
C23 0.091(19) 0.10(2) 0.092(19) -0.062(17) -0.065(16) 0.049(17)
C24 0.103(19) 0.086(19) 0.082(17) -0.043(15) -0.065(16) 0.012(16)
C25 0.16(3) 0.08(2) 0.08(2) 0.002(16) -0.08(2) -0.01(2)
C39 0.116(5) 0.118(5) 0.116(5) -0.017(4) -0.030(4) -0.043(4)
C46 0.15(4) 0.20(4) 0.10(3) 0.07(3) -0.03(3) -0.07(3)
C47 0.13(2) 0.11(2) 0.042(12) 0.002(12) -0.022(13) -0.090(19)
C49 0.18(4) 0.47(8) 0.10(3) -0.10(4) -0.02(3) -0.15(5)
C50 0.16(4) 0.42(7) 0.15(4) -0.11(4) -0.02(3) -0.16(4)
C51 0.15(4) 0.34(7) 0.15(4) -0.11(4) -0.02(3) -0.13(4)
C52 0.12(3) 0.16(3) 0.12(3) -0.06(2) 0.01(2) -0.08(3)
C53 0.09(2) 0.14(3) 0.071(18) -0.026(18) -0.007(15) -0.05(2)
C54 0.16(3) 0.20(4) 0.09(2) -0.06(2) -0.01(2) -0.11(3)
C55 0.048(5) 0.112(8) 0.108(8) -0.019(7) -0.012(5) -0.005(6)
C56 0.051(5) 0.113(8) 0.115(8) -0.015(7) -0.010(5) -0.005(6)
C57 0.054(6) 0.116(9) 0.119(9) -0.012(7) -0.007(6) -0.003(6)
C58 0.056(6) 0.119(9) 0.121(9) -0.011(7) -0.006(6) -0.003(7)
C59 0.057(6) 0.119(9) 0.123(9) -0.012(8) -0.007(6) -0.004(7)
C60 0.055(6) 0.117(9) 0.122(9) -0.013(7) -0.008(6) -0.006(7)
C61 0.053(6) 0.115(9) 0.119(9) -0.015(7) -0.009(6) -0.005(6)
C62 0.034(11) 0.13(3) 0.10(2) 0.033(18) -0.031(12) -0.020(14)
C63 0.046(13) 0.21(3) 0.069(16) -0.005(19) -0.018(12) -0.066(17)
C64 0.08(2) 0.34(6) 0.13(3) 0.06(3) -0.03(2) -0.13(3)
C65 0.065(5) 0.107(7) 0.070(5) -0.010(5) -0.041(5) -0.045(5)
C66 0.067(5) 0.110(7) 0.072(5) -0.011(5) -0.041(5) -0.043(5)
C67 0.070(6) 0.114(7) 0.075(6) -0.010(5) -0.041(5) -0.041(6)
C68 0.074(6) 0.117(8) 0.078(6) -0.009(6) -0.040(5) -0.039(6)
C69 0.075(6) 0.117(8) 0.076(6) -0.009(6) -0.042(5) -0.036(6)
C70 0.072(6) 0.114(8) 0.073(6) -0.010(6) -0.042(5) -0.036(6)
C71 0.070(6) 0.112(7) 0.072(6) -0.011(5) -0.041(5) -0.038(6)
C72 0.048(12) 0.084(17) 0.058(13) 0.023(12) -0.019(10) -0.030(12)
C73 0.043(11) 0.093(17) 0.037(10) 0.006(10) -0.021(9) -0.022(11)
C74 0.041(11) 0.062(15) 0.058(13) 0.006(11) -0.018(10) 0.002(10)
C75 0.045(11) 0.078(16) 0.066(14) -0.012(12) -0.027(10) -0.014(11)
C76 0.040(11) 0.082(17) 0.072(14) -0.033(12) -0.028(10) 0.002(11)
C77 0.033(10) 0.079(16) 0.069(14) -0.025(12) -0.020(9) -0.004(11)
C78 0.059(5) 0.067(6) 0.085(6) -0.012(5) -0.020(4) -0.031(5)
C79 0.059(5) 0.069(6) 0.092(6) -0.012(5) -0.025(4) -0.032(5)
C80 0.062(6) 0.070(6) 0.096(7) -0.015(5) -0.026(5) -0.032(5)
C81 0.066(6) 0.072(6) 0.101(7) -0.015(5) -0.025(5) -0.031(5)
C82 0.066(6) 0.072(7) 0.103(7) -0.012(5) -0.024(5) -0.032(6)
C83 0.063(6) 0.072(6) 0.100(7) -0.011(5) -0.025(5) -0.034(5)
C84 0.061(6) 0.070(6) 0.096(7) -0.011(5) -0.026(5) -0.033(5)
C85 0.060(15) 0.054(15) 0.18(3) -0.013(17) -0.057(18) -0.027(13)
C86 0.062(12) 0.064(13) 0.065(13) -0.005(10) -0.041(11) -0.028(11)
C87 0.055(13) 0.077(16) 0.063(14) 0.004(12) -0.023(11) -0.025(12)
C88 0.12(3) 0.11(3) 0.23(4) -0.09(3) -0.08(3) -0.03(2)
C89 0.15(3) 0.11(2) 0.18(3) -0.03(2) -0.07(3) -0.08(2)
C90 0.31(5) 0.14(3) 0.18(4) 0.01(2) -0.16(4) -0.14(3)
C102 0.067(16) 0.16(3) 0.083(18) -0.068(19) -0.022(14) -0.020(18)
C104 0.127(9) 0.127(9) 0.062(6) -0.028(6) -0.026(6) -0.049(8)
C105 0.128(9) 0.126(9) 0.061(6) -0.029(6) -0.027(6) -0.052(8)
C106 0.130(9) 0.126(9) 0.062(6) -0.028(6) -0.025(6) -0.054(8)
C107 0.131(9) 0.127(9) 0.064(7) -0.027(6) -0.024(6) -0.054(8)
C108 0.132(10) 0.126(9) 0.064(7) -0.028(6) -0.024(6) -0.054(8)
C109 0.132(9) 0.126(9) 0.063(7) -0.029(6) -0.023(6) -0.052(8)
C110 0.130(9) 0.126(9) 0.062(6) -0.029(6) -0.025(6) -0.052(8)
C111 0.19(4) 0.28(5) 0.11(3) -0.03(3) -0.04(3) -0.16(4)
C112 0.17(3) 0.24(4) 0.063(18) 0.00(2) -0.059(19) -0.13(3)
C113 0.14(3) 0.13(3) 0.11(3) -0.05(2) -0.06(2) -0.01(3)
C114 0.09(2) 0.15(3) 0.11(2) -0.03(2) -0.028(18) -0.09(2)
C115 0.10(2) 0.11(2) 0.11(2) -0.008(17) -0.050(18) -0.075(19)
C116 0.21(5) 0.20(4) 0.15(4) -0.05(3) -0.04(3) -0.12(4)

_geom_special_details            
;
 All esds (except the esd in the dihedral angle between two l.s. planes)
 are estimated using the full covariance matrix.  The cell esds are taken
 into account individually in the estimation of esds in distances, angles
 and torsion angles; correlations between esds in cell parameters are only
 used when they are defined by crystal symmetry.  An approximate (isotropic)
 treatment of cell esds is used for estimating esds involving l.s. planes.
;
loop_
_geom_bond_atom_site_label_1
_geom_bond_atom_site_label_2
_geom_bond_distance
_geom_bond_site_symmetry_2
_geom_bond_publ_flag
W1 O10 1.965(10) . ?
W1 O16 1.761(12) . ?
W1 O17 2.156(9) . ?
W1 O20 1.867(10) . ?
W1 O25 2.251(11) . ?
W1 O26 1.754(11) . ?
W2 W5 3.2398(9) . ?
W2 O2 1.867(11) . ?
W2 O4 1.736(12) . ?
W2 O6 1.772(11) . ?
W2 O8 2.130(10) . ?
W2 O10 1.995(10) . ?
W2 O11 2.242(12) . ?
W3 O17 2.208(10) . ?
W3 O19 2.033(11) . ?
W3 O20 2.082(10) . ?
W3 O21 1.802(11) . ?
W3 O22 1.828(11) . ?
W3 O23 1.745(10) . ?
W4 O7 1.853(10) . ?
W4 O8 2.137(11) . ?
W4 O9 1.773(10) . ?
W4 O11 2.257(11) . ?
W4 O13 1.768(12) . ?
W4 O15 1.965(10) . ?
W5 O1 1.766(11) . ?
W5 O2 2.073(11) . ?
W5 O3 1.818(10) . ?
W5 O5 1.810(13) . ?
W5 O7 2.113(13) . ?
W5 O8 2.182(9) . ?
W6 O15 2.003(9) . ?
W6 O17 2.105(11) . ?
W6 O18 1.760(12) . ?
W6 O19 1.872(10) . ?
W6 O24 1.736(13) . ?
W6 O25 2.236(10) . ?
W7 O10 2.176(12) . ?
W7 O11 1.951(10) . ?
W7 O12 1.752(11) . ?
W7 O14 1.738(12) . ?
W7 O15 2.182(10) . ?
W7 O25 1.933(10) . ?
Ag1 Ag1A 0.677(8) . ?
Ag1 Ag42 3.207(12) . ?
Ag1 S1 2.33(3) . ?
Ag1 S1A 1.797(14) . ?
Ag1 S22 2.656(14) 2_755 ?
Ag1 O4 2.578(16) . ?
Ag1A Ag21 2.903(4) . ?
Ag1A S1 2.93(3) . ?
Ag1A S1A 2.423(11) . ?
Ag1A S2 2.393(9) . ?
Ag1A S22 2.659(6) 2_755 ?
Ag2 Ag2A 0.933(8) . ?
Ag2 Ag3 2.853(5) . ?
Ag2 S2 2.530(9) . ?
Ag2 S11 2.428(7) . ?
Ag2 O6 2.412(11) . ?
Ag2A Ag3 2.267(9) . ?
Ag2A Ag30 2.957(8) . ?
Ag2A S2 2.503(10) . ?
Ag2A S11 2.469(10) . ?
Ag2A O6 2.527(13) . ?
Ag3 Ag3A 1.349(6) . ?
Ag3 Ag21 3.317(5) . ?
Ag3 Ag25 3.348(4) . ?
Ag3 Ag30 3.270(6) . ?
Ag3 S2 2.152(10) . ?
Ag3 O26 2.310(11) . ?
Ag3 O29 2.49(3) . ?
Ag3A Ag21 2.902(4) . ?
Ag3A Ag25 3.160(4) . ?
Ag3A S2 2.800(11) . ?
Ag3A S10 2.878(10) . ?
Ag3A O26 2.545(12) . ?
Ag3A O29 2.16(3) . ?
Ag4 Ag4A 0.875(8) . ?
Ag4 Ag23 3.183(5) . ?
Ag4 Ag24 2.993(3) . ?
Ag4 Ag25 2.723(4) . ?
Ag4 Ag26 2.998(4) . ?
Ag4 S10 2.666(12) . ?
Ag4 S13 2.255(11) . ?
Ag4A Ag23 2.514(9) . ?
Ag4A Ag24 2.900(8) . ?
Ag4A Ag25 3.104(8) . ?
Ag4A S10 2.275(14) . ?
Ag4A S13 2.850(14) . ?
Ag4A O28 2.40(3) . ?
Ag5 Ag5A 0.755(7) . ?
Ag5 Ag29 2.618(6) . ?
Ag5 Ag32 3.304(7) . ?
Ag5 S16 2.466(9) . ?
Ag5 S17 2.336(10) . ?
Ag5A Ag26 3.265(8) . ?
Ag5A Ag29 3.318(7) . ?
Ag5A Ag31 3.341(7) . ?
Ag5A S12 2.323(13) . ?
Ag5A S16 2.667(10) . ?
Ag5A S17 2.537(10) . ?
Ag6 Ag6A 0.756(5) . ?
Ag6 Ag7 3.064(6) . ?
Ag6 Ag7A 3.327(8) . ?
Ag6 Ag24 2.876(6) . ?
Ag6 S8 2.628(11) . ?
Ag6 S13 2.247(10) . ?
Ag6 O19 2.490(10) . ?
Ag6 O31 2.53(5) . ?
Ag6A Ag7 2.923(6) . ?
Ag6A Ag7A 3.042(8) . ?
Ag6A Ag15 3.016(5) . ?
Ag6A S8 2.938(11) . ?
Ag6A S13 2.848(10) . ?
Ag6A O31 1.95(5) . ?
Ag7 Ag7A 0.691(6) . ?
Ag7 Ag15 3.276(4) . ?
Ag7 Ag16 3.055(5) . ?
Ag7 S8 2.271(9) . ?
Ag7 S14 2.550(9) . ?
Ag7A Ag15 2.865(7) . ?
Ag7A S8 2.670(11) . ?
Ag7A S14 1.980(11) . ?
Ag7A C89 2.71(3) . ?
Ag8 Ag9 3.074(3) . ?
Ag8 Ag20 2.969(2) 2_755 ?
Ag8 S5 2.890(6) 2_755 ?
Ag8 S14 2.472(7) . ?
Ag8 S22 2.559(4) . ?
Ag8 O42 2.30(2) 2_755 ?
Ag9 Ag10 3.0078(17) . ?
Ag9 Ag13 3.0317(19) . ?
Ag9 Ag42 2.894(3) 2_755 ?
Ag9 S22 2.397(5) . ?
Ag9 O18 2.387(14) . ?
Ag9 O22 2.266(12) . ?
Ag10 Ag11 3.0424(17) . ?
Ag10 Ag12 2.7466(18) 2_755 ?
Ag10 Ag12 2.7410(15) . ?
Ag10 Ag13 2.9128(17) . ?
Ag10 Ag13 2.8226(17) 2_755 ?
Ag10 O8 2.324(10) . ?
Ag10 O17 2.311(9) . ?
Ag11 Ag12 3.2691(18) . ?
Ag11 Ag13 2.961(2) . ?
Ag11 Ag19 3.344(3) 2_755 ?
Ag11 Ag20 3.1800(19) 2_755 ?
Ag11 Ag22 3.147(2) 2_755 ?
Ag11 S22 2.374(4) . ?
Ag11 O3 2.147(10) . ?
Ag11 O9 2.469(12) . ?
Ag12 Ag10 2.7467(18) 2_755 ?
Ag12 Ag13 2.7562(16) . ?
Ag12 Ag13 2.7727(17) 2_755 ?
Ag12 Ag42 3.3603(18) . ?
Ag12 O5 2.327(11) . ?
Ag12 O21 2.302(9) 2_755 ?
Ag13 Ag10 2.8225(17) 2_755 ?
Ag13 Ag12 2.7728(17) 2_755 ?
Ag13 S22 2.552(4) . ?
Ag13 O4 2.406(12) 2_755 ?
Ag13 O16 2.543(11) 2_755 ?
Ag14 Ag15 2.946(2) . ?
Ag14 S5 2.448(5) 2_755 ?
Ag14 S15 2.466(5) . ?
Ag14 O9 2.548(10) . ?
Ag15 S14 2.450(7) . ?
Ag15 S15 2.550(5) . ?
Ag15 O32 2.39(5) . ?
Ag16 Ag17 3.259(3) . ?
Ag16 S7 2.349(9) . ?
Ag16 S8 2.377(10) . ?
Ag17 S6 2.395(6) . ?
Ag17 S7 2.396(6) . ?
Ag18 Ag22 3.037(2) . ?
Ag18 S3 2.939(6) . ?
Ag18 S4 2.433(6) . ?
Ag18 S6 2.423(5) . ?
Ag18 O3 2.497(12) 2_755 ?
Ag19 Ag11 3.344(3) 2_755 ?
Ag19 Ag20 3.165(3) . ?
Ag19 Ag35 3.212(2) 2_755 ?
Ag19 S4 2.388(5) . ?
Ag19 S5 2.386(5) . ?
Ag20 Ag8 2.969(2) 2_755 ?
Ag20 Ag11 3.1799(19) 2_755 ?
Ag20 Ag21 3.180(3) . ?
Ag20 S3 2.513(5) . ?
Ag20 S5 2.542(6) . ?
Ag20 S22 2.796(5) 2_755 ?
Ag20 O41 2.27(2) . ?
Ag21 Ag22 3.003(2) . ?
Ag21 S2 2.407(8) . ?
Ag21 S3 2.437(7) . ?
Ag22 Ag11 3.147(2) 2_755 ?
Ag22 Ag23 3.181(3) . ?
Ag22 S3 2.421(5) . ?
Ag22 O21 2.156(10) . ?
Ag23 S6 2.406(6) . ?
Ag23 S10 2.416(7) . ?
Ag24 S8 2.675(8) . ?
Ag24 S13 2.537(7) . ?
Ag24 O23 2.475(10) . ?
Ag24 O27 2.26(2) . ?
Ag25 Ag26 3.353(3) . ?
Ag25 Ag30 2.999(3) . ?
Ag25 S10 2.516(9) . ?
Ag25 S12 2.421(10) . ?
Ag25 O26 2.490(11) . ?
Ag25 O30 2.53(3) . ?
Ag26 S12 2.624(7) . ?
Ag26 S13 2.490(6) . ?
Ag26 S16 2.744(10) . ?
Ag26 O25 2.493(10) . ?
Ag27 Ag28 2.959(2) . ?
Ag27 Ag29 3.095(3) . ?
Ag27 S15 2.516(5) . ?
Ag27 S16 2.423(7) . ?
Ag27 O24 2.530(13) . ?
Ag28 Ag29 2.901(2) . ?
Ag28 Ag34 3.1378(19) . ?
Ag28 S15 2.452(5) . ?
Ag28 S21 2.540(5) . ?
Ag28 O13 2.467(12) . ?
Ag28 O14 2.473(12) . ?
Ag29 Ag32 3.001(3) . ?
Ag29 S16 2.465(8) . ?
Ag29 S21 2.548(5) . ?
Ag29 O33 2.29(2) . ?
Ag30 Ag31 2.901(3) . ?
Ag30 S11 2.389(7) . ?
Ag30 S12 2.430(8) . ?
Ag31 S11 2.434(7) . ?
Ag31 S17 2.414(7) . ?
Ag31 S18 2.646(6) . ?
Ag32 Ag33 2.924(3) . ?
Ag32 S17 2.439(8) . ?
Ag32 S21 2.949(6) . ?
Ag32 O34 2.29(2) . ?
Ag32 O44 2.349(18) . ?
Ag33 Ag34 3.119(2) . ?
Ag33 Ag39 2.933(2) . ?
Ag33 S18 2.471(7) . ?
Ag33 S21 2.446(6) . ?
Ag33 O43 2.322(18) . ?
Ag34 Ag35 2.919(2) . ?
Ag34 Ag39 3.041(2) . ?
Ag34 S20 2.733(5) . ?
Ag34 S21 2.614(5) . ?
Ag34 O13 2.391(12) . ?
Ag34 O35 2.349(16) . ?
Ag35 Ag19 3.212(2) 2_755 ?
Ag35 Ag36 2.850(2) . ?
Ag35 S4 2.650(5) 2_755 ?
Ag35 S20 2.484(5) . ?
Ag35 O36 2.253(16) . ?
Ag36 Ag37 2.966(2) . ?
Ag36 S4 2.478(5) 2_755 ?
Ag36 O1 2.392(15) . ?
Ag36 O38 2.191(14) . ?
Ag37 Ag39 3.325(2) . ?
Ag37 Ag41 3.169(3) . ?
Ag37 S19 2.504(6) . ?
Ag37 S20 2.561(6) . ?
Ag37 O37 2.280(15) . ?
Ag38 Ag39 2.954(3) . ?
Ag38 Ag40 2.986(4) . ?
Ag38 S18 2.479(7) . ?
Ag38 S19 2.567(7) . ?
Ag38 O6 2.414(11) . ?
Ag38 O39 2.37(2) . ?
Ag39 S18 2.460(6) . ?
Ag39 S20 2.426(5) . ?
Ag39 O11 2.524(11) . ?
Ag40 Ag41 2.979(3) . ?
Ag40 S1 2.29(3) . ?
Ag40 S1A 2.626(16) . ?
Ag40 S19 2.611(8) . ?
Ag40 O40 2.31(3) . ?
Ag41 Ag42 3.213(4) . ?
Ag41 S1 2.94(3) . ?
Ag41 S7 2.419(7) 2_755 ?
Ag41 S19 2.406(8) . ?
Ag42 Ag9 2.894(3) 2_755 ?
Ag42 S1 2.36(3) . ?
Ag42 S1A 2.413(12) . ?
Ag42 O5 2.238(12) . ?
Ag42 O22 2.414(12) 2_755 ?
S1 C1 1.65(5) . ?
S1A C1A 1.81(5) . ?
S2 C37 1.82(4) . ?
S3 C22 1.80(3) . ?
S4 Ag35 2.650(5) 2_755 ?
S4 Ag36 2.478(5) 2_755 ?
S4 C9 1.828(19) . ?
S5 Ag8 2.890(6) 2_755 ?
S5 Ag14 2.448(5) 2_755 ?
S5 C18 1.84(2) . ?
S6 C24 1.84(2) . ?
S7 Ag41 2.419(7) 2_755 ?
S7 C92 2.01(3) . ?
S8 C115 1.83(2) . ?
S10 C27 1.91(5) . ?
S11 C47 1.83(2) . ?
S12 C50 1.852(10) . ?
S13 C102 1.87(3) . ?
S14 C89 1.848(10) . ?
S15 C86 1.83(2) . ?
S16 C112 1.84(3) . ?
S17 C53 1.84(3) . ?
S18 C63 1.90(2) . ?
S19 C6 1.84(2) . ?
S20 C73 1.85(2) . ?
S21 C76 1.85(3) . ?
S22 Ag1 2.656(14) 2_755 ?
S22 Ag1A 2.659(6) 2_755 ?
S22 Ag20 2.796(5) 2_755 ?
O3 Ag18 2.497(12) 2_755 ?
O4 Ag13 2.406(12) 2_755 ?
O16 Ag13 2.543(11) 2_755 ?
O21 Ag12 2.302(9) 2_755 ?
O22 Ag42 2.414(12) 2_755 ?
O27 C94 1.15(4) . ?
O28 C94 1.30(4) . ?
O29 C29 1.19(5) . ?
O30 C29 1.19(5) . ?
O31 C117 1.244(9) . ?
O32 C117 1.255(9) . ?
O33 C104 1.25(4) . ?
O34 C104 1.25(4) . ?
O35 C78 1.24(3) . ?
O36 C78 1.27(3) . ?
O37 C65 1.24(3) . ?
O38 C65 1.22(3) . ?
O39 C39 1.31(5) . ?
O40 C39 1.03(4) . ?
O41 C10 1.26(4) . ?
O42 Ag8 2.30(2) 2_755 ?
O42 C10 1.18(4) . ?
O43 C55 1.21(4) . ?
O44 C55 1.29(4) . ?
C1 C2 1.51(5) . ?
C1 C3 1.541(10) . ?
C1A C2 1.67(6) . ?
C1A C3 1.539(10) . ?
C4 C6 1.544(10) . ?
C4A C6 1.549(10) . ?
C5 C6 1.549(10) . ?
C5A C6 1.543(10) . ?
C7 C9 1.550(10) . ?
C7A C9 1.543(10) . ?
C8 C9 1.551(10) . ?
C8A C9 1.551(10) . ?
C10 C11 1.52(4) . ?
C16 C15 1.3900 . ?
C16 C11 1.3900 . ?
C15 C14 1.3900 . ?
C14 C13 1.3900 . ?
C13 C12 1.3900 . ?
C12 C11 1.3900 . ?
C17 C18 1.47(3) . ?
C18 C19 1.43(4) . ?
C20 C22 1.46(7) . ?
C21 C22 1.545(10) . ?
C23 C24 1.51(4) . ?
C24 C25 1.50(4) . ?
C26 C27 1.38(6) . ?
C27 C28 1.549(10) . ?
C29 C30 1.42(5) . ?
C30 C35 1.3900 . ?
C30 C31 1.3900 . ?
C35 C34 1.3900 . ?
C34 C33 1.3900 . ?
C33 C32 1.3900 . ?
C32 C31 1.3900 . ?
C36 C37 1.548(10) . ?
C37 C38 1.545(10) . ?
C39 C40 1.553(10) . ?
C40 C41 1.31(5) . ?
C40 C45 1.26(5) . ?
C41 C42 1.42(5) . ?
C42 C43 1.29(5) . ?
C43 C44 1.23(5) . ?
C44 C45 1.52(5) . ?
C46 C47 1.45(5) . ?
C47 C48 1.49(5) . ?
C49 C50 1.540(10) . ?
C50 C51 1.545(10) . ?
C52 C53 1.55(5) . ?
C53 C54 1.41(4) . ?
C55 C56 1.51(4) . ?
C56 C57 1.31(5) . ?
C56 C61 1.41(5) . ?
C57 C58 1.48(4) . ?
C58 C59 1.33(5) . ?
C59 C60 1.39(5) . ?
C60 C61 1.42(4) . ?
C62 C63 1.43(4) . ?
C63 C64 1.49(5) . ?
C65 C66 1.53(3) . ?
C66 C67 1.34(3) . ?
C66 C71 1.36(4) . ?
C67 C68 1.37(3) . ?
C68 C69 1.40(4) . ?
C69 C70 1.29(4) . ?
C70 C71 1.43(3) . ?
C72 C73 1.52(3) . ?
C73 C74 1.53(3) . ?
C75 C76 1.51(3) . ?
C76 C77 1.49(3) . ?
C78 C79 1.50(3) . ?
C79 C80 1.40(4) . ?
C79 C84 1.32(4) . ?
C80 C81 1.42(3) . ?
C81 C82 1.41(4) . ?
C82 C83 1.33(4) . ?
C83 C84 1.43(3) . ?
C85 C86 1.52(3) . ?
C86 C87 1.52(3) . ?
C88 C89 1.46(5) . ?
C89 C90 1.542(10) . ?
C91 C92 1.54(5) . ?
C92 C93 1.43(4) . ?
C94 C95 1.64(5) . ?
C95 C96 1.41(5) . ?
C95 C100 1.34(5) . ?
C96 C97 1.32(5) . ?
C97 C98 1.17(5) . ?
C98 C99 1.45(5) . ?
C99 C100 1.45(5) . ?
C101 C102 1.43(5) . ?
C102 C103 1.55(5) . ?
C104 C105 1.48(5) . ?
C105 C106 1.33(4) . ?
C105 C110 1.34(5) . ?
C106 C107 1.45(4) . ?
C107 C108 1.24(4) . ?
C108 C109 1.41(4) . ?
C109 C110 1.42(4) . ?
C111 C112 1.60(6) . ?
C112 C113 1.49(5) . ?
C114 C115 1.50(4) . ?
C115 C116 1.66(6) . ?
C117 C118 1.553(9) . ?
C118 C119 1.3900 . ?
C118 C123 1.3900 . ?
C119 C120 1.3900 . ?
C120 C121 1.3900 . ?
C121 C122 1.3900 . ?
C122 C123 1.3900 . ?

loop_
_geom_angle_atom_site_label_1
_geom_angle_atom_site_label_2
_geom_angle_atom_site_label_3
_geom_angle
_geom_angle_site_symmetry_1
_geom_angle_site_symmetry_3
_geom_angle_publ_flag
O10 W1 O17 83.9(4) . . ?
O10 W1 O25 71.7(4) . . ?
O16 W1 O10 93.6(5) . . ?
O16 W1 O17 93.5(4) . . ?
O16 W1 O20 102.8(5) . . ?
O16 W1 O25 161.2(4) . . ?
O17 W1 O25 73.8(4) . . ?
O20 W1 O10 154.9(4) . . ?
O20 W1 O17 76.3(4) . . ?
O20 W1 O25 87.9(4) . . ?
O26 W1 O10 96.2(5) . . ?
O26 W1 O16 103.9(5) . . ?
O26 W1 O17 162.5(5) . . ?
O26 W1 O20 98.1(4) . . ?
O26 W1 O25 89.6(5) . . ?
O2 W2 W5 36.8(3) . . ?
O2 W2 O8 76.9(4) . . ?
O2 W2 O10 155.6(4) . . ?
O2 W2 O11 87.0(5) . . ?
O4 W2 W5 91.0(4) . . ?
O4 W2 O2 102.1(5) . . ?
O4 W2 O6 101.9(5) . . ?
O4 W2 O8 93.1(5) . . ?
O4 W2 O10 94.5(5) . . ?
O4 W2 O11 162.4(4) . . ?
O6 W2 W5 135.1(3) . . ?
O6 W2 O2 98.3(4) . . ?
O6 W2 O8 164.9(5) . . ?
O6 W2 O10 95.5(4) . . ?
O6 W2 O11 91.5(5) . . ?
O8 W2 W5 41.9(2) . . ?
O8 W2 O11 74.1(4) . . ?
O10 W2 W5 126.5(3) . . ?
O10 W2 O8 84.6(4) . . ?
O10 W2 O11 72.6(4) . . ?
O11 W2 W5 87.4(3) . . ?
O19 W3 O17 71.0(4) . . ?
O19 W3 O20 81.3(4) . . ?
O20 W3 O17 71.1(4) . . ?
O21 W3 O17 90.4(4) . . ?
O21 W3 O19 160.3(4) . . ?
O21 W3 O20 86.7(4) . . ?
O21 W3 O22 98.2(5) . . ?
O22 W3 O17 91.5(5) . . ?
O22 W3 O19 89.0(5) . . ?
O22 W3 O20 162.0(5) . . ?
O23 W3 O17 158.5(4) . . ?
O23 W3 O19 94.0(4) . . ?
O23 W3 O20 91.8(5) . . ?
O23 W3 O21 101.9(5) . . ?
O23 W3 O22 103.9(5) . . ?
O7 W4 O8 78.0(5) . . ?
O7 W4 O11 87.3(4) . . ?
O7 W4 O15 157.1(4) . . ?
O8 W4 O11 73.7(4) . . ?
O9 W4 O7 102.2(5) . . ?
O9 W4 O8 93.8(5) . . ?
O9 W4 O11 162.5(5) . . ?
O9 W4 O15 94.6(4) . . ?
O13 W4 O7 95.3(5) . . ?
O13 W4 O8 162.1(5) . . ?
O13 W4 O9 103.9(5) . . ?
O13 W4 O11 89.5(5) . . ?
O13 W4 O15 95.6(5) . . ?
O15 W4 O8 85.5(4) . . ?
O15 W4 O11 72.7(4) . . ?
O1 W5 W2 124.0(4) . . ?
O1 W5 O2 91.3(5) . . ?
O1 W5 O3 104.2(5) . . ?
O1 W5 O5 102.1(6) . . ?
O1 W5 O7 89.7(6) . . ?
O1 W5 O8 156.3(5) . . ?
O2 W5 W2 32.7(3) . . ?
O2 W5 O7 81.3(5) . . ?
O2 W5 O8 71.7(4) . . ?
O3 W5 W2 130.9(4) . . ?
O3 W5 O2 162.0(4) . . ?
O3 W5 O7 89.5(5) . . ?
O3 W5 O8 90.7(4) . . ?
O5 W5 W2 82.2(3) . . ?
O5 W5 O2 87.5(5) . . ?
O5 W5 O3 98.0(6) . . ?
O5 W5 O7 163.9(4) . . ?
O5 W5 O8 93.7(4) . . ?
O7 W5 W2 82.1(3) . . ?
O7 W5 O8 71.9(4) . . ?
O8 W5 W2 40.7(3) . . ?
O15 W6 O17 85.6(4) . . ?
O15 W6 O25 72.0(4) . . ?
O17 W6 O25 75.1(4) . . ?
O18 W6 O15 93.8(5) . . ?
O18 W6 O17 97.4(5) . . ?
O18 W6 O19 100.6(5) . . ?
O18 W6 O25 164.1(4) . . ?
O19 W6 O15 158.2(4) . . ?
O19 W6 O17 76.4(4) . . ?
O19 W6 O25 91.4(4) . . ?
O24 W6 O15 99.0(5) . . ?
O24 W6 O17 158.4(5) . . ?
O24 W6 O18 103.4(6) . . ?
O24 W6 O19 93.6(5) . . ?
O24 W6 O25 86.2(5) . . ?
O10 W7 O15 76.8(4) . . ?
O11 W7 O10 74.9(4) . . ?
O11 W7 O15 74.7(4) . . ?
O12 W7 O10 90.2(5) . . ?
O12 W7 O11 101.0(5) . . ?
O12 W7 O15 166.9(5) . . ?
O12 W7 O25 103.4(5) . . ?
O14 W7 O10 166.8(4) . . ?
O14 W7 O11 102.9(5) . . ?
O14 W7 O12 103.0(6) . . ?
O14 W7 O15 90.0(5) . . ?
O14 W7 O25 101.7(5) . . ?
O25 W7 O10 74.0(4) . . ?
O25 W7 O11 140.1(5) . . ?
O25 W7 O15 74.5(4) . . ?
Ag1A Ag1 Ag42 147.8(13) . . ?
Ag1A Ag1 S1 148.3(18) . . ?
Ag1A Ag1 S1A 153.7(17) . . ?
Ag1A Ag1 S22 82.9(12) . 2_755 ?
Ag1A Ag1 O4 89.2(11) . . ?
S1 Ag1 Ag42 47.3(7) . . ?
S1 Ag1 S22 128.3(10) . 2_755 ?
S1 Ag1 O4 85.0(9) . . ?
S1A Ag1 Ag42 48.1(5) . . ?
S1A Ag1 S22 123.3(7) . 2_755 ?
S1A Ag1 O4 92.2(7) . . ?
S22 Ag1 Ag42 86.8(4) 2_755 . ?
O4 Ag1 Ag42 60.6(4) . . ?
O4 Ag1 S22 91.5(5) . 2_755 ?
Ag1 Ag1A Ag21 149.4(13) . . ?
Ag1 Ag1A S1 24.7(14) . . ?
Ag1 Ag1A S1A 19.2(12) . . ?
Ag1 Ag1A S2 156.5(12) . . ?
Ag1 Ag1A S22 82.5(12) . 2_755 ?
Ag21 Ag1A S1 173.5(6) . . ?
S1A Ag1A Ag21 168.1(4) . . ?
S1A Ag1A S22 101.6(4) . 2_755 ?
S2 Ag1A Ag21 53.0(2) . . ?
S2 Ag1A S1 133.4(7) . . ?
S2 Ag1A S1A 137.7(4) . . ?
S2 Ag1A S22 119.5(3) . 2_755 ?
S22 Ag1A Ag21 66.94(13) 2_755 . ?
S22 Ag1A S1 106.8(7) 2_755 . ?
Ag2A Ag2 Ag3 43.4(5) . . ?
Ag2A Ag2 S2 77.7(5) . . ?
Ag2A Ag2 S11 81.5(5) . . ?
Ag2A Ag2 O6 86.1(5) . . ?
S2 Ag2 Ag3 46.6(3) . . ?
S11 Ag2 Ag3 92.9(2) . . ?
S11 Ag2 S2 136.0(3) . . ?
O6 Ag2 Ag3 120.8(3) . . ?
O6 Ag2 S2 106.2(3) . . ?
O6 Ag2 S11 110.6(4) . . ?
Ag2 Ag2A Ag3 120.2(6) . . ?
Ag2 Ag2A Ag30 127.3(5) . . ?
Ag2 Ag2A S2 80.9(6) . . ?
Ag2 Ag2A S11 76.6(5) . . ?
Ag2 Ag2A O6 72.3(5) . . ?
Ag3 Ag2A Ag30 76.2(3) . . ?
Ag3 Ag2A S2 53.3(3) . . ?
Ag3 Ag2A S11 108.2(3) . . ?
Ag3 Ag2A O6 145.9(4) . . ?
S2 Ag2A Ag30 129.3(4) . . ?
S2 Ag2A O6 103.6(4) . . ?
S11 Ag2A Ag30 51.3(2) . . ?
S11 Ag2A S2 135.2(3) . . ?
S11 Ag2A O6 105.6(4) . . ?
O6 Ag2A Ag30 123.7(4) . . ?
Ag2 Ag3 Ag21 99.45(13) . . ?
Ag2 Ag3 Ag25 119.27(16) . . ?
Ag2 Ag3 Ag30 71.66(13) . . ?
Ag2A Ag3 Ag2 16.41(19) . . ?
Ag2A Ag3 Ag21 102.3(2) . . ?
Ag2A Ag3 Ag25 104.0(3) . . ?
Ag2A Ag3 Ag30 61.4(2) . . ?
Ag2A Ag3 O26 74.8(4) . . ?
Ag2A Ag3 O29 145.7(7) . . ?
Ag3A Ag3 Ag2 159.6(3) . . ?
Ag3A Ag3 Ag2A 154.2(3) . . ?
Ag3A Ag3 Ag21 60.5(2) . . ?
Ag3A Ag3 Ag25 70.3(2) . . ?
Ag3A Ag3 Ag30 123.2(3) . . ?
Ag3A Ag3 S2 103.8(4) . . ?
Ag3A Ag3 O26 83.8(4) . . ?
Ag3A Ag3 O29 59.7(7) . . ?
Ag21 Ag3 Ag25 113.96(13) . . ?
Ag30 Ag3 Ag21 150.10(13) . . ?
Ag30 Ag3 Ag25 53.87(9) . . ?
S2 Ag3 Ag2 58.8(3) . . ?
S2 Ag3 Ag2A 68.9(3) . . ?
S2 Ag3 Ag21 46.4(2) . . ?
S2 Ag3 Ag25 152.2(2) . . ?
S2 Ag3 Ag30 130.1(3) . . ?
S2 Ag3 O26 105.1(4) . . ?
S2 Ag3 O29 121.0(8) . . ?
O26 Ag3 Ag2 90.5(3) . . ?
O26 Ag3 Ag21 84.1(3) . . ?
O26 Ag3 Ag25 48.0(3) . . ?
O26 Ag3 Ag30 67.9(3) . . ?
O26 Ag3 O29 125.7(7) . . ?
O29 Ag3 Ag2 136.6(7) . . ?
O29 Ag3 Ag21 106.7(7) . . ?
O29 Ag3 Ag25 80.6(7) . . ?
O29 Ag3 Ag30 98.3(8) . . ?
Ag3 Ag3A Ag21 95.6(2) . . ?
Ag3 Ag3A Ag25 86.0(2) . . ?
Ag3 Ag3A S2 48.3(3) . . ?
Ag3 Ag3A S10 134.5(3) . . ?
Ag3 Ag3A O26 64.4(3) . . ?
Ag3 Ag3A O29 87.5(8) . . ?
Ag21 Ag3A Ag25 134.35(13) . . ?
S2 Ag3A Ag21 49.91(15) . . ?
S2 Ag3A Ag25 127.4(2) . . ?
S2 Ag3A S10 154.1(2) . . ?
S10 Ag3A Ag21 111.1(2) . . ?
S10 Ag3A Ag25 49.0(2) . . ?
O26 Ag3A Ag21 89.5(3) . . ?
O26 Ag3A Ag25 50.3(3) . . ?
O26 Ag3A S2 82.9(3) . . ?
O26 Ag3A S10 79.2(3) . . ?
O29 Ag3A Ag21 135.4(8) . . ?
O29 Ag3A Ag25 90.3(8) . . ?
O29 Ag3A S2 108.8(8) . . ?
O29 Ag3A S10 97.1(8) . . ?
O29 Ag3A O26 130.6(9) . . ?
Ag4A Ag4 Ag23 34.7(6) . . ?
Ag4A Ag4 Ag24 75.5(6) . . ?
Ag4A Ag4 Ag25 107.7(6) . . ?
Ag4A Ag4 Ag26 177.1(6) . . ?
Ag4A Ag4 S10 54.6(6) . . ?
Ag4A Ag4 S13 125.1(7) . . ?
Ag24 Ag4 Ag23 81.57(10) . . ?
Ag24 Ag4 Ag26 105.27(14) . . ?
Ag25 Ag4 Ag23 100.40(14) . . ?
Ag25 Ag4 Ag24 176.58(16) . . ?
Ag25 Ag4 Ag26 71.58(10) . . ?
Ag26 Ag4 Ag23 147.90(11) . . ?
S10 Ag4 Ag23 47.79(18) . . ?
S10 Ag4 Ag24 127.0(2) . . ?
S10 Ag4 Ag25 55.65(17) . . ?
S10 Ag4 Ag26 125.46(18) . . ?
S13 Ag4 Ag23 136.52(19) . . ?
S13 Ag4 Ag24 55.71(17) . . ?
S13 Ag4 Ag25 121.9(2) . . ?
S13 Ag4 Ag26 54.40(18) . . ?
S13 Ag4 S10 173.6(3) . . ?
Ag4 Ag4A Ag23 133.8(7) . . ?
Ag4 Ag4A Ag24 87.5(6) . . ?
Ag4 Ag4A Ag25 56.7(5) . . ?
Ag4 Ag4A S10 107.1(7) . . ?
Ag4 Ag4A S13 40.3(5) . . ?
Ag4 Ag4A O28 149.2(10) . . ?
Ag23 Ag4A Ag24 96.2(2) . . ?
Ag23 Ag4A Ag25 107.6(3) . . ?
Ag23 Ag4A S13 141.4(3) . . ?
Ag24 Ag4A Ag25 144.2(4) . . ?
S10 Ag4A Ag23 60.4(3) . . ?
S10 Ag4A Ag24 156.4(4) . . ?
S10 Ag4A Ag25 53.1(3) . . ?
S10 Ag4A S13 146.8(4) . . ?
S10 Ag4A O28 103.4(7) . . ?
S13 Ag4A Ag24 52.36(19) . . ?
S13 Ag4A Ag25 94.0(3) . . ?
O28 Ag4A Ag23 67.0(6) . . ?
O28 Ag4A Ag24 65.3(6) . . ?
O28 Ag4A Ag25 148.9(7) . . ?
O28 Ag4A S13 108.9(6) . . ?
Ag5A Ag5 Ag29 155.1(11) . . ?
Ag5A Ag5 Ag32 143.3(12) . . ?
Ag5A Ag5 S16 97.2(10) . . ?
Ag5A Ag5 S17 96.6(10) . . ?
Ag29 Ag5 Ag32 59.56(14) . . ?
S16 Ag5 Ag29 57.9(2) . . ?
S16 Ag5 Ag32 114.6(3) . . ?
S17 Ag5 Ag29 107.1(3) . . ?
S17 Ag5 Ag32 47.5(2) . . ?
S17 Ag5 S16 157.1(4) . . ?
Ag5 Ag5A Ag26 112.4(11) . . ?
Ag5 Ag5A Ag29 19.4(8) . . ?
Ag5 Ag5A Ag31 95.5(9) . . ?
Ag5 Ag5A S12 165.1(13) . . ?
Ag5 Ag5A S16 66.5(9) . . ?
Ag5 Ag5A S17 66.2(10) . . ?
Ag26 Ag5A Ag29 95.13(19) . . ?
Ag26 Ag5A Ag31 125.9(2) . . ?
Ag29 Ag5A Ag31 113.86(19) . . ?
S12 Ag5A Ag26 52.8(2) . . ?
S12 Ag5A Ag29 146.7(3) . . ?
S12 Ag5A Ag31 94.9(3) . . ?
S12 Ag5A S16 100.2(4) . . ?
S12 Ag5A S17 128.4(4) . . ?
S16 Ag5A Ag26 54.0(2) . . ?
S16 Ag5A Ag29 47.1(2) . . ?
S16 Ag5A Ag31 155.0(3) . . ?
S17 Ag5A Ag26 169.8(3) . . ?
S17 Ag5A Ag29 84.8(2) . . ?
S17 Ag5A Ag31 46.01(19) . . ?
S17 Ag5A S16 129.5(4) . . ?
Ag6A Ag6 Ag7 72.2(6) . . ?
Ag6A Ag6 Ag7A 61.7(6) . . ?
Ag6A Ag6 Ag24 164.8(8) . . ?
Ag6A Ag6 S8 106.9(7) . . ?
Ag6A Ag6 S13 137.2(8) . . ?
Ag6A Ag6 O19 100.5(6) . . ?
Ag6A Ag6 O31 34.8(12) . . ?
Ag7 Ag6 Ag7A 11.49(11) . . ?
Ag24 Ag6 Ag7 95.31(18) . . ?
Ag24 Ag6 Ag7A 105.0(2) . . ?
S8 Ag6 Ag7 46.2(2) . . ?
S8 Ag6 Ag7A 51.7(2) . . ?
S8 Ag6 Ag24 57.9(2) . . ?
S13 Ag6 Ag7 144.2(3) . . ?
S13 Ag6 Ag7A 155.6(3) . . ?
S13 Ag6 Ag24 57.8(2) . . ?
S13 Ag6 S8 115.7(4) . . ?
S13 Ag6 O19 85.3(3) . . ?
S13 Ag6 O31 112.3(12) . . ?
O19 Ag6 Ag7 66.2(3) . . ?
O19 Ag6 Ag7A 74.3(3) . . ?
O19 Ag6 Ag24 81.6(3) . . ?
O19 Ag6 S8 88.5(3) . . ?
O19 Ag6 O31 129.3(13) . . ?
O31 Ag6 Ag7 102.7(11) . . ?
O31 Ag6 Ag7A 91.3(11) . . ?
O31 Ag6 Ag24 148.5(12) . . ?
O31 Ag6 S8 120.2(13) . . ?
Ag6 Ag6A Ag7 93.5(7) . . ?
Ag6 Ag6A Ag7A 105.6(7) . . ?
Ag6 Ag6A Ag15 157.1(7) . . ?
Ag6 Ag6A S8 58.9(7) . . ?
Ag6 Ag6A S13 32.4(6) . . ?
Ag6 Ag6A O31 132.4(16) . . ?
Ag7 Ag6A Ag7A 13.11(11) . . ?
Ag7 Ag6A Ag15 66.95(12) . . ?
Ag7 Ag6A S8 45.59(18) . . ?
Ag15 Ag6A Ag7A 56.44(16) . . ?
S8 Ag6A Ag7A 53.0(2) . . ?
S8 Ag6A Ag15 108.5(2) . . ?
S13 Ag6A Ag7 122.5(2) . . ?
S13 Ag6A Ag7A 135.5(3) . . ?
S13 Ag6A Ag15 153.57(19) . . ?
S13 Ag6A S8 91.1(3) . . ?
O31 Ag6A Ag7 126.6(14) . . ?
O31 Ag6A Ag7A 113.6(14) . . ?
O31 Ag6A Ag15 70.6(15) . . ?
O31 Ag6A S8 130.9(17) . . ?
O31 Ag6A S13 110.0(14) . . ?
Ag6 Ag7 Ag15 71.85(14) . . ?
Ag6A Ag7 Ag6 14.26(10) . . ?
Ag6A Ag7 Ag15 57.88(12) . . ?
Ag6A Ag7 Ag16 111.26(15) . . ?
Ag7A Ag7 Ag6 106.5(8) . . ?
Ag7A Ag7 Ag6A 93.3(8) . . ?
Ag7A Ag7 Ag15 48.4(7) . . ?
Ag7A Ag7 Ag16 138.1(8) . . ?
Ag7A Ag7 S8 118.5(8) . . ?
Ag7A Ag7 S14 29.7(7) . . ?
Ag16 Ag7 Ag6 97.30(15) . . ?
Ag16 Ag7 Ag15 169.14(14) . . ?
S8 Ag7 Ag6 56.7(3) . . ?
S8 Ag7 Ag6A 67.6(3) . . ?
S8 Ag7 Ag15 120.2(3) . . ?
S8 Ag7 Ag16 50.4(3) . . ?
S8 Ag7 S14 148.2(3) . . ?
S14 Ag7 Ag6 119.3(2) . . ?
S14 Ag7 Ag6A 105.2(2) . . ?
S14 Ag7 Ag15 47.75(16) . . ?
S14 Ag7 Ag16 142.9(2) . . ?
Ag6A Ag7A Ag6 12.65(11) . . ?
Ag7 Ag7A Ag6 62.0(7) . . ?
Ag7 Ag7A Ag6A 73.6(8) . . ?
Ag7 Ag7A Ag15 121.2(8) . . ?
Ag7 Ag7A S8 48.4(7) . . ?
Ag7 Ag7A S14 140.3(9) . . ?
Ag7 Ag7A C89 159.4(13) . . ?
Ag15 Ag7A Ag6 73.54(19) . . ?
Ag15 Ag7A Ag6A 61.32(17) . . ?
S8 Ag7A Ag6 50.6(2) . . ?
S8 Ag7A Ag6A 61.5(3) . . ?
S8 Ag7A Ag15 121.7(3) . . ?
S8 Ag7A C89 128.8(6) . . ?
S14 Ag7A Ag6 130.6(4) . . ?
S14 Ag7A Ag6A 118.6(4) . . ?
S14 Ag7A Ag15 57.3(3) . . ?
S14 Ag7A S8 171.2(4) . . ?
S14 Ag7A C89 43.0(5) . . ?
C89 Ag7A Ag6 135.4(9) . . ?
C89 Ag7A Ag6A 125.1(9) . . ?
C89 Ag7A Ag15 78.5(8) . . ?
Ag20 Ag8 Ag9 103.85(6) 2_755 . ?
S5 Ag8 Ag9 108.84(10) 2_755 . ?
S5 Ag8 Ag20 51.41(11) 2_755 2_755 ?
S14 Ag8 Ag9 83.40(19) . . ?
S14 Ag8 Ag20 155.31(18) . 2_755 ?
S14 Ag8 S5 103.90(19) . 2_755 ?
S14 Ag8 S22 132.6(2) . . ?
S22 Ag8 Ag9 49.32(10) . . ?
S22 Ag8 Ag20 60.23(11) . 2_755 ?
S22 Ag8 S5 95.70(14) . 2_755 ?
O42 Ag8 Ag9 137.8(6) 2_755 . ?
O42 Ag8 Ag20 76.5(6) 2_755 2_755 ?
O42 Ag8 S5 103.8(7) 2_755 2_755 ?
O42 Ag8 S14 114.1(6) 2_755 . ?
O42 Ag8 S22 102.1(6) 2_755 . ?
Ag10 Ag9 Ag8 131.50(8) . . ?
Ag10 Ag9 Ag13 57.67(4) . . ?
Ag13 Ag9 Ag8 108.52(6) . . ?
Ag42 Ag9 Ag8 110.90(6) 2_755 . ?
Ag42 Ag9 Ag10 109.86(7) 2_755 . ?
Ag42 Ag9 Ag13 76.87(7) 2_755 . ?
S22 Ag9 Ag8 54.07(11) . . ?
S22 Ag9 Ag10 94.33(10) . . ?
S22 Ag9 Ag13 54.57(11) . . ?
S22 Ag9 Ag42 99.43(14) . 2_755 ?
O18 Ag9 Ag8 83.3(3) . . ?
O18 Ag9 Ag10 83.5(2) . . ?
O18 Ag9 Ag13 137.5(3) . . ?
O18 Ag9 Ag42 138.2(3) . 2_755 ?
O18 Ag9 S22 119.4(3) . . ?
O22 Ag9 Ag8 131.3(3) . . ?
O22 Ag9 Ag10 94.1(3) . . ?
O22 Ag9 Ag13 110.9(3) . . ?
O22 Ag9 Ag42 54.1(3) . 2_755 ?
O22 Ag9 S22 153.5(4) . . ?
O22 Ag9 O18 86.5(4) . . ?
Ag9 Ag10 Ag11 68.63(5) . . ?
Ag12 Ag10 Ag9 76.68(6) 2_755 . ?
Ag12 Ag10 Ag9 117.68(5) . . ?
Ag12 Ag10 Ag11 68.61(4) . . ?
Ag12 Ag10 Ag11 117.71(5) 2_755 . ?
Ag12 Ag10 Ag12 85.56(5) . 2_755 ?
Ag12 Ag10 Ag13 59.76(4) . 2_755 ?
Ag12 Ag10 Ag13 59.31(4) 2_755 2_755 ?
Ag12 Ag10 Ag13 58.26(4) . . ?
Ag12 Ag10 Ag13 58.59(4) 2_755 . ?
Ag13 Ag10 Ag9 135.90(7) 2_755 . ?
Ag13 Ag10 Ag9 61.58(4) . . ?
Ag13 Ag10 Ag11 59.59(4) . . ?
Ag13 Ag10 Ag11 128.37(5) 2_755 . ?
Ag13 Ag10 Ag13 90.79(5) 2_755 . ?
O8 Ag10 Ag9 127.1(3) . . ?
O8 Ag10 Ag11 75.2(2) . . ?
O8 Ag10 Ag12 80.8(2) . . ?
O8 Ag10 Ag12 156.1(3) . 2_755 ?
O8 Ag10 Ag13 126.7(2) . . ?
O8 Ag10 Ag13 96.8(3) . 2_755 ?
O17 Ag10 Ag9 74.9(2) . . ?
O17 Ag10 Ag11 130.9(3) . . ?
O17 Ag10 Ag12 160.4(3) . . ?
O17 Ag10 Ag12 82.9(3) . 2_755 ?
O17 Ag10 Ag13 126.3(3) . . ?
O17 Ag10 Ag13 100.7(3) . 2_755 ?
O17 Ag10 O8 104.0(4) . . ?
Ag10 Ag11 Ag12 51.33(3) . . ?
Ag10 Ag11 Ag19 130.15(6) . 2_755 ?
Ag10 Ag11 Ag20 147.44(5) . 2_755 ?
Ag10 Ag11 Ag22 115.67(5) . 2_755 ?
Ag12 Ag11 Ag19 141.00(5) . 2_755 ?
Ag13 Ag11 Ag10 58.03(4) . . ?
Ag13 Ag11 Ag12 52.23(4) . . ?
Ag13 Ag11 Ag19 166.28(5) . 2_755 ?
Ag13 Ag11 Ag20 108.92(6) . 2_755 ?
Ag13 Ag11 Ag22 78.30(5) . 2_755 ?
Ag20 Ag11 Ag12 147.71(6) 2_755 . ?
Ag20 Ag11 Ag19 57.98(5) 2_755 2_755 ?
Ag22 Ag11 Ag12 64.93(4) 2_755 . ?
Ag22 Ag11 Ag19 103.49(5) 2_755 2_755 ?
Ag22 Ag11 Ag20 86.97(5) 2_755 2_755 ?
S22 Ag11 Ag10 93.91(12) . . ?
S22 Ag11 Ag12 107.93(12) . . ?
S22 Ag11 Ag13 55.84(12) . . ?
S22 Ag11 Ag19 110.59(12) . 2_755 ?
S22 Ag11 Ag20 58.31(12) . 2_755 ?
S22 Ag11 Ag22 97.86(12) . 2_755 ?
S22 Ag11 O9 112.1(3) . . ?
O3 Ag11 Ag10 95.2(3) . . ?
O3 Ag11 Ag12 68.7(4) . . ?
O3 Ag11 Ag13 119.8(4) . . ?
O3 Ag11 Ag19 72.6(4) . 2_755 ?
O3 Ag11 Ag20 115.9(3) . 2_755 ?
O3 Ag11 Ag22 66.6(3) . 2_755 ?
O3 Ag11 S22 164.3(3) . . ?
O3 Ag11 O9 82.3(4) . . ?
O9 Ag11 Ag10 79.0(2) . . ?
O9 Ag11 Ag12 117.0(2) . . ?
O9 Ag11 Ag13 131.7(2) . . ?
O9 Ag11 Ag19 51.9(2) . 2_755 ?
O9 Ag11 Ag20 95.2(2) . 2_755 ?
O9 Ag11 Ag22 146.0(2) . 2_755 ?
Ag10 Ag12 Ag10 94.44(5) . 2_755 ?
Ag10 Ag12 Ag11 119.84(5) 2_755 . ?
Ag10 Ag12 Ag11 60.06(4) . . ?
Ag10 Ag12 Ag13 61.71(4) 2_755 . ?
Ag10 Ag12 Ag13 63.70(5) 2_755 2_755 ?
Ag10 Ag12 Ag13 61.58(4) . 2_755 ?
Ag10 Ag12 Ag13 63.99(4) . . ?
Ag10 Ag12 Ag42 104.12(6) 2_755 . ?
Ag10 Ag12 Ag42 115.75(6) . . ?
Ag11 Ag12 Ag42 135.84(6) . . ?
Ag13 Ag12 Ag11 58.13(4) . . ?
Ag13 Ag12 Ag11 121.63(5) 2_755 . ?
Ag13 Ag12 Ag13 95.23(5) . 2_755 ?
Ag13 Ag12 Ag42 73.16(5) 2_755 . ?
Ag13 Ag12 Ag42 165.15(7) . . ?
O5 Ag12 Ag10 103.1(3) . . ?
O5 Ag12 Ag10 145.6(3) . 2_755 ?
O5 Ag12 Ag11 94.5(3) . . ?
O5 Ag12 Ag13 99.1(3) . 2_755 ?
O5 Ag12 Ag13 152.6(3) . . ?
O5 Ag12 Ag42 41.6(3) . . ?
O21 Ag12 Ag10 152.8(3) 2_755 . ?
O21 Ag12 Ag10 99.6(3) 2_755 2_755 ?
O21 Ag12 Ag11 92.8(3) 2_755 . ?
O21 Ag12 Ag13 102.8(2) 2_755 . ?
O21 Ag12 Ag13 145.6(3) 2_755 2_755 ?
O21 Ag12 Ag42 83.3(2) 2_755 . ?
O21 Ag12 O5 77.8(4) 2_755 . ?
Ag10 Ag13 Ag9 60.76(4) . . ?
Ag10 Ag13 Ag9 134.36(6) 2_755 . ?
Ag10 Ag13 Ag10 89.21(5) 2_755 . ?
Ag10 Ag13 Ag11 62.38(4) . . ?
Ag10 Ag13 Ag11 128.61(5) 2_755 . ?
Ag11 Ag13 Ag9 69.37(6) . . ?
Ag12 Ag13 Ag9 75.90(5) 2_755 . ?
Ag12 Ag13 Ag9 116.40(6) . . ?
Ag12 Ag13 Ag10 57.75(4) . . ?
Ag12 Ag13 Ag10 58.66(4) 2_755 2_755 ?
Ag12 Ag13 Ag10 58.98(4) . 2_755 ?
Ag12 Ag13 Ag10 57.71(4) 2_755 . ?
Ag12 Ag13 Ag11 69.64(5) . . ?
Ag12 Ag13 Ag11 119.61(6) 2_755 . ?
Ag12 Ag13 Ag12 84.77(5) . 2_755 ?
S22 Ag13 Ag9 49.94(10) . . ?
S22 Ag13 Ag10 175.68(11) . 2_755 ?
S22 Ag13 Ag10 93.41(11) . . ?
S22 Ag13 Ag11 50.35(11) . . ?
S22 Ag13 Ag12 119.83(12) . . ?
S22 Ag13 Ag12 125.67(11) . 2_755 ?
O4 Ag13 Ag9 100.2(2) 2_755 . ?
O4 Ag13 Ag10 81.7(3) 2_755 2_755 ?
O4 Ag13 Ag10 141.0(3) 2_755 . ?
O4 Ag13 Ag11 146.9(3) 2_755 . ?
O4 Ag13 Ag12 85.8(3) 2_755 2_755 ?
O4 Ag13 Ag12 138.5(2) 2_755 . ?
O4 Ag13 S22 98.3(3) 2_755 . ?
O4 Ag13 O16 77.7(4) 2_755 2_755 ?
O16 Ag13 Ag9 145.3(2) 2_755 . ?
O16 Ag13 Ag10 138.0(2) 2_755 . ?
O16 Ag13 Ag10 80.1(3) 2_755 2_755 ?
O16 Ag13 Ag11 93.3(3) 2_755 . ?
O16 Ag13 Ag12 137.4(3) 2_755 2_755 ?
O16 Ag13 Ag12 82.4(2) 2_755 . ?
O16 Ag13 S22 95.7(3) 2_755 . ?
S5 Ag14 Ag15 123.75(13) 2_755 . ?
S5 Ag14 S15 141.32(17) 2_755 . ?
S5 Ag14 O9 80.1(2) 2_755 . ?
S15 Ag14 Ag15 55.36(12) . . ?
S15 Ag14 O9 129.0(3) . . ?
O9 Ag14 Ag15 137.4(3) . . ?
Ag6A Ag15 Ag7 55.17(12) . . ?
Ag7A Ag15 Ag6A 62.24(17) . . ?
Ag7A Ag15 Ag7 10.39(12) . . ?
Ag7A Ag15 Ag14 109.89(14) . . ?
Ag14 Ag15 Ag6A 128.21(11) . . ?
Ag14 Ag15 Ag7 107.54(9) . . ?
S14 Ag15 Ag6A 105.1(2) . . ?
S14 Ag15 Ag7 50.4(2) . . ?
S14 Ag15 Ag7A 42.9(2) . . ?
S14 Ag15 Ag14 82.84(15) . . ?
S14 Ag15 S15 134.0(2) . . ?
S15 Ag15 Ag6A 111.47(17) . . ?
S15 Ag15 Ag7 145.89(15) . . ?
S15 Ag15 Ag7A 154.76(18) . . ?
S15 Ag15 Ag14 52.71(12) . . ?
O32 Ag15 Ag6A 79.3(12) . . ?
O32 Ag15 Ag7 103.7(16) . . ?
O32 Ag15 Ag7A 99.0(16) . . ?
O32 Ag15 Ag14 146.9(15) . . ?
O32 Ag15 S14 109.8(14) . . ?
O32 Ag15 S15 103.8(16) . . ?
Ag7 Ag16 Ag17 131.69(10) . . ?
S7 Ag16 Ag7 143.25(18) . . ?
S7 Ag16 Ag17 47.23(16) . . ?
S7 Ag16 S8 167.1(3) . . ?
S8 Ag16 Ag7 47.4(2) . . ?
S8 Ag16 Ag17 136.43(19) . . ?
S6 Ag17 Ag16 130.97(16) . . ?
S6 Ag17 S7 155.92(19) . . ?
S7 Ag17 Ag16 46.0(2) . . ?
S3 Ag18 Ag22 47.77(11) . . ?
S4 Ag18 Ag22 144.40(13) . . ?
S4 Ag18 S3 109.82(16) . . ?
S4 Ag18 O3 89.6(4) . 2_755 ?
S6 Ag18 Ag22 69.08(13) . . ?
S6 Ag18 S3 100.73(18) . . ?
S6 Ag18 S4 145.79(18) . . ?
S6 Ag18 O3 107.1(3) . 2_755 ?
O3 Ag18 Ag22 65.4(3) 2_755 . ?
O3 Ag18 S3 87.5(3) 2_755 . ?
Ag20 Ag19 Ag11 58.41(5) . 2_755 ?
Ag20 Ag19 Ag35 172.42(8) . 2_755 ?
Ag35 Ag19 Ag11 114.25(6) 2_755 2_755 ?
S4 Ag19 Ag11 107.14(14) . 2_755 ?
S4 Ag19 Ag20 124.28(14) . . ?
S4 Ag19 Ag35 54.09(12) . 2_755 ?
S5 Ag19 Ag11 84.35(14) . 2_755 ?
S5 Ag19 Ag20 52.24(14) . . ?
S5 Ag19 Ag35 131.73(15) . 2_755 ?
S5 Ag19 S4 164.07(18) . . ?
Ag8 Ag20 Ag11 82.95(6) 2_755 2_755 ?
Ag8 Ag20 Ag19 102.40(6) 2_755 . ?
Ag8 Ag20 Ag21 104.61(8) 2_755 . ?
Ag19 Ag20 Ag11 63.61(5) . 2_755 ?
Ag19 Ag20 Ag21 127.40(6) . . ?
Ag21 Ag20 Ag11 75.99(6) . 2_755 ?
S3 Ag20 Ag8 146.27(15) . 2_755 ?
S3 Ag20 Ag11 71.20(11) . 2_755 ?
S3 Ag20 Ag19 85.49(16) . . ?
S3 Ag20 Ag21 48.99(16) . . ?
S3 Ag20 S5 133.4(2) . . ?
S3 Ag20 S22 93.67(16) . 2_755 ?
S5 Ag20 Ag8 62.69(13) . 2_755 ?
S5 Ag20 Ag11 85.50(11) . 2_755 ?
S5 Ag20 Ag19 47.90(12) . . ?
S5 Ag20 Ag21 159.01(13) . . ?
S5 Ag20 S22 98.46(15) . 2_755 ?
S22 Ag20 Ag8 52.60(9) 2_755 2_755 ?
S22 Ag20 Ag11 46.27(9) 2_755 2_755 ?
S22 Ag20 Ag19 104.96(11) 2_755 . ?
S22 Ag20 Ag21 61.52(11) 2_755 . ?
O41 Ag20 Ag8 83.4(6) . 2_755 ?
O41 Ag20 Ag11 155.1(7) . 2_755 ?
O41 Ag20 Ag19 140.1(7) . . ?
O41 Ag20 Ag21 87.5(6) . . ?
O41 Ag20 S3 111.6(6) . . ?
O41 Ag20 S5 106.3(6) . . ?
O41 Ag20 S22 109.4(7) . 2_755 ?
Ag1A Ag21 Ag3 88.57(11) . . ?
Ag1A Ag21 Ag20 92.66(8) . . ?
Ag1A Ag21 Ag22 124.48(9) . . ?
Ag3A Ag21 Ag1A 112.44(13) . . ?
Ag3A Ag21 Ag3 23.88(10) . . ?
Ag3A Ag21 Ag20 144.96(11) . . ?
Ag3A Ag21 Ag22 95.27(9) . . ?
Ag20 Ag21 Ag3 154.50(9) . . ?
Ag22 Ag21 Ag3 110.67(8) . . ?
Ag22 Ag21 Ag20 89.49(7) . . ?
S2 Ag21 Ag1A 52.6(2) . . ?
S2 Ag21 Ag3 40.4(2) . . ?
S2 Ag21 Ag3A 62.8(2) . . ?
S2 Ag21 Ag20 125.9(2) . . ?
S2 Ag21 Ag22 143.09(18) . . ?
S2 Ag21 S3 158.9(2) . . ?
S3 Ag21 Ag1A 140.27(15) . . ?
S3 Ag21 Ag3 131.06(15) . . ?
S3 Ag21 Ag3A 107.23(15) . . ?
S3 Ag21 Ag20 51.09(12) . . ?
S3 Ag21 Ag22 51.58(11) . . ?
Ag11 Ag22 Ag23 163.47(7) 2_755 . ?
Ag18 Ag22 Ag11 76.99(5) . 2_755 ?
Ag18 Ag22 Ag23 87.23(6) . . ?
Ag21 Ag22 Ag11 79.03(5) . 2_755 ?
Ag21 Ag22 Ag18 115.71(7) . . ?
Ag21 Ag22 Ag23 112.84(7) . . ?
S3 Ag22 Ag11 72.87(12) . 2_755 ?
S3 Ag22 Ag18 64.00(16) . . ?
S3 Ag22 Ag21 52.05(16) . . ?
S3 Ag22 Ag23 104.73(12) . . ?
O21 Ag22 Ag11 99.2(3) . 2_755 ?
O21 Ag22 Ag18 108.0(3) . . ?
O21 Ag22 Ag21 134.4(3) . . ?
O21 Ag22 Ag23 80.9(2) . . ?
O21 Ag22 S3 169.5(3) . . ?
Ag4A Ag23 Ag4 11.45(19) . . ?
Ag4A Ag23 Ag22 124.4(2) . . ?
Ag22 Ag23 Ag4 113.12(8) . . ?
S6 Ag23 Ag4 152.43(17) . . ?
S6 Ag23 Ag4A 153.5(2) . . ?
S6 Ag23 Ag22 66.63(12) . . ?
S6 Ag23 S10 151.5(4) . . ?
S10 Ag23 Ag4 54.8(3) . . ?
S10 Ag23 Ag4A 54.9(3) . . ?
S10 Ag23 Ag22 98.1(3) . . ?
Ag4A Ag24 Ag4 16.99(17) . . ?
Ag6 Ag24 Ag4 86.34(13) . . ?
Ag6 Ag24 Ag4A 103.2(2) . . ?
S8 Ag24 Ag4 134.1(2) . . ?
S8 Ag24 Ag4A 145.8(2) . . ?
S8 Ag24 Ag6 56.4(3) . . ?
S13 Ag24 Ag4 47.2(2) . . ?
S13 Ag24 Ag4A 62.8(3) . . ?
S13 Ag24 Ag6 48.6(2) . . ?
S13 Ag24 S8 104.9(3) . . ?
O23 Ag24 Ag4 75.3(3) . . ?
O23 Ag24 Ag4A 72.8(3) . . ?
O23 Ag24 Ag6 93.7(3) . . ?
O23 Ag24 S8 81.0(3) . . ?
O23 Ag24 S13 104.9(3) . . ?
O27 Ag24 Ag4 113.9(6) . . ?
O27 Ag24 Ag4A 97.4(6) . . ?
O27 Ag24 Ag6 157.9(6) . . ?
O27 Ag24 S8 108.5(6) . . ?
O27 Ag24 S13 141.0(6) . . ?
O27 Ag24 O23 99.8(7) . . ?
Ag3 Ag25 Ag26 128.80(9) . . ?
Ag3A Ag25 Ag3 23.70(11) . . ?
Ag3A Ag25 Ag26 139.23(9) . . ?
Ag4 Ag25 Ag3 130.44(13) . . ?
Ag4 Ag25 Ag3A 112.87(14) . . ?
Ag4 Ag25 Ag4A 15.58(17) . . ?
Ag4 Ag25 Ag26 58.02(10) . . ?
Ag4 Ag25 Ag30 147.71(13) . . ?
Ag4A Ag25 Ag3 123.00(18) . . ?
Ag4A Ag25 Ag3A 102.06(19) . . ?
Ag4A Ag25 Ag26 73.59(18) . . ?
Ag30 Ag25 Ag3 61.74(11) . . ?
Ag30 Ag25 Ag3A 85.05(11) . . ?
Ag30 Ag25 Ag4A 162.63(19) . . ?
Ag30 Ag25 Ag26 90.62(9) . . ?
S10 Ag25 Ag3 83.2(3) . . ?
S10 Ag25 Ag3A 59.6(3) . . ?
S10 Ag25 Ag4 61.0(2) . . ?
S10 Ag25 Ag4A 46.3(3) . . ?
S10 Ag25 Ag26 117.5(2) . . ?
S10 Ag25 Ag30 144.6(3) . . ?
S10 Ag25 O30 96.8(7) . . ?
S12 Ag25 Ag3 113.2(2) . . ?
S12 Ag25 Ag3A 136.8(2) . . ?
S12 Ag25 Ag4 104.2(2) . . ?
S12 Ag25 Ag4A 118.2(3) . . ?
S12 Ag25 Ag26 51.00(18) . . ?
S12 Ag25 Ag30 52.0(2) . . ?
S12 Ag25 S10 163.5(3) . . ?
S12 Ag25 O26 102.6(4) . . ?
S12 Ag25 O30 94.0(7) . . ?
O26 Ag25 Ag3 43.6(3) . . ?
O26 Ag25 Ag3A 51.9(3) . . ?
O26 Ag25 Ag4 98.3(3) . . ?
O26 Ag25 Ag4A 100.7(3) . . ?
O26 Ag25 Ag26 88.4(3) . . ?
O26 Ag25 Ag30 71.0(3) . . ?
O26 Ag25 S10 87.7(4) . . ?
O26 Ag25 O30 100.2(7) . . ?
O30 Ag25 Ag3 57.9(7) . . ?
O30 Ag25 Ag3A 63.5(7) . . ?
O30 Ag25 Ag4 150.4(7) . . ?
O30 Ag25 Ag4A 136.1(7) . . ?
O30 Ag25 Ag26 145.0(7) . . ?
O30 Ag25 Ag30 61.3(7) . . ?
Ag4 Ag26 Ag5A 137.13(15) . . ?
Ag4 Ag26 Ag25 50.40(8) . . ?
Ag5A Ag26 Ag25 88.06(13) . . ?
S12 Ag26 Ag4 92.4(3) . . ?
S12 Ag26 Ag5A 44.9(3) . . ?
S12 Ag26 Ag25 45.8(2) . . ?
S12 Ag26 S16 91.2(3) . . ?
S13 Ag26 Ag4 47.4(2) . . ?
S13 Ag26 Ag5A 151.82(18) . . ?
S13 Ag26 Ag25 95.3(3) . . ?
S13 Ag26 S12 124.7(3) . . ?
S13 Ag26 S16 113.0(3) . . ?
S13 Ag26 O25 116.9(3) . . ?
S16 Ag26 Ag4 156.38(15) . . ?
S16 Ag26 Ag5A 51.82(18) . . ?
S16 Ag26 Ag25 136.94(16) . . ?
O25 Ag26 Ag4 91.0(3) . . ?
O25 Ag26 Ag5A 91.2(3) . . ?
O25 Ag26 Ag25 79.8(3) . . ?
O25 Ag26 S12 95.9(3) . . ?
O25 Ag26 S16 111.8(3) . . ?
Ag28 Ag27 Ag29 57.20(5) . . ?
S15 Ag27 Ag28 52.45(11) . . ?
S15 Ag27 Ag29 104.60(12) . . ?
S15 Ag27 O24 77.0(3) . . ?
S16 Ag27 Ag28 93.69(14) . . ?
S16 Ag27 Ag29 51.31(18) . . ?
S16 Ag27 S15 145.16(18) . . ?
S16 Ag27 O24 88.7(4) . . ?
O24 Ag27 Ag28 77.3(3) . . ?
O24 Ag27 Ag29 111.3(3) . . ?
Ag27 Ag28 Ag34 171.03(7) . . ?
Ag29 Ag28 Ag27 63.76(6) . . ?
Ag29 Ag28 Ag34 108.46(6) . . ?
S15 Ag28 Ag27 54.44(13) . . ?
S15 Ag28 Ag29 112.34(14) . . ?
S15 Ag28 Ag34 129.66(13) . . ?
S15 Ag28 S21 144.9(2) . . ?
S15 Ag28 O13 102.1(3) . . ?
S15 Ag28 O14 124.9(3) . . ?
S21 Ag28 Ag27 118.01(13) . . ?
S21 Ag28 Ag29 55.37(12) . . ?
S21 Ag28 Ag34 53.57(12) . . ?
O13 Ag28 Ag27 140.2(3) . . ?
O13 Ag28 Ag29 144.8(3) . . ?
O13 Ag28 Ag34 48.7(3) . . ?
O13 Ag28 S21 99.3(3) . . ?
O13 Ag28 O14 79.6(4) . . ?
O14 Ag28 Ag27 89.2(3) . . ?
O14 Ag28 Ag29 75.0(3) . . ?
O14 Ag28 Ag34 93.0(2) . . ?
O14 Ag28 S21 86.2(3) . . ?
Ag5 Ag29 Ag5A 5.5(2) . . ?
Ag5 Ag29 Ag27 100.89(18) . . ?
Ag5 Ag29 Ag28 102.22(19) . . ?
Ag5 Ag29 Ag32 71.65(18) . . ?
Ag27 Ag29 Ag5A 95.96(15) . . ?
Ag28 Ag29 Ag5A 101.85(16) . . ?
Ag28 Ag29 Ag27 59.04(5) . . ?
Ag28 Ag29 Ag32 115.30(8) . . ?
Ag32 Ag29 Ag5A 76.84(15) . . ?
Ag32 Ag29 Ag27 170.10(13) . . ?
S16 Ag29 Ag5 57.9(2) . . ?
S16 Ag29 Ag5A 52.4(2) . . ?
S16 Ag29 Ag27 50.11(16) . . ?
S16 Ag29 Ag28 94.26(17) . . ?
S16 Ag29 Ag32 126.0(2) . . ?
S16 Ag29 S21 141.6(2) . . ?
S21 Ag29 Ag5 102.6(2) . . ?
S21 Ag29 Ag5A 107.0(2) . . ?
S21 Ag29 Ag27 113.13(13) . . ?
S21 Ag29 Ag28 55.11(12) . . ?
S21 Ag29 Ag32 63.58(13) . . ?
O33 Ag29 Ag5 130.9(6) . . ?
O33 Ag29 Ag5A 131.4(6) . . ?
O33 Ag29 Ag27 106.7(6) . . ?
O33 Ag29 Ag28 126.7(6) . . ?
O33 Ag29 Ag32 83.2(6) . . ?
O33 Ag29 S16 115.0(6) . . ?
O33 Ag29 S21 102.7(6) . . ?
Ag2A Ag30 Ag3 42.33(17) . . ?
Ag2A Ag30 Ag25 97.40(17) . . ?
Ag25 Ag30 Ag3 64.39(10) . . ?
Ag31 Ag30 Ag2A 89.17(17) . . ?
Ag31 Ag30 Ag3 130.89(11) . . ?
Ag31 Ag30 Ag25 150.41(12) . . ?
S11 Ag30 Ag2A 53.7(2) . . ?
S11 Ag30 Ag3 83.9(2) . . ?
S11 Ag30 Ag25 148.2(2) . . ?
S11 Ag30 Ag31 53.72(19) . . ?
S11 Ag30 S12 158.3(3) . . ?
S12 Ag30 Ag2A 135.0(2) . . ?
S12 Ag30 Ag3 115.5(3) . . ?
S12 Ag30 Ag25 51.7(2) . . ?
S12 Ag30 Ag31 104.6(3) . . ?
Ag30 Ag31 Ag5A 66.78(13) . . ?
S11 Ag31 Ag5A 118.9(2) . . ?
S11 Ag31 Ag30 52.33(19) . . ?
S11 Ag31 S18 105.1(2) . . ?
S17 Ag31 Ag5A 49.1(2) . . ?
S17 Ag31 Ag30 108.87(19) . . ?
S17 Ag31 S11 153.6(2) . . ?
S17 Ag31 S18 101.2(2) . . ?
S18 Ag31 Ag5A 115.35(18) . . ?
S18 Ag31 Ag30 135.02(17) . . ?
Ag29 Ag32 Ag5 48.78(12) . . ?
Ag33 Ag32 Ag5 83.86(14) . . ?
Ag33 Ag32 Ag29 89.75(8) . . ?
Ag33 Ag32 S21 49.23(12) . . ?
S17 Ag32 Ag5 44.9(2) . . ?
S17 Ag32 Ag29 93.72(19) . . ?
S17 Ag32 Ag33 80.99(16) . . ?
S17 Ag32 S21 110.6(2) . . ?
S21 Ag32 Ag5 80.08(17) . . ?
S21 Ag32 Ag29 50.71(10) . . ?
O34 Ag32 Ag5 107.5(6) . . ?
O34 Ag32 Ag29 76.7(6) . . ?
O34 Ag32 Ag33 147.1(5) . . ?
O34 Ag32 S17 129.0(6) . . ?
O34 Ag32 S21 101.3(6) . . ?
O34 Ag32 O44 93.6(9) . . ?
O44 Ag32 Ag5 156.7(6) . . ?
O44 Ag32 Ag29 150.5(6) . . ?
O44 Ag32 Ag33 83.6(6) . . ?
O44 Ag32 S17 113.4(6) . . ?
O44 Ag32 S21 106.0(5) . . ?
Ag32 Ag33 Ag34 119.85(9) . . ?
Ag32 Ag33 Ag39 159.75(9) . . ?
Ag39 Ag33 Ag34 60.22(5) . . ?
S18 Ag33 Ag32 121.55(16) . . ?
S18 Ag33 Ag34 113.54(15) . . ?
S18 Ag33 Ag39 53.33(14) . . ?
S21 Ag33 Ag32 65.92(14) . . ?
S21 Ag33 Ag34 54.41(13) . . ?
S21 Ag33 Ag39 108.09(14) . . ?
S21 Ag33 S18 148.9(2) . . ?
O43 Ag33 Ag32 78.4(6) . . ?
O43 Ag33 Ag34 114.6(6) . . ?
O43 Ag33 Ag39 121.0(6) . . ?
O43 Ag33 S18 100.2(6) . . ?
O43 Ag33 S21 110.9(6) . . ?
Ag33 Ag34 Ag28 86.47(5) . . ?
Ag35 Ag34 Ag28 110.39(6) . . ?
Ag35 Ag34 Ag33 146.33(8) . . ?
Ag35 Ag34 Ag39 90.28(6) . . ?
Ag39 Ag34 Ag28 103.25(6) . . ?
Ag39 Ag34 Ag33 56.85(6) . . ?
S20 Ag34 Ag28 139.84(13) . . ?
S20 Ag34 Ag33 96.16(11) . . ?
S20 Ag34 Ag35 52.01(11) . . ?
S20 Ag34 Ag39 49.34(11) . . ?
S21 Ag34 Ag28 51.44(11) . . ?
S21 Ag34 Ag33 49.55(13) . . ?
S21 Ag34 Ag35 160.36(12) . . ?
S21 Ag34 Ag39 100.75(15) . . ?
S21 Ag34 S20 145.71(17) . . ?
O13 Ag34 Ag28 50.8(3) . . ?
O13 Ag34 Ag33 108.8(3) . . ?
O13 Ag34 Ag35 66.8(3) . . ?
O13 Ag34 Ag39 78.6(3) . . ?
O13 Ag34 S20 91.2(3) . . ?
O13 Ag34 S21 99.3(3) . . ?
O35 Ag34 Ag28 93.6(4) . . ?
O35 Ag34 Ag33 138.5(4) . . ?
O35 Ag34 Ag35 71.5(4) . . ?
O35 Ag34 Ag39 158.7(4) . . ?
O35 Ag34 S20 109.5(4) . . ?
O35 Ag34 S21 99.9(4) . . ?
O35 Ag34 O13 103.0(5) . . ?
Ag34 Ag35 Ag19 126.07(6) . 2_755 ?
Ag36 Ag35 Ag19 94.76(7) . 2_755 ?
Ag36 Ag35 Ag34 130.29(7) . . ?
S4 Ag35 Ag19 46.87(11) 2_755 2_755 ?
S4 Ag35 Ag34 172.25(13) 2_755 . ?
S4 Ag35 Ag36 53.41(10) 2_755 . ?
S20 Ag35 Ag19 148.20(15) . 2_755 ?
S20 Ag35 Ag34 60.15(12) . . ?
S20 Ag35 Ag36 70.23(13) . . ?
S20 Ag35 S4 123.43(16) . 2_755 ?
O36 Ag35 Ag19 71.4(4) . 2_755 ?
O36 Ag35 Ag34 88.8(5) . . ?
O36 Ag35 Ag36 135.0(5) . . ?
O36 Ag35 S4 91.0(5) . 2_755 ?
O36 Ag35 S20 138.9(5) . . ?
Ag35 Ag36 Ag37 96.09(7) . . ?
S4 Ag36 Ag35 59.16(12) 2_755 . ?
S4 Ag36 Ag37 146.21(13) 2_755 . ?
O1 Ag36 Ag35 108.1(3) . . ?
O1 Ag36 Ag37 58.7(3) . . ?
O1 Ag36 S4 104.5(3) . 2_755 ?
O38 Ag36 Ag35 133.6(5) . . ?
O38 Ag36 Ag37 83.4(4) . . ?
O38 Ag36 S4 130.1(5) . 2_755 ?
O38 Ag36 O1 110.7(6) . . ?
Ag36 Ag37 Ag39 106.16(6) . . ?
Ag36 Ag37 Ag41 109.77(8) . . ?
Ag41 Ag37 Ag39 110.78(7) . . ?
S19 Ag37 Ag36 157.5(2) . . ?
S19 Ag37 Ag39 81.16(16) . . ?
S19 Ag37 Ag41 48.5(2) . . ?
S19 Ag37 S20 126.5(2) . . ?
S20 Ag37 Ag36 67.35(12) . . ?
S20 Ag37 Ag39 46.47(11) . . ?
S20 Ag37 Ag41 148.14(13) . . ?
O37 Ag37 Ag36 75.0(4) . . ?
O37 Ag37 Ag39 154.2(5) . . ?
O37 Ag37 Ag41 92.3(5) . . ?
O37 Ag37 S19 107.8(5) . . ?
O37 Ag37 S20 116.0(5) . . ?
Ag39 Ag38 Ag40 126.51(9) . . ?
S18 Ag38 Ag39 52.98(14) . . ?
S18 Ag38 Ag40 173.02(15) . . ?
S18 Ag38 S19 129.7(2) . . ?
S19 Ag38 Ag39 87.95(16) . . ?
S19 Ag38 Ag40 55.47(19) . . ?
O6 Ag38 Ag39 93.1(3) . . ?
O6 Ag38 Ag40 58.6(3) . . ?
O6 Ag38 S18 114.7(3) . . ?
O6 Ag38 S19 95.5(3) . . ?
O39 Ag38 Ag39 155.0(7) . . ?
O39 Ag38 Ag40 72.2(7) . . ?
O39 Ag38 S18 110.7(7) . . ?
O39 Ag38 S19 92.1(6) . . ?
O39 Ag38 O6 111.8(7) . . ?
Ag33 Ag39 Ag34 62.92(6) . . ?
Ag33 Ag39 Ag37 146.86(7) . . ?
Ag33 Ag39 Ag38 107.19(8) . . ?
Ag34 Ag39 Ag37 107.99(6) . . ?
Ag38 Ag39 Ag34 169.64(8) . . ?
Ag38 Ag39 Ag37 81.95(7) . . ?
S18 Ag39 Ag33 53.66(17) . . ?
S18 Ag39 Ag34 116.57(18) . . ?
S18 Ag39 Ag37 125.01(14) . . ?
S18 Ag39 Ag38 53.56(17) . . ?
S18 Ag39 O11 102.5(3) . . ?
S20 Ag39 Ag33 108.60(15) . . ?
S20 Ag39 Ag34 58.72(13) . . ?
S20 Ag39 Ag37 49.94(13) . . ?
S20 Ag39 Ag38 130.53(13) . . ?
S20 Ag39 S18 143.4(2) . . ?
S20 Ag39 O11 113.9(3) . . ?
O11 Ag39 Ag33 108.5(2) . . ?
O11 Ag39 Ag34 95.1(3) . . ?
O11 Ag39 Ag37 103.9(2) . . ?
O11 Ag39 Ag38 85.0(3) . . ?
Ag41 Ag40 Ag38 97.80(10) . . ?
S1 Ag40 Ag38 151.1(7) . . ?
S1 Ag40 Ag41 66.3(7) . . ?
S1 Ag40 S19 116.7(7) . . ?
S1 Ag40 O40 125.3(10) . . ?
S1A Ag40 Ag38 149.8(3) . . ?
S1A Ag40 Ag41 77.3(3) . . ?
S19 Ag40 Ag38 54.09(17) . . ?
S19 Ag40 Ag41 50.47(17) . . ?
S19 Ag40 S1A 127.8(3) . . ?
O40 Ag40 Ag38 76.4(7) . . ?
O40 Ag40 Ag41 162.9(7) . . ?
O40 Ag40 S1A 115.7(7) . . ?
O40 Ag40 S19 115.9(7) . . ?
Ag37 Ag41 Ag42 135.43(7) . . ?
Ag40 Ag41 Ag37 103.31(9) . . ?
Ag40 Ag41 Ag42 84.62(8) . . ?
S1 Ag41 Ag37 144.8(6) . . ?
S1 Ag41 Ag40 45.6(6) . . ?
S1 Ag41 Ag42 44.9(6) . . ?
S7 Ag41 Ag37 118.63(19) 2_755 . ?
S7 Ag41 Ag40 137.8(2) 2_755 . ?
S7 Ag41 Ag42 69.1(2) 2_755 . ?
S7 Ag41 S1 94.9(7) 2_755 . ?
S19 Ag41 Ag37 51.18(16) . . ?
S19 Ag41 Ag40 56.82(16) . . ?
S19 Ag41 Ag42 136.11(15) . . ?
S19 Ag41 S1 102.3(7) . . ?
S19 Ag41 S7 154.2(2) . 2_755 ?
Ag1 Ag42 Ag12 104.93(17) . . ?
Ag1 Ag42 Ag41 99.4(2) . . ?
Ag9 Ag42 Ag1 75.5(2) 2_755 . ?
Ag9 Ag42 Ag12 69.27(5) 2_755 . ?
Ag9 Ag42 Ag41 174.01(8) 2_755 . ?
Ag41 Ag42 Ag12 115.50(7) . . ?
S1 Ag42 Ag1 46.4(6) . . ?
S1 Ag42 Ag9 112.6(7) . 2_755 ?
S1 Ag42 Ag12 143.8(7) . . ?
S1 Ag42 Ag41 61.4(7) . . ?
S1 Ag42 O22 142.4(8) . 2_755 ?
S1A Ag42 Ag1 33.7(3) . . ?
S1A Ag42 Ag9 98.2(3) . 2_755 ?
S1A Ag42 Ag12 137.2(3) . . ?
S1A Ag42 Ag41 75.8(3) . . ?
S1A Ag42 O22 134.6(5) . 2_755 ?
O5 Ag42 Ag1 119.2(3) . . ?
O5 Ag42 Ag9 112.8(3) . 2_755 ?
O5 Ag42 Ag12 43.6(3) . . ?
O5 Ag42 Ag41 72.3(3) . . ?
O5 Ag42 S1 122.9(8) . . ?
O5 Ag42 S1A 130.8(5) . . ?
O5 Ag42 O22 94.0(4) . 2_755 ?
O22 Ag42 Ag1 124.1(4) 2_755 . ?
O22 Ag42 Ag9 49.5(3) 2_755 2_755 ?
O22 Ag42 Ag12 68.1(2) 2_755 . ?
O22 Ag42 Ag41 134.8(3) 2_755 . ?
Ag1 S1 Ag1A 7.0(4) . . ?
Ag1 S1 Ag41 136.4(12) . . ?
Ag1 S1 Ag42 86.3(10) . . ?
Ag1A S1 Ag41 133.9(10) . . ?
Ag40 S1 Ag1 97.1(11) . . ?
Ag40 S1 Ag1A 90.2(9) . . ?
Ag40 S1 Ag41 68.1(8) . . ?
Ag40 S1 Ag42 127.4(13) . . ?
Ag42 S1 Ag1A 91.2(8) . . ?
Ag42 S1 Ag41 73.7(7) . . ?
C1 S1 Ag1 119(3) . . ?
C1 S1 Ag1A 120(2) . . ?
C1 S1 Ag40 99.2(19) . . ?
C1 S1 Ag41 104(2) . . ?
C1 S1 Ag42 125(2) . . ?
Ag1 S1A Ag1A 7.1(5) . . ?
Ag1 S1A Ag40 101.4(7) . . ?
Ag1 S1A Ag42 98.2(6) . . ?
Ag1 S1A C1A 108.3(15) . . ?
Ag1A S1A Ag40 94.9(5) . . ?
Ag42 S1A Ag1A 103.5(4) . . ?
Ag42 S1A Ag40 111.7(5) . . ?
C1A S1A Ag1A 109.7(13) . . ?
C1A S1A Ag40 119.8(19) . . ?
C1A S1A Ag42 114.2(15) . . ?
Ag1A S2 Ag2 98.1(4) . . ?
Ag1A S2 Ag2A 105.2(4) . . ?
Ag1A S2 Ag3A 136.5(3) . . ?
Ag1A S2 Ag21 74.4(2) . . ?
Ag2 S2 Ag3A 102.0(3) . . ?
Ag2A S2 Ag2 21.36(18) . . ?
Ag2A S2 Ag3A 83.3(3) . . ?
Ag3 S2 Ag1A 146.6(3) . . ?
Ag3 S2 Ag2 74.6(3) . . ?
Ag3 S2 Ag2A 57.7(3) . . ?
Ag3 S2 Ag3A 27.9(2) . . ?
Ag3 S2 Ag21 93.2(4) . . ?
Ag21 S2 Ag2 145.6(3) . . ?
Ag21 S2 Ag2A 127.3(3) . . ?
Ag21 S2 Ag3A 67.2(3) . . ?
C37 S2 Ag1A 110.5(12) . . ?
C37 S2 Ag2 102.9(13) . . ?
C37 S2 Ag2A 117.4(13) . . ?
C37 S2 Ag3 102.9(12) . . ?
C37 S2 Ag3A 102.1(11) . . ?
C37 S2 Ag21 111.1(13) . . ?
Ag20 S3 Ag18 114.1(2) . . ?
Ag21 S3 Ag18 143.9(2) . . ?
Ag21 S3 Ag20 79.92(17) . . ?
Ag22 S3 Ag18 68.23(13) . . ?
Ag22 S3 Ag20 123.9(2) . . ?
Ag22 S3 Ag21 76.37(19) . . ?
C22 S3 Ag18 94.2(12) . . ?
C22 S3 Ag20 118.1(10) . . ?
C22 S3 Ag21 108.5(12) . . ?
C22 S3 Ag22 117.5(10) . . ?
Ag18 S4 Ag35 135.7(2) . 2_755 ?
Ag18 S4 Ag36 89.03(16) . 2_755 ?
Ag19 S4 Ag18 93.51(19) . . ?
Ag19 S4 Ag35 79.04(14) . 2_755 ?
Ag19 S4 Ag36 133.3(2) . 2_755 ?
Ag36 S4 Ag35 67.43(13) 2_755 2_755 ?
C9 S4 Ag18 115.5(6) . . ?
C9 S4 Ag19 110.8(6) . . ?
C9 S4 Ag35 107.8(5) . 2_755 ?
C9 S4 Ag36 109.8(6) . 2_755 ?
Ag14 S5 Ag8 84.48(16) 2_755 2_755 ?
Ag14 S5 Ag20 134.0(2) 2_755 . ?
Ag19 S5 Ag8 129.8(2) . 2_755 ?
Ag19 S5 Ag14 95.39(17) . 2_755 ?
Ag19 S5 Ag20 79.86(15) . . ?
Ag20 S5 Ag8 65.90(14) . 2_755 ?
C18 S5 Ag8 117.4(8) . 2_755 ?
C18 S5 Ag14 116.0(8) . 2_755 ?
C18 S5 Ag19 107.6(7) . . ?
C18 S5 Ag20 109.0(8) . . ?
Ag17 S6 Ag18 99.5(2) . . ?
Ag17 S6 Ag23 109.5(2) . . ?
Ag23 S6 Ag18 125.4(2) . . ?
C24 S6 Ag17 108.4(11) . . ?
C24 S6 Ag18 106.1(8) . . ?
C24 S6 Ag23 107.0(9) . . ?
Ag16 S7 Ag17 86.7(3) . . ?
Ag16 S7 Ag41 137.2(3) . 2_755 ?
Ag17 S7 Ag41 104.5(2) . 2_755 ?
C92 S7 Ag16 114.5(10) . . ?
C92 S7 Ag17 101.2(9) . . ?
C92 S7 Ag41 103.7(10) . 2_755 ?
Ag6 S8 Ag6A 14.26(12) . . ?
Ag6 S8 Ag7A 77.8(3) . . ?
Ag6 S8 Ag24 65.7(2) . . ?
Ag7 S8 Ag6 77.0(3) . . ?
Ag7 S8 Ag6A 66.8(3) . . ?
Ag7 S8 Ag7A 13.15(15) . . ?
Ag7 S8 Ag16 82.2(2) . . ?
Ag7 S8 Ag24 125.1(3) . . ?
Ag7A S8 Ag6A 65.5(3) . . ?
Ag7A S8 Ag24 134.4(3) . . ?
Ag16 S8 Ag6 133.2(2) . . ?
Ag16 S8 Ag6A 136.2(2) . . ?
Ag16 S8 Ag7A 90.8(3) . . ?
Ag16 S8 Ag24 94.8(3) . . ?
Ag24 S8 Ag6A 79.9(2) . . ?
C115 S8 Ag6 114.5(12) . . ?
C115 S8 Ag6A 108.2(12) . . ?
C115 S8 Ag7 112.6(11) . . ?
C115 S8 Ag7A 100.2(11) . . ?
C115 S8 Ag16 112.1(12) . . ?
C115 S8 Ag24 118.9(11) . . ?
Ag4 S10 Ag3A 124.5(3) . . ?
Ag4A S10 Ag3A 141.6(4) . . ?
Ag4A S10 Ag4 18.3(2) . . ?
Ag4A S10 Ag23 64.7(3) . . ?
Ag4A S10 Ag25 80.6(4) . . ?
Ag23 S10 Ag3A 119.6(4) . . ?
Ag23 S10 Ag4 77.4(2) . . ?
Ag23 S10 Ag25 134.4(3) . . ?
Ag25 S10 Ag3A 71.37(19) . . ?
Ag25 S10 Ag4 63.3(3) . . ?
C27 S10 Ag3A 103.8(14) . . ?
C27 S10 Ag4 118.9(11) . . ?
C27 S10 Ag4A 109.5(12) . . ?
C27 S10 Ag23 111.0(16) . . ?
C27 S10 Ag25 107.8(15) . . ?
Ag2 S11 Ag2A 21.94(19) . . ?
Ag2 S11 Ag31 124.5(3) . . ?
Ag30 S11 Ag2 96.7(3) . . ?
Ag30 S11 Ag2A 75.0(3) . . ?
Ag30 S11 Ag31 73.95(19) . . ?
Ag31 S11 Ag2A 114.0(3) . . ?
C47 S11 Ag2 118.6(10) . . ?
C47 S11 Ag2A 128.2(11) . . ?
C47 S11 Ag30 107.8(8) . . ?
C47 S11 Ag31 116.2(11) . . ?
Ag5A S12 Ag25 151.6(4) . . ?
Ag5A S12 Ag26 82.3(3) . . ?
Ag5A S12 Ag30 93.2(4) . . ?
Ag25 S12 Ag26 83.2(3) . . ?
Ag25 S12 Ag30 76.4(2) . . ?
Ag30 S12 Ag26 126.9(3) . . ?
C50 S12 Ag5A 120.7(11) . . ?
C50 S12 Ag25 87.6(11) . . ?
C50 S12 Ag26 124.3(10) . . ?
C50 S12 Ag30 103.4(9) . . ?
Ag4 S13 Ag4A 14.56(17) . . ?
Ag4 S13 Ag6A 131.5(2) . . ?
Ag4 S13 Ag24 77.1(3) . . ?
Ag4 S13 Ag26 78.2(2) . . ?
Ag6 S13 Ag4 126.3(3) . . ?
Ag6 S13 Ag4A 124.9(3) . . ?
Ag6 S13 Ag6A 10.4(2) . . ?
Ag6 S13 Ag24 73.6(2) . . ?
Ag6 S13 Ag26 99.8(3) . . ?
Ag6A S13 Ag4A 132.8(3) . . ?
Ag24 S13 Ag4A 64.8(3) . . ?
Ag24 S13 Ag6A 84.0(2) . . ?
Ag26 S13 Ag4A 92.7(3) . . ?
Ag26 S13 Ag6A 91.9(3) . . ?
Ag26 S13 Ag24 142.5(3) . . ?
C102 S13 Ag4 113.9(13) . . ?
C102 S13 Ag4A 108.4(13) . . ?
C102 S13 Ag6 117.0(13) . . ?
C102 S13 Ag6A 114.1(13) . . ?
C102 S13 Ag24 106.3(10) . . ?
C102 S13 Ag26 109.3(9) . . ?
Ag7A S14 Ag7 10.0(2) . . ?
Ag7A S14 Ag8 126.7(4) . . ?
Ag7A S14 Ag15 79.8(3) . . ?
Ag8 S14 Ag7 117.5(3) . . ?
Ag15 S14 Ag7 81.9(3) . . ?
Ag15 S14 Ag8 124.7(2) . . ?
C89 S14 Ag7 98.5(10) . . ?
C89 S14 Ag7A 90.0(10) . . ?
C89 S14 Ag8 116.8(12) . . ?
C89 S14 Ag15 109.5(13) . . ?
Ag14 S15 Ag15 71.92(14) . . ?
Ag14 S15 Ag27 137.2(2) . . ?
Ag27 S15 Ag15 86.04(17) . . ?
Ag28 S15 Ag14 100.55(17) . . ?
Ag28 S15 Ag15 139.8(2) . . ?
Ag28 S15 Ag27 73.11(14) . . ?
C86 S15 Ag14 110.5(8) . . ?
C86 S15 Ag15 108.9(7) . . ?
C86 S15 Ag27 111.3(8) . . ?
C86 S15 Ag28 110.6(7) . . ?
Ag5 S16 Ag5A 16.31(18) . . ?
Ag5 S16 Ag26 87.9(3) . . ?
Ag5A S16 Ag26 74.2(3) . . ?
Ag27 S16 Ag5 129.2(3) . . ?
Ag27 S16 Ag5A 138.9(3) . . ?
Ag27 S16 Ag26 99.0(3) . . ?
Ag27 S16 Ag29 78.6(2) . . ?
Ag29 S16 Ag5 64.1(2) . . ?
Ag29 S16 Ag5A 80.5(2) . . ?
Ag29 S16 Ag26 137.7(3) . . ?
C112 S16 Ag5 110.8(12) . . ?
C112 S16 Ag5A 108.1(12) . . ?
C112 S16 Ag26 114.8(17) . . ?
C112 S16 Ag27 111.3(12) . . ?
C112 S16 Ag29 104.9(17) . . ?
Ag5 S17 Ag5A 17.19(17) . . ?
Ag5 S17 Ag31 94.8(3) . . ?
Ag5 S17 Ag32 87.5(3) . . ?
Ag31 S17 Ag5A 84.9(3) . . ?
Ag31 S17 Ag32 134.1(3) . . ?
Ag32 S17 Ag5A 104.5(3) . . ?
C53 S17 Ag5 117.0(11) . . ?
C53 S17 Ag5A 107.4(12) . . ?
C53 S17 Ag31 109.0(13) . . ?
C53 S17 Ag32 110.5(13) . . ?
Ag33 S18 Ag31 97.3(2) . . ?
Ag33 S18 Ag38 146.4(3) . . ?
Ag38 S18 Ag31 103.6(3) . . ?
Ag39 S18 Ag31 132.3(2) . . ?
Ag39 S18 Ag33 73.01(18) . . ?
Ag39 S18 Ag38 73.46(18) . . ?
C63 S18 Ag31 110.2(9) . . ?
C63 S18 Ag33 97.3(13) . . ?
C63 S18 Ag38 99.7(12) . . ?
C63 S18 Ag39 117.2(9) . . ?
Ag37 S19 Ag38 108.9(3) . . ?
Ag37 S19 Ag40 141.1(2) . . ?
Ag38 S19 Ag40 70.44(16) . . ?
Ag41 S19 Ag37 80.35(19) . . ?
Ag41 S19 Ag38 129.3(2) . . ?
Ag41 S19 Ag40 72.7(2) . . ?
C6 S19 Ag37 111.7(8) . . ?
C6 S19 Ag38 109.7(8) . . ?
C6 S19 Ag40 104.3(8) . . ?
C6 S19 Ag41 112.2(9) . . ?
Ag35 S20 Ag34 67.84(12) . . ?
Ag35 S20 Ag37 118.1(2) . . ?
Ag37 S20 Ag34 153.4(2) . . ?
Ag39 S20 Ag34 71.95(13) . . ?
Ag39 S20 Ag35 118.76(18) . . ?
Ag39 S20 Ag37 83.59(17) . . ?
C73 S20 Ag34 98.5(8) . . ?
C73 S20 Ag35 113.7(8) . . ?
C73 S20 Ag37 101.7(8) . . ?
C73 S20 Ag39 116.3(7) . . ?
Ag28 S21 Ag29 69.51(13) . . ?
Ag28 S21 Ag32 130.4(2) . . ?
Ag28 S21 Ag34 74.99(14) . . ?
Ag29 S21 Ag32 65.70(13) . . ?
Ag29 S21 Ag34 143.4(2) . . ?
Ag33 S21 Ag28 118.5(3) . . ?
Ag33 S21 Ag29 113.6(2) . . ?
Ag33 S21 Ag32 64.85(14) . . ?
Ag33 S21 Ag34 76.04(16) . . ?
Ag34 S21 Ag32 140.1(2) . . ?
C76 S21 Ag28 122.1(8) . . ?
C76 S21 Ag29 101.0(7) . . ?
C76 S21 Ag32 86.9(8) . . ?
C76 S21 Ag33 117.3(7) . . ?
C76 S21 Ag34 105.1(8) . . ?
Ag1 S22 Ag1A 14.64(19) 2_755 2_755 ?
Ag1 S22 Ag20 116.9(3) 2_755 2_755 ?
Ag1A S22 Ag20 107.63(16) 2_755 2_755 ?
Ag8 S22 Ag1 95.5(3) . 2_755 ?
Ag8 S22 Ag1A 102.70(15) . 2_755 ?
Ag8 S22 Ag20 67.18(12) . 2_755 ?
Ag9 S22 Ag1 95.4(3) . 2_755 ?
Ag9 S22 Ag1A 109.4(2) . 2_755 ?
Ag9 S22 Ag8 76.60(13) . . ?
Ag9 S22 Ag13 75.49(13) . . ?
Ag9 S22 Ag20 132.6(2) . 2_755 ?
Ag11 S22 Ag1 153.2(3) . 2_755 ?
Ag11 S22 Ag1A 143.54(19) . 2_755 ?
Ag11 S22 Ag8 111.4(2) . . ?
Ag11 S22 Ag9 91.26(15) . . ?
Ag11 S22 Ag13 73.81(11) . . ?
Ag11 S22 Ag20 75.41(14) . 2_755 ?
Ag13 S22 Ag1 82.8(3) . 2_755 ?
Ag13 S22 Ag1A 82.48(16) . 2_755 ?
Ag13 S22 Ag8 151.7(2) . . ?
Ag13 S22 Ag20 138.32(17) . 2_755 ?
W5 O1 Ag36 121.9(6) . . ?
W2 O2 W5 110.5(5) . . ?
W5 O3 Ag11 131.1(6) . . ?
W5 O3 Ag18 117.0(5) . 2_755 ?
Ag11 O3 Ag18 111.8(4) . 2_755 ?
W2 O4 Ag1 131.6(7) . . ?
W2 O4 Ag13 136.6(5) . 2_755 ?
Ag13 O4 Ag1 87.4(5) 2_755 . ?
W5 O5 Ag12 109.6(4) . . ?
W5 O5 Ag42 147.6(6) . . ?
Ag42 O5 Ag12 94.8(5) . . ?
W2 O6 Ag2 140.1(6) . . ?
W2 O6 Ag2A 122.5(5) . . ?
W2 O6 Ag38 124.9(6) . . ?
Ag2 O6 Ag2A 21.62(19) . . ?
Ag2 O6 Ag38 93.9(4) . . ?
Ag38 O6 Ag2A 106.1(4) . . ?
W4 O7 W5 109.5(5) . . ?
W2 O8 W4 110.0(5) . . ?
W2 O8 W5 97.4(4) . . ?
W2 O8 Ag10 111.2(4) . . ?
W4 O8 W5 97.3(4) . . ?
W4 O8 Ag10 113.1(4) . . ?
W5 O8 Ag10 125.9(5) . . ?
W4 O9 Ag11 123.3(5) . . ?
W4 O9 Ag14 111.6(5) . . ?
Ag11 O9 Ag14 122.7(4) . . ?
W1 O10 W2 148.2(6) . . ?
W1 O10 W7 106.1(4) . . ?
W2 O10 W7 105.0(5) . . ?
W2 O11 W4 102.0(4) . . ?
W2 O11 Ag39 115.4(4) . . ?
W4 O11 Ag39 106.3(5) . . ?
W7 O11 W2 104.1(5) . . ?
W7 O11 W4 103.6(4) . . ?
W7 O11 Ag39 123.0(5) . . ?
W4 O13 Ag28 131.1(6) . . ?
W4 O13 Ag34 141.8(6) . . ?
Ag34 O13 Ag28 80.4(4) . . ?
W7 O14 Ag28 135.6(6) . . ?
W4 O15 W6 148.8(5) . . ?
W4 O15 W7 105.9(4) . . ?
W6 O15 W7 105.2(4) . . ?
W1 O16 Ag13 134.5(6) . 2_755 ?
W1 O17 W3 97.0(4) . . ?
W1 O17 Ag10 111.5(4) . . ?
W3 O17 Ag10 124.8(5) . . ?
W6 O17 W1 109.2(4) . . ?
W6 O17 W3 97.8(4) . . ?
W6 O17 Ag10 114.4(5) . . ?
W6 O18 Ag9 120.6(6) . . ?
W3 O19 Ag6 133.7(5) . . ?
W6 O19 W3 112.6(5) . . ?
W6 O19 Ag6 112.5(5) . . ?
W1 O20 W3 111.6(4) . . ?
W3 O21 Ag12 115.1(5) . 2_755 ?
W3 O21 Ag22 135.1(5) . . ?
Ag22 O21 Ag12 101.2(4) . 2_755 ?
W3 O22 Ag9 127.2(6) . . ?
W3 O22 Ag42 134.8(6) . 2_755 ?
Ag9 O22 Ag42 76.3(3) . 2_755 ?
W3 O23 Ag24 131.0(6) . . ?
W6 O24 Ag27 166.6(7) . . ?
W1 O25 Ag26 124.8(4) . . ?
W6 O25 W1 101.4(4) . . ?
W6 O25 Ag26 99.7(4) . . ?
W7 O25 W1 104.4(4) . . ?
W7 O25 W6 105.6(5) . . ?
W7 O25 Ag26 117.8(5) . . ?
W1 O26 Ag3 140.9(7) . . ?
W1 O26 Ag3A 126.1(6) . . ?
W1 O26 Ag25 123.4(5) . . ?
Ag3 O26 Ag3A 31.8(2) . . ?
Ag3 O26 Ag25 88.4(4) . . ?
Ag25 O26 Ag3A 77.7(3) . . ?
C94 O27 Ag24 109(3) . . ?
C94 O28 Ag4A 141(2) . . ?
Ag3A O29 Ag3 32.7(4) . . ?
C29 O29 Ag3 104(3) . . ?
C29 O29 Ag3A 113(3) . . ?
C29 O30 Ag25 125(3) . . ?
Ag6A O31 Ag6 12.8(5) . . ?
C117 O31 Ag6 135(6) . . ?
C117 O31 Ag6A 128(6) . . ?
C117 O32 Ag15 103(2) . . ?
C104 O33 Ag29 121(2) . . ?
C104 O34 Ag32 130(2) . . ?
C78 O35 Ag34 133.9(17) . . ?
C78 O36 Ag35 114.6(15) . . ?
C65 O37 Ag37 130.2(13) . . ?
C65 O38 Ag36 122.2(16) . . ?
C39 O39 Ag38 116(2) . . ?
C39 O40 Ag40 120(3) . . ?
C10 O41 Ag20 120(3) . . ?
C10 O42 Ag8 130(3) . 2_755 ?
C55 O43 Ag33 131(2) . . ?
C55 O44 Ag32 120.6(18) . . ?
C2 C1 S1 121(3) . . ?
C2 C1 C3 101(2) . . ?
C3 C1 S1 117(3) . . ?
C2 C1A S1A 102(3) . . ?
C3 C1A S1A 112(3) . . ?
C3 C1A C2 94(2) . . ?
C4 C6 S19 108.6(13) . . ?
C4 C6 C5 98.8(8) . . ?
C4A C6 S19 108.4(13) . . ?
C5 C6 S19 108.3(13) . . ?
C5A C6 S19 108.7(13) . . ?
C5A C6 C4A 99.1(8) . . ?
C7 C9 S4 109.0(12) . . ?
C7A C9 S4 108.9(12) . . ?
C7A C9 C8A 125(3) . . ?
C8 C9 S4 108.9(12) . . ?
C8 C9 C7 94(3) . . ?
C8A C9 S4 108.6(12) . . ?
O41 C10 C11 115(4) . . ?
O42 C10 O41 128(4) . . ?
O42 C10 C11 117(3) . . ?
C15 C16 C11 120.0 . . ?
C16 C15 C14 120.0 . . ?
C13 C14 C15 120.0 . . ?
C14 C13 C12 120.0 . . ?
C13 C12 C11 120.0 . . ?
C16 C11 C10 117(3) . . ?
C12 C11 C10 123(3) . . ?
C12 C11 C16 120.0 . . ?
C17 C18 S5 110.6(17) . . ?
C19 C18 S5 109.4(16) . . ?
C19 C18 C17 117(3) . . ?
C20 C22 S3 105(3) . . ?
C20 C22 C21 109(4) . . ?
C21 C22 S3 119(4) . . ?
C23 C24 S6 108.4(18) . . ?
C25 C24 S6 110(2) . . ?
C25 C24 C23 113(3) . . ?
C26 C27 S10 111(4) . . ?
C26 C27 C28 115(5) . . ?
C28 C27 S10 104(2) . . ?
O29 C29 C30 115(5) . . ?
O30 C29 O29 128(5) . . ?
O30 C29 C30 116(5) . . ?
C35 C30 C29 117(3) . . ?
C35 C30 C31 120.0 . . ?
C31 C30 C29 122(3) . . ?
C30 C35 C34 120.0 . . ?
C33 C34 C35 120.0 . . ?
C34 C33 C32 120.0 . . ?
C31 C32 C33 120.0 . . ?
C32 C31 C30 120.0 . . ?
C36 C37 S2 117(3) . . ?
C38 C37 S2 108(3) . . ?
C38 C37 C36 123(4) . . ?
O39 C39 C40 108(3) . . ?
O40 C39 O39 128(4) . . ?
O40 C39 C40 123(4) . . ?
C41 C40 C39 126(4) . . ?
C45 C40 C39 119(4) . . ?
C45 C40 C41 115(4) . . ?
C40 C41 C42 126(4) . . ?
C43 C42 C41 114(4) . . ?
C44 C43 C42 125(5) . . ?
C43 C44 C45 117(4) . . ?
C40 C45 C44 120(4) . . ?
C46 C47 S11 110(2) . . ?
C46 C47 C48 117(3) . . ?
C48 C47 S11 107(3) . . ?
C49 C50 S12 107.7(9) . . ?
C49 C50 C51 99.8(9) . . ?
C51 C50 S12 107.6(9) . . ?
C52 C53 S17 104(2) . . ?
C54 C53 S17 109(3) . . ?
C54 C53 C52 114(3) . . ?
O43 C55 O44 123(3) . . ?
O43 C55 C56 118(3) . . ?
O44 C55 C56 119(3) . . ?
C57 C56 C55 123(4) . . ?
C57 C56 C61 119(3) . . ?
C61 C56 C55 118(3) . . ?
C56 C57 C58 118(4) . . ?
C59 C58 C57 120(3) . . ?
C58 C59 C60 123(3) . . ?
C59 C60 C61 115(4) . . ?
C56 C61 C60 123(3) . . ?
C62 C63 S18 110.5(18) . . ?
C62 C63 C64 114(3) . . ?
C64 C63 S18 107(3) . . ?
O37 C65 C66 119(2) . . ?
O38 C65 O37 124.2(19) . . ?
O38 C65 C66 117(2) . . ?
C67 C66 C65 119(2) . . ?
C67 C66 C71 120(2) . . ?
C71 C66 C65 120(2) . . ?
C66 C67 C68 120(3) . . ?
C67 C68 C69 121(3) . . ?
C70 C69 C68 118(2) . . ?
C69 C70 C71 123(3) . . ?
C66 C71 C70 118(2) . . ?
C72 C73 S20 107.4(14) . . ?
C72 C73 C74 112(2) . . ?
C74 C73 S20 111.9(13) . . ?
C75 C76 S21 108.8(15) . . ?
C77 C76 S21 111.1(17) . . ?
C77 C76 C75 113(2) . . ?
O35 C78 O36 124(2) . . ?
O35 C78 C79 123(2) . . ?
O36 C78 C79 112(2) . . ?
C80 C79 C78 116(2) . . ?
C84 C79 C78 123(3) . . ?
C84 C79 C80 121(2) . . ?
C79 C80 C81 121(3) . . ?
C82 C81 C80 115(3) . . ?
C83 C82 C81 123(3) . . ?
C82 C83 C84 119(3) . . ?
C79 C84 C83 120(3) . . ?
C85 C86 S15 110.5(16) . . ?
C87 C86 S15 108.8(15) . . ?
C87 C86 C85 112(2) . . ?
S14 C89 Ag7A 47.0(6) . . ?
C88 C89 Ag7A 96(2) . . ?
C88 C89 S14 113(2) . . ?
C88 C89 C90 100(3) . . ?
C90 C89 Ag7A 146.5(15) . . ?
C90 C89 S14 99.5(19) . . ?
C91 C92 S7 102(3) . . ?
C93 C92 S7 105(2) . . ?
C93 C92 C91 109(3) . . ?
O27 C94 O28 127(4) . . ?
O27 C94 C95 126(4) . . ?
O28 C94 C95 107(3) . . ?
C96 C95 C94 112(3) . . ?
C100 C95 C94 128(4) . . ?
C100 C95 C96 120(4) . . ?
C97 C96 C95 118(4) . . ?
C98 C97 C96 121(5) . . ?
C97 C98 C99 132(5) . . ?
C98 C99 C100 106(4) . . ?
C95 C100 C99 123(4) . . ?
C101 C102 S13 110(3) . . ?
C101 C102 C103 113(3) . . ?
C103 C102 S13 105(3) . . ?
O33 C104 O34 127(3) . . ?
O33 C104 C105 115(3) . . ?
O34 C104 C105 117(3) . . ?
C106 C105 C104 122(3) . . ?
C106 C105 C110 118(3) . . ?
C110 C105 C104 120(3) . . ?
C105 C106 C107 118(3) . . ?
C108 C107 C106 125(4) . . ?
C107 C108 C109 119(3) . . ?
C108 C109 C110 116(3) . . ?
C105 C110 C109 124(3) . . ?
C111 C112 S16 112(2) . . ?
C113 C112 S16 111(2) . . ?
C113 C112 C111 101(4) . . ?
C114 C115 S8 110(2) . . ?
C114 C115 C116 112(3) . . ?
C116 C115 S8 115(2) . . ?
O31 C117 O32 133.0(12) . . ?
O31 C117 C118 114.0(9) . . ?
O32 C117 C118 113.0(9) . . ?
C119 C118 C117 130(4) . . ?
C119 C118 C123 120.0 . . ?
C123 C118 C117 110(4) . . ?
C120 C119 C118 120.0 . . ?
C119 C120 C121 120.0 . . ?
C122 C121 C120 120.0 . . ?
C121 C122 C123 120.0 . . ?
C122 C123 C118 120.0 . . ?

_shelx_res_file                  
;
TITL p in P-1
CELL 0.6525 21.5617 22.2473 24.5285 74.1307 70.9758 68.5642
ZERR 1 0.0011 0.001 0.0013 0.0013 0.0013 0.0017
LATT 1
SFAC C H Ag O S W
DISP Ag -1.076 0.944 3776.331
DISP C 0.003 0.001 9.695
DISP O 0.009 0.005 26.098
DISP S 0.108 0.105 414.563
DISP W -0.432 5.876 22670.032
UNIT 246 370 84 88 42 14
DFIX 1.55 0.01 C6 C4A
DFIX 2.75 0.01 S19 C4A
DFIX 1.55 0.01 C7A C9
DFIX 1.55 0.01 C7 C9
DFIX 1.55 0.01 C8 C9
DFIX 1.55 0.01 C8A C9
DFIX 2.75 0.01 C7 S4
DFIX 2.75 0.01 C7A S4
DFIX 2.75 0.01 C8 S4
DFIX 2.75 0.01 C8A S4
DFIX 1.55 0.01 C49 C50
DFIX 1.55 0.01 C50 C51
DFIX 2.35 0.01 C49 C51
DFIX 2.75 0.01 C49 S12
DFIX 2.75 0.01 C51 S12
DFIX 1.85 0.01 S12 C50
DFIX 1.25 0.01 O32 C117
DFIX 1.25 0.01 O31 C117
DFIX 2.3 0.01 O31 O32
DFIX 2.35 0.01 O32 C118
DFIX 2.35 0.01 O31 C118
DFIX 1.55 0.01 C117 C118
DFIX 1.55 0.01 C1 C3
DFIX 2.35 0.01 C3 C2
DFIX 1.55 0.01 C1A C3
DFIX 1.55 0.01 C27 C28
DFIX 2.75 0.01 C28 S10
DFIX 1.55 0.01 C37 C36
DFIX 1.55 0.01 C37 C38
DFIX 1.55 0.01 C4 C6
DFIX 2.75 0.01 S19 C4
DFIX 1.55 0.01 C6 C5A
DFIX 2.35 0.01 C5A C4A
DFIX 2.75 0.01 S19 C5A
DFIX 1.55 0.01 C21 C22
DFIX 1.55 0.01 C40 C39
DFIX 1.55 0.01 C6 C5
DFIX 2.75 0.01 C5 S19
DFIX 2.35 0.01 C4 C5
DFIX 1.55 0.01 C89 C90
DFIX 1.85 0.01 C89 S14
SIMU 0.004 0.08 1.7

L.S. 6
PLAN  1
SIZE 0.02 0.03 0.02
TEMP -173
BOND
ABIN
fmap 2
ACTA
REM <olex2.extras>
REM <HklSrc "%.\\p_sq_s.hkl">
REM </olex2.extras>

WGHT    0.057500  598.742126
FVAR       0.06331
W1    6    0.879012    0.010575    0.203524    11.00000    0.03477    0.03879 =
         0.02224   -0.00053   -0.01252   -0.02312
W2    6    0.761463    0.070830    0.100080    11.00000    0.03519    0.04669 =
         0.02561   -0.00021   -0.01361   -0.02951
W3    6    1.032648    0.023547    0.177319    11.00000    0.03428    0.03983 =
         0.02515   -0.00641   -0.01136   -0.02126
W4    6    0.790927    0.223181    0.062323    11.00000    0.03370    0.04046 =
         0.03102    0.00206   -0.01800   -0.02177
W5    6    0.786636    0.149989   -0.033352    11.00000    0.04401    0.06319 =
         0.02761    0.00419   -0.01916   -0.03697
W6    6    0.909917    0.161250    0.165342    11.00000    0.03391    0.03513 =
         0.03624   -0.00289   -0.01992   -0.01922
W7    6    0.751407    0.150064    0.200479    11.00000    0.03700    0.04871 =
         0.03133   -0.00445   -0.01419   -0.02262
AG1   3    0.801040   -0.116277    0.096817    10.20000    0.07713    0.09337 =
         0.05584   -0.01548   -0.03651   -0.04743
AG1A  3    0.805995   -0.121667    0.123848    10.80000    0.08416    0.08204 =
         0.06445   -0.01244   -0.00897   -0.05377
AG2   3    0.670326   -0.033678    0.239025    10.70000    0.07858    0.06288 =
         0.04667   -0.00114   -0.00389   -0.02890
AG2A  3    0.701490   -0.023075    0.250809    10.30000    0.06606    0.06774 =
         0.05398   -0.00444    0.00521   -0.02714
AG3   3    0.772070   -0.101240    0.303679    10.50000    0.10561    0.08032 =
         0.06157    0.00445   -0.02942   -0.06244
AG3A  3    0.833806   -0.136432    0.314902    10.50000    0.09665    0.06733 =
         0.04414   -0.00153   -0.02766   -0.04211
AG4   3    0.941376    0.008733    0.343645    10.70000    0.05037    0.11669 =
         0.03638   -0.00482   -0.01136   -0.02517
AG4A  3    0.972304   -0.028528    0.352035    10.30000    0.05943    0.10400 =
         0.04561   -0.02217    0.00243   -0.03298
AG5   3    0.651284    0.226655    0.341506    10.50000    0.07993    0.08474 =
         0.08045   -0.03478   -0.01329   -0.04210
AG5A  3    0.664618    0.191382    0.355620    10.50000    0.07842    0.10655 =
         0.07493   -0.03850   -0.01933   -0.03706
AG6   3    0.995130    0.172787    0.266523    10.50000    0.08376    0.06919 =
         0.05336   -0.01857   -0.01741   -0.04006
AG6A  3    0.984373    0.207286    0.249707    10.50000    0.06700    0.06649 =
         0.05249   -0.01410   -0.02031   -0.04044
AG7   3    1.091203    0.176160    0.142878    10.65000    0.04383    0.06032 =
         0.06007   -0.01311   -0.01029   -0.02886
AG7A  3    1.090572    0.208463    0.132181    10.35000    0.04379    0.06666 =
         0.05521   -0.01660   -0.01243   -0.02350
AG8   3    1.068664    0.267326   -0.031024    11.00000    0.05380    0.06712 =
         0.08329   -0.03249   -0.01914   -0.03142
AG9   3    1.049087    0.133918    0.034997    11.00000    0.09064    0.11234 =
         0.03116   -0.00981   -0.00636   -0.08553
AG10  3    0.941335    0.072389    0.046260    11.00000    0.03599    0.03859 =
         0.02598   -0.00097   -0.01570   -0.02640
AG11  3    0.948327    0.180751   -0.060589    11.00000    0.04169    0.05096 =
         0.03044   -0.00026   -0.01137   -0.03240
AG12  3    0.942567    0.033284   -0.050899    11.00000    0.03942    0.04678 =
         0.02574   -0.00419   -0.01510   -0.02599
AG13  3    1.061232    0.055548   -0.053542    11.00000    0.04208    0.04119 =
         0.02916   -0.00176   -0.01156   -0.02982
AG14  3    0.894249    0.322091    0.055385    11.00000    0.05701    0.06348 =
         0.04418   -0.00801   -0.01627   -0.03635
AG15  3    0.963464    0.313147    0.144224    11.00000    0.04664    0.11318 =
         0.09793   -0.05808   -0.03104    0.00342
AG16  3    1.197376    0.042789    0.166314    11.00000    0.14743    0.12672 =
         0.07234   -0.02038   -0.01593   -0.10933
AG17  3    1.202950   -0.104887    0.164039    11.00000    0.04998    0.06047 =
         0.10539   -0.02901   -0.02367   -0.01917
AG18  3    1.158821   -0.253216    0.174864    11.00000    0.09545    0.05135 =
         0.03390   -0.00064   -0.02885   -0.02995
AG19  3    1.148478   -0.337825    0.078028    11.00000    0.08082    0.09188 =
         0.04081   -0.00258   -0.02001   -0.06314
AG20  3    0.987590   -0.295519    0.133973    11.00000    0.07509    0.06548 =
         0.04717   -0.00950   -0.01350   -0.04638
AG21  3    0.898141   -0.175538    0.200909    11.00000    0.08474    0.08977 =
         0.05954   -0.02832   -0.00118   -0.05686
AG22  3    1.026248   -0.139730    0.180972    11.00000    0.05197    0.03953 =
         0.05301    0.00384   -0.02557   -0.02746
AG23  3    1.046111   -0.121878    0.297941    11.00000    0.04880    0.13736 =
         0.05232    0.02962   -0.01161   -0.02201
AG24  3    1.071896    0.043328    0.312678    11.00000    0.07364    0.13089 =
         0.05394   -0.04080   -0.01011   -0.04946
AG25  3    0.819575   -0.015948    0.367631    11.00000    0.08767    0.10411 =
         0.04785   -0.01732   -0.02674   -0.02939
AG26  3    0.832605    0.136413    0.321351    11.00000    0.08411    0.11195 =
         0.05983   -0.02148   -0.04466   -0.02839
AG27  3    0.813933    0.322614    0.255238    11.00000    0.05400    0.05221 =
         0.05474   -0.01359   -0.01816   -0.01576
AG28  3    0.729354    0.337142    0.175882    11.00000    0.03269    0.05385 =
         0.04648   -0.01491   -0.00969   -0.01890
AG29  3    0.656387    0.346501    0.297160    11.00000    0.05338    0.18498 =
         0.04850   -0.03787   -0.02170   -0.00413
AG30  3    0.674506    0.032830    0.355652    11.00000    0.07534    0.13663 =
         0.06486   -0.00521   -0.01707   -0.04458
AG31  3    0.559887    0.137674    0.319528    11.00000    0.07557    0.07692 =
         0.06510   -0.00717   -0.01979   -0.03963
AG32  3    0.508945    0.348495    0.329921    11.00000    0.08824    0.07912 =
         0.06881   -0.02683   -0.02895   -0.00951
AG33  3    0.532392    0.306764    0.219832    11.00000    0.04520    0.09151 =
         0.05165   -0.01500   -0.01425   -0.02192
AG34  3    0.621134    0.366982    0.104511    11.00000    0.03700    0.07494 =
         0.04573   -0.00749   -0.01750   -0.01841
AG35  3    0.689934    0.360618   -0.018754    11.00000    0.04747    0.05266 =
         0.04463    0.00187   -0.01650   -0.01698
AG36  3    0.671312    0.298885   -0.097393    11.00000    0.08146    0.09059 =
         0.06995    0.01574   -0.04447   -0.06303
AG37  3    0.594660    0.214946   -0.006013    11.00000    0.05434    0.08509 =
         0.05942    0.00004   -0.02076   -0.04072
AG38  3    0.571882    0.106983    0.161443    11.00000    0.05593    0.08480 =
         0.10148    0.00111   -0.02792   -0.04447
AG39  3    0.600053    0.234471    0.121853    11.00000    0.04522    0.06993 =
         0.04253   -0.00305   -0.01637   -0.02891
AG40  3    0.637470   -0.007644    0.099230    11.00000    0.08043    0.11645 =
         0.07804    0.01099   -0.02266   -0.07362
AG41  3    0.666142    0.066569   -0.022520    11.00000    0.10900    0.12772 =
         0.06257   -0.00240   -0.03282   -0.09105
AG42  3    0.819329   -0.033755   -0.033865    11.00000    0.08735    0.09387 =
         0.06126   -0.00006   -0.01937   -0.07480
PART 2
S1    5    0.727104   -0.067284    0.035159    10.35000    0.09031    0.09203 =
         0.04988   -0.01262   -0.01263   -0.07191
PART 0
PART 1
S1A   5    0.748716   -0.090189    0.045668    10.65000    0.08205    0.08710 =
         0.04386   -0.00749   -0.01606   -0.07119
PART 0
S2    5    0.774333   -0.134666    0.228405    11.00000    0.08835    0.05873 =
         0.10953   -0.02987    0.04735   -0.04220
S3    5    1.013924   -0.248318    0.202889    11.00000    0.10172    0.06289 =
         0.03326    0.01007   -0.02640   -0.06402
S4    5    1.232206   -0.345746    0.125864    11.00000    0.05417    0.05499 =
         0.03612   -0.00409   -0.01031   -0.03398
S5    5    1.062057   -0.356565    0.049801    11.00000    0.06947    0.04269 =
         0.04422   -0.00127   -0.01816   -0.03612
S6    5    1.150897   -0.180998    0.236677    11.00000    0.05751    0.05164 =
         0.05939   -0.01201   -0.04031   -0.00907
S7    5    1.282750   -0.042790    0.120844    11.00000    0.12645    0.09383 =
         0.05665    0.00974   -0.05368   -0.07235
S8    5    1.128686    0.124479    0.225083    11.00000    0.12150    0.18019 =
         0.07153   -0.03338   -0.02123   -0.11679
S10   5    0.929504   -0.109933    0.357001    11.00000    0.04612    0.16130 =
         0.09254    0.08314   -0.02032   -0.03729
S11   5    0.590142    0.021106    0.319217    11.00000    0.10097    0.08552 =
         0.04072   -0.01496    0.00072   -0.05775
S12   5    0.733092    0.087278    0.386854    11.00000    0.12150    0.12551 =
         0.07775   -0.06637    0.03677   -0.08193
S13   5    0.945846    0.108550    0.343241    11.00000    0.04433    0.22852 =
         0.04391   -0.06769   -0.00012   -0.05421
S14   5    1.067647    0.279899    0.066351    11.00000    0.04505    0.11041 =
         0.10996   -0.07119   -0.01364   -0.03096
S15   5    0.836032    0.366698    0.147003    11.00000    0.03942    0.03701 =
         0.05867   -0.00987   -0.01241   -0.01494
S16   5    0.749755    0.261006    0.336690    11.00000    0.06104    0.15359 =
         0.04553   -0.00422   -0.02257   -0.04932
S17   5    0.536095    0.230334    0.364427    11.00000    0.09248    0.08376 =
         0.04837   -0.00990   -0.01414   -0.04446
S18   5    0.529948    0.197197    0.217939    11.00000    0.04576    0.10300 =
         0.05293   -0.00719   -0.01282   -0.04036
S19   5    0.572498    0.111170    0.055652    11.00000    0.06545    0.11648 =
         0.07085    0.02789   -0.04252   -0.07029
S20   5    0.594294    0.312169    0.031010    11.00000    0.03971    0.06859 =
         0.04088   -0.00089   -0.01912   -0.02586
S21   5    0.599218    0.377957    0.213134    11.00000    0.03051    0.08565 =
         0.04383   -0.01175   -0.01204   -0.01315
S22   5    1.063608    0.172830   -0.068262    11.00000    0.04528    0.04591 =
         0.03860   -0.00633   -0.00955   -0.03276
O1    4    0.723324    0.183183   -0.073471    11.00000    0.05307    0.07520 =
         0.03920    0.00565   -0.02780   -0.04020
O2    4    0.719477    0.112794    0.038368    11.00000    0.02982    0.05064 =
         0.04281    0.00295   -0.01297   -0.03060
O3    4    0.855773    0.183999   -0.078121    11.00000    0.04897    0.07866 =
         0.03110    0.00034   -0.01295   -0.05452
O4    4    0.816508   -0.002023    0.076977    11.00000    0.04989    0.03780 =
         0.03582   -0.01204   -0.01706   -0.02287
O5    4    0.826514    0.067722   -0.049750    11.00000    0.03367    0.06405 =
         0.02769   -0.00887   -0.00971   -0.03261
O6    4    0.692090    0.045368    0.151277    11.00000    0.03472    0.05097 =
         0.03061   -0.00224   -0.01956   -0.02324
O7    4    0.741771    0.231812    0.009712    11.00000    0.03654    0.04689 =
         0.03212    0.01123   -0.02416   -0.01828
O8    4    0.827372    0.126238    0.043100    11.00000    0.02647    0.04209 =
         0.02169    0.00111   -0.01655   -0.01641
O9    4    0.865108    0.243978    0.015589    11.00000    0.03877    0.04396 =
         0.02127    0.00099   -0.01295   -0.02395
O10   4    0.809826    0.063968    0.159404    11.00000    0.03760    0.03464 =
         0.02884    0.00799   -0.01617   -0.02857
O11   4    0.721097    0.168201    0.129274    11.00000    0.02653    0.05952 =
         0.02790   -0.00979   -0.01408   -0.02153
O12   4    0.695393    0.107748    0.249980    11.00000    0.03749    0.06714 =
         0.02749   -0.00973   -0.00698   -0.03137
O13   4    0.737226    0.296112    0.089282    11.00000    0.03294    0.03966 =
         0.04740   -0.00887   -0.02265   -0.00322
O14   4    0.719362    0.226247    0.221903    11.00000    0.02983    0.04643 =
         0.04118   -0.00781   -0.01037   -0.02133
O15   4    0.831132    0.182663    0.129917    11.00000    0.02444    0.03457 =
         0.03516    0.00095   -0.01361   -0.01836
O16   4    0.911895   -0.052485    0.161853    11.00000    0.03799    0.04665 =
         0.03066    0.00068   -0.01779   -0.02685
O17   4    0.941212    0.068686    0.141379    11.00000    0.03186    0.03811 =
         0.01850   -0.00454   -0.00585   -0.02160
O18   4    0.959262    0.198511    0.101968    11.00000    0.03900    0.04605 =
         0.05562    0.00544   -0.02137   -0.03143
O19   4    0.977753    0.110368    0.205413    11.00000    0.03446    0.03270 =
         0.02496   -0.00393   -0.01585   -0.01508
O20   4    0.950071   -0.004201    0.237822    11.00000    0.03516    0.02841 =
         0.01668   -0.00141   -0.00793   -0.01461
O21   4    1.053162   -0.049818    0.148723    11.00000    0.04919    0.04635 =
         0.01316    0.00243   -0.01296   -0.03632
O22   4    1.083326    0.066655    0.114642    11.00000    0.04892    0.04838 =
         0.03266   -0.00114   -0.00946   -0.03565
O23   4    1.080900   -0.004227    0.229181    11.00000    0.03447    0.03596 =
         0.03327   -0.01093   -0.01540   -0.00915
O24   4    0.874524    0.219874    0.210339    11.00000    0.05021    0.04976 =
         0.05834   -0.01418   -0.02470   -0.02705
O25   4    0.834469    0.111156    0.227770    11.00000    0.03204    0.03619 =
         0.02834   -0.00497   -0.01896   -0.01413
O26   4    0.821450   -0.017394    0.265965    11.00000    0.03843    0.04972 =
         0.02834    0.00744   -0.01678   -0.02568
O27   4    1.156142   -0.035225    0.350207    11.00000    0.10306
O28   4    1.078231   -0.086528    0.380255    11.00000    0.10500
O29   4    0.778820   -0.177812    0.398614    11.00000    0.13382
O30   4    0.739433   -0.083865    0.425394    11.00000    0.13207
O31   4    0.942129    0.292812    0.274206    11.00000    0.29533
O32   4    0.983349    0.370156    0.203322    11.00000    0.30084
O33   4    0.610129    0.439426    0.337979    11.00000    0.12716    0.13072 =
         0.06214   -0.02807   -0.02702   -0.04628
O34   4    0.504869    0.428319    0.374599    11.00000    0.12651    0.12345 =
         0.06254   -0.02932   -0.02433   -0.05004
O35   4    0.634129    0.470238    0.056584    11.00000    0.05811    0.06608 =
         0.08089   -0.01272   -0.02174   -0.03151
O36   4    0.713888    0.453620   -0.026934    11.00000    0.06455    0.06767 =
         0.08714   -0.01300   -0.01311   -0.02891
O37   4    0.548673    0.240601   -0.084053    11.00000    0.06626    0.10716 =
         0.07286   -0.00765   -0.03809   -0.04507
O38   4    0.588842    0.319764   -0.139816    11.00000    0.06780    0.10659 =
         0.07001   -0.00932   -0.03739   -0.04706
O39   4    0.500620    0.037573    0.199455    11.00000    0.11429    0.12005 =
         0.11832   -0.01513   -0.03035   -0.04641
O40   4    0.581829   -0.050654    0.191425    11.00000    0.11695    0.11935 =
         0.11415   -0.01528   -0.02856   -0.04419
O41   4    0.901076   -0.340897    0.179978    11.00000    0.11625    0.11991 =
         0.12065   -0.02682   -0.02620   -0.05749
O42   4    0.851718   -0.305843    0.107004    11.00000    0.10988    0.11840 =
         0.12357   -0.02775   -0.02846   -0.05802
O43   4    0.415405    0.363097    0.238992    11.00000    0.04720    0.11250 =
         0.10480   -0.02071   -0.01379   -0.00426
O44   4    0.395686    0.398801    0.319961    11.00000    0.04806    0.11110 =
         0.10399   -0.02039   -0.01371   -0.00257
PART 2
C1    1    0.687279   -0.111191    0.023333    10.50000    0.09760    0.09795 =
         0.05847   -0.01173   -0.00910   -0.07099
AFIX  13
H1    2    0.644122   -0.078906    0.013679    10.50000   -1.20000
AFIX   0
PART 0
PART 1
C1A   1    0.742837   -0.162333    0.029719    10.50000    0.09884    0.09903 =
         0.06032   -0.01189   -0.00842   -0.07129
AFIX  13
H1A   2    0.781154   -0.203506    0.036231    10.50000   -1.20000
AFIX   0
PART 0
C2    1    0.664312   -0.164216    0.070461    11.00000    0.10044    0.10070 =
         0.06263   -0.01219   -0.00728   -0.07102
PART 1
AFIX  33
H2AA  2    0.663523   -0.173227    0.112049    10.50000   -1.50000
H2AB  2    0.652872   -0.198780    0.061760    10.50000   -1.50000
H2AC  2    0.630496   -0.121746    0.061464    10.50000   -1.50000
AFIX  33
PART 0
PART 2
H2BD  2    0.639508   -0.146928    0.106938    10.50000   -1.50000
H2BE  2    0.704682   -0.201509    0.076836    10.50000   -1.50000
H2BF  2    0.633844   -0.178618    0.058187    10.50000   -1.50000
AFIX   0
PART 0
C3    1    0.724151   -0.147752   -0.029007    11.00000    0.10075    0.09952 =
         0.06041   -0.01214   -0.00807   -0.07001
PART 1
AFIX  33
H3AA  2    0.764640   -0.144472   -0.061357    10.50000   -1.50000
H3AB  2    0.686948   -0.106243   -0.031709    10.50000   -1.50000
H3AC  2    0.708969   -0.183260   -0.031340    10.50000   -1.50000
AFIX  33
PART 0
PART 2
H3BD  2    0.741903   -0.118113   -0.063311    10.50000   -1.50000
H3BE  2    0.691543   -0.162730   -0.037767    10.50000   -1.50000
H3BF  2    0.762454   -0.185665   -0.019227    10.50000   -1.50000
AFIX   0
C4    1    0.501230    0.035044    0.047277    10.50000    0.12973
AFIX  33
H4A   2    0.549535    0.015521    0.027779    10.50000   -1.50000
H4B   2    0.471642    0.036349    0.023692    10.50000   -1.50000
H4C   2    0.489491    0.008573    0.086030    10.50000   -1.50000
AFIX   0
PART 0
PART 1
C4A   1    0.499302    0.088031   -0.005552    10.50000    0.12978
AFIX 137
H4AA  2    0.514583    0.121295   -0.037385    10.50000   -1.50000
H4AB  2    0.455266    0.086756   -0.007819    10.50000   -1.50000
H4AC  2    0.533794    0.045008   -0.009202    10.50000   -1.50000
AFIX   0
PART 0
PART 2
C5    1    0.475512    0.142443   -0.005960    10.50000    0.19210
AFIX   3
H5A   2    0.433412    0.179743   -0.000880    10.50000   -1.50000
H5B   2    0.469982    0.111903   -0.024920    10.50000   -1.50000
H5C   2    0.514462    0.158223   -0.030450    10.50000   -1.50000
AFIX   0
PART 0
PART 1
C5A   1    0.439287    0.175284    0.046766    10.50000    0.15137
AFIX  33
H5AA  2    0.424778    0.192442    0.083226    10.50000   -1.50000
H5AB  2    0.398910    0.173873    0.037619    10.50000   -1.50000
H5AC  2    0.461813    0.203882    0.014793    10.50000   -1.50000
AFIX   0
PART 0
C6    1    0.490235    0.105465    0.054100    11.00000    0.07331    0.13284 =
         0.08991    0.03374   -0.04079   -0.07544
PART 2
AFIX  13
H6B   2    0.451471    0.120330    0.088169    10.50000   -1.20000
AFIX  13
PART 0
PART 1
H6A   2    0.471560    0.074890    0.088438    10.50000   -1.20000
AFIX   0
PART 0
PART 2
C7    1    1.322679   -0.470080    0.143369    10.50000    0.07540
AFIX 137
H7A   2    1.315132   -0.490277    0.116200    10.50000   -1.50000
H7B   2    1.343052   -0.504452    0.172870    10.50000   -1.50000
H7C   2    1.353956   -0.443923    0.121639    10.50000   -1.50000
AFIX   0
PART 0
PART 1
C7A   1    1.329763   -0.446975    0.173322    10.50000    0.06349
AFIX 137
H7AA  2    1.357719   -0.465890    0.138109    10.50000   -1.50000
H7AB  2    1.337789   -0.479937    0.208204    10.50000   -1.50000
H7AC  2    1.342611   -0.408976    0.173184    10.50000   -1.50000
AFIX   0
PART 0
PART 2
C8    1    1.281370   -0.418606    0.221925    10.50000    0.08688
AFIX 137
H8A   2    1.315157   -0.394488    0.203800    10.50000   -1.50000
H8B   2    1.303517   -0.462384    0.241472    10.50000   -1.50000
H8C   2    1.243427   -0.394824    0.250756    10.50000   -1.50000
AFIX   0
PART 0
PART 1
C8A   1    1.193228   -0.424234    0.230462    10.50000    0.07405
AFIX 137
H8AA  2    1.183536   -0.385439    0.247102    10.50000   -1.50000
H8AB  2    1.206494   -0.463899    0.259062    10.50000   -1.50000
H8AC  2    1.151951   -0.422799    0.220859    10.50000   -1.50000
AFIX   0
PART 0
C9    1    1.252904   -0.425130    0.174061    11.00000    0.07813    0.03778 =
         0.04379   -0.00830   -0.00133   -0.02522
PART 2
AFIX  13
H9B   2    1.214869   -0.445617    0.189566    10.50000   -1.20000
AFIX  13
PART 0
PART 1
H9A   2    1.249646   -0.456470    0.153404    10.50000   -1.20000
AFIX   0
PART 0
C10   1    0.855292   -0.332698    0.155015    11.00000    0.11591    0.12049 =
         0.12288   -0.02619   -0.02862   -0.05282
AFIX  66
C16   1    0.751455   -0.361880    0.163809    11.00000    0.12949
AFIX  43
H16   2    0.750015   -0.335170    0.126411    11.00000   -1.20000
AFIX  65
C15   1    0.700920   -0.392401    0.193537    11.00000    0.13410
AFIX  43
H15   2    0.664942   -0.386551    0.176458    11.00000   -1.20000
AFIX  65
C14   1    0.703027   -0.431482    0.248256    11.00000    0.13634
AFIX  43
H14   2    0.668488   -0.452342    0.268574    11.00000   -1.20000
AFIX  65
C13   1    0.755669   -0.440042    0.273246    11.00000    0.13694
AFIX  43
H13   2    0.757108   -0.466752    0.310643    11.00000   -1.20000
AFIX  65
C12   1    0.806204   -0.409521    0.243518    11.00000    0.13289
AFIX  43
H12   2    0.842183   -0.415372    0.260598    11.00000   -1.20000
AFIX  65
C11   1    0.804098   -0.370440    0.188800    11.00000    0.12485
AFIX   0
C17   1    1.010209   -0.457246    0.066795    11.00000    0.10260    0.05719 =
         0.20718    0.00142   -0.07164   -0.04821
AFIX 137
H17A  2    0.970088   -0.445229    0.099542    11.00000   -1.50000
H17B  2    1.022181   -0.503991    0.065973    11.00000   -1.50000
H17C  2    0.999322   -0.431271    0.029924    11.00000   -1.50000
AFIX   0
C18   1    1.068916   -0.444081    0.074234    11.00000    0.09421    0.03813 =
         0.06114   -0.00022   -0.04033   -0.02797
AFIX  13
H18   2    1.111025   -0.468330    0.047209    11.00000   -1.20000
AFIX   0
C19   1    1.081352   -0.465193    0.131508    11.00000    0.17965    0.04172 =
         0.13860    0.00080   -0.09838   -0.01539
AFIX 137
H19A  2    1.120094   -0.452141    0.131567    11.00000   -1.50000
H19B  2    1.092351   -0.513025    0.141986    11.00000   -1.50000
H19C  2    1.040105   -0.444831    0.160090    11.00000   -1.50000
AFIX   0
C20   1    1.051741   -0.360784    0.268765    11.00000    0.24058
AFIX  33
H20A  2    1.019903   -0.386200    0.277265    11.00000   -1.50000
H20B  2    1.081734   -0.380074    0.295724    11.00000   -1.50000
H20C  2    1.079870   -0.361489    0.228350    11.00000   -1.50000
AFIX   0
C21   1    0.942268   -0.291660    0.320416    11.00000    0.22605
AFIX  33
H21A  2    0.920521   -0.248731    0.332684    11.00000   -1.50000
H21B  2    0.949216   -0.325977    0.354714    11.00000   -1.50000
H21C  2    0.912488   -0.299367    0.301921    11.00000   -1.50000
AFIX   0
C22   1    1.012557   -0.293085    0.276155    11.00000    0.13996    0.08973 =
         0.06796   -0.01275   -0.01578   -0.06033
AFIX  13
H22   2    1.038558   -0.276883    0.293143    11.00000   -1.20000
AFIX   0
C23   1    1.280367   -0.256614    0.245541    11.00000    0.09089    0.10310 =
         0.09199   -0.06231   -0.06487    0.04851
AFIX 137
H23A  2    1.278325   -0.285028    0.222297    11.00000   -1.50000
H23B  2    1.312434   -0.282040    0.270105    11.00000   -1.50000
H23C  2    1.296274   -0.220270    0.219265    11.00000   -1.50000
AFIX   0
C24   1    1.209481   -0.229615    0.284056    11.00000    0.10259    0.08552 =
         0.08164   -0.04330   -0.06472    0.01151
AFIX  13
H24   2    1.212063   -0.200110    0.307004    11.00000   -1.20000
AFIX   0
C25   1    1.181941   -0.282379    0.325855    11.00000    0.15865    0.08312 =
         0.08308    0.00238   -0.08345   -0.00755
AFIX 137
H25A  2    1.134930   -0.262690    0.347962    11.00000   -1.50000
H25B  2    1.211257   -0.305989    0.353033    11.00000   -1.50000
H25C  2    1.181587   -0.313039    0.303964    11.00000   -1.50000
AFIX   0
C26   1    0.985831   -0.220583    0.427856    11.00000    0.17696
AFIX  33
H26A  2    0.997129   -0.234811    0.390400    11.00000   -1.50000
H26B  2    0.976560   -0.256088    0.460113    11.00000   -1.50000
H26C  2    1.024691   -0.209522    0.430436    11.00000   -1.50000
AFIX   0
C27   1    0.928290   -0.166160    0.431545    11.00000    0.14292
AFIX  13
H27   2    0.886308   -0.180884    0.444496    11.00000   -1.20000
AFIX   0
C28   1    0.921468   -0.121569    0.473195    11.00000    0.18259
AFIX  33
H28A  2    0.961446   -0.139189    0.489913    11.00000   -1.50000
H28B  2    0.879352   -0.120147    0.504814    11.00000   -1.50000
H28C  2    0.919290   -0.077158    0.451211    11.00000   -1.50000
AFIX   0
C29   1    0.755675   -0.142291    0.433902    11.00000    0.13469
AFIX  66
C30   1    0.742628   -0.173955    0.493453    11.00000    0.14273
C35   1    0.770650   -0.241759    0.504870    11.00000    0.14958
AFIX  43
H35   2    0.790144   -0.265852    0.473593    11.00000   -1.20000
AFIX  65
C34   1    0.770150   -0.274313    0.562050    11.00000    0.15311
AFIX  43
H34   2    0.789303   -0.320655    0.569853    11.00000   -1.20000
AFIX  65
C33   1    0.741628   -0.239063    0.607813    11.00000    0.15316
AFIX  43
H33   2    0.741286   -0.261313    0.646893    11.00000   -1.20000
AFIX  65
C32   1    0.713605   -0.171258    0.596397    11.00000    0.15144
AFIX  43
H32   2    0.694111   -0.147167    0.627674    11.00000   -1.20000
AFIX  65
C31   1    0.714104   -0.138703    0.539217    11.00000    0.14686
AFIX  43
H31   2    0.694952   -0.092362    0.531414    11.00000   -1.20000
AFIX   0
C36   1    0.776887   -0.262261    0.298377    11.00000    0.24167
AFIX 137
H36A  2    0.825455   -0.275918    0.277007    11.00000   -1.50000
H36B  2    0.757484   -0.298242    0.306281    11.00000   -1.50000
H36C  2    0.773137   -0.251000    0.335500    11.00000   -1.50000
AFIX   0
C37   1    0.736735   -0.201633    0.261002    11.00000    0.11394
AFIX  13
H37   2    0.695931   -0.181800    0.291639    11.00000   -1.20000
AFIX   0
C38   1    0.701968   -0.206573    0.217078    11.00000    0.15096
AFIX 137
H38A  2    0.667589   -0.164471    0.208202    11.00000   -1.50000
H38B  2    0.679399   -0.240924    0.234242    11.00000   -1.50000
H38C  2    0.736862   -0.217456    0.180924    11.00000   -1.50000
AFIX   0
C39   1    0.532417   -0.025139    0.210612    11.00000    0.11572    0.11850 =
         0.11627   -0.01704   -0.03007   -0.04252
C40   1    0.485313   -0.056193    0.264931    11.00000    0.11723
C41   1    0.422512   -0.025818    0.291240    11.00000    0.11655
AFIX  43
H41   2    0.403871    0.018762    0.274867    11.00000   -1.20000
AFIX   0
C42   1    0.379199   -0.052893    0.342040    11.00000    0.11804
AFIX  43
H42   2    0.334434   -0.027961    0.360292    11.00000   -1.20000
AFIX   0
C43   1    0.406129   -0.114428    0.361184    11.00000    0.12034
AFIX  43
H43   2    0.379730   -0.134463    0.395631    11.00000   -1.20000
AFIX   0
C44   1    0.462923   -0.148873    0.338427    11.00000    0.12229
AFIX  43
H44   2    0.477585   -0.194898    0.351693    11.00000   -1.20000
AFIX   0
C45   1    0.509187   -0.115096    0.288015    11.00000    0.12065
AFIX  43
H45   2    0.556206   -0.138483    0.273904    11.00000   -1.20000
AFIX   0
C46   1    0.582940   -0.080603    0.409019    11.00000    0.15497    0.20194 =
         0.09987    0.07197   -0.03270   -0.07168
AFIX 137
H46A  2    0.609525   -0.112648    0.382854    11.00000   -1.50000
H46B  2    0.554778   -0.100728    0.444228    11.00000   -1.50000
H46C  2    0.614504   -0.066521    0.420176    11.00000   -1.50000
AFIX   0
C47   1    0.538638   -0.024335    0.379172    11.00000    0.12931    0.10960 =
         0.04202    0.00235   -0.02199   -0.09041
AFIX  13
H47   2    0.514201   -0.041312    0.361273    11.00000   -1.20000
AFIX   0
C48   1    0.485004    0.023771    0.415692    11.00000    0.15649
AFIX 137
H48A  2    0.503860    0.028602    0.445047    11.00000   -1.50000
H48B  2    0.444946    0.007961    0.435430    11.00000   -1.50000
H48C  2    0.471003    0.066322    0.390569    11.00000   -1.50000
AFIX   0
C49   1    0.645036    0.071664    0.495848    11.00000    0.18278    0.46805 =
         0.09906   -0.10068   -0.01600   -0.14618
AFIX 137
H49A  2    0.626551    0.119338    0.493645    11.00000   -1.50000
H49B  2    0.637754    0.050109    0.536998    11.00000   -1.50000
H49C  2    0.621392    0.057536    0.475943    11.00000   -1.50000
AFIX   0
C50   1    0.722677    0.052821    0.465929    11.00000    0.15871    0.41787 =
         0.15324   -0.11038   -0.01900   -0.15922
AFIX  13
H50   2    0.746816    0.004717    0.474110    11.00000   -1.20000
AFIX   0
C51   1    0.744891    0.094314    0.492965    11.00000    0.14923    0.34374 =
         0.14552   -0.10609   -0.02265   -0.12893
AFIX 137
H51A  2    0.761357    0.127677    0.462090    11.00000   -1.50000
H51B  2    0.781932    0.065794    0.511675    11.00000   -1.50000
H51C  2    0.705475    0.115795    0.522281    11.00000   -1.50000
AFIX   0
C52   1    0.417460    0.223771    0.442855    11.00000    0.12495    0.15665 =
         0.12323   -0.06065    0.00590   -0.08150
AFIX 137
H52A  2    0.394822    0.270808    0.432426    11.00000   -1.50000
H52B  2    0.392818    0.207054    0.482039    11.00000   -1.50000
H52C  2    0.417036    0.200573    0.414346    11.00000   -1.50000
AFIX   0
C53   1    0.492942    0.212501    0.442465    11.00000    0.09397    0.14149 =
         0.07121   -0.02637   -0.00722   -0.04717
AFIX  13
H53   2    0.514089    0.165647    0.458929    11.00000   -1.20000
AFIX   0
C54   1    0.499617    0.254095    0.473044    11.00000    0.15700    0.19925 =
         0.09114   -0.05651   -0.01267   -0.10635
AFIX 137
H54A  2    0.546943    0.256252    0.459931    11.00000   -1.50000
H54B  2    0.488836    0.236802    0.515153    11.00000   -1.50000
H54C  2    0.467714    0.298150    0.465309    11.00000   -1.50000
AFIX   0
C55   1    0.375872    0.385175    0.281859    11.00000    0.04771    0.11162 =
         0.10757   -0.01858   -0.01228   -0.00463
C56   1    0.299726    0.400570    0.288394    11.00000    0.05130    0.11349 =
         0.11517   -0.01484   -0.00952   -0.00466
C57   1    0.252167    0.425145    0.332877    11.00000    0.05420    0.11610 =
         0.11861   -0.01189   -0.00721   -0.00331
AFIX  43
H57   2    0.264136    0.437888    0.361077    11.00000   -1.20000
AFIX   0
C58   1    0.179451    0.432507    0.338008    11.00000    0.05625    0.11853 =
         0.12134   -0.01125   -0.00591   -0.00319
AFIX  43
H58   2    0.145316    0.443286    0.372847    11.00000   -1.20000
AFIX   0
C59   1    0.161686    0.424155    0.294299    11.00000    0.05652    0.11883 =
         0.12266   -0.01194   -0.00697   -0.00448
AFIX  43
H59   2    0.114180    0.434036    0.296861    11.00000   -1.20000
AFIX   0
C60   1    0.209830    0.401524    0.244922    11.00000    0.05527    0.11709 =
         0.12244   -0.01333   -0.00802   -0.00574
AFIX  43
H60   2    0.196966    0.395548    0.213694    11.00000   -1.20000
AFIX   0
C61   1    0.279412    0.388010    0.244471    11.00000    0.05277    0.11507 =
         0.11942   -0.01466   -0.00904   -0.00549
AFIX  43
H61   2    0.314305    0.369500    0.212929    11.00000   -1.20000
AFIX   0
C62   1    0.418422    0.243661    0.170265    11.00000    0.03373    0.12925 =
         0.09785    0.03336   -0.03138   -0.01994
AFIX 137
H62A  2    0.434356    0.282055    0.150758    11.00000   -1.50000
H62B  2    0.368584    0.256043    0.175464    11.00000   -1.50000
H62C  2    0.441812    0.209213    0.146216    11.00000   -1.50000
AFIX   0
C63   1    0.433812    0.219759    0.226406    11.00000    0.04573    0.20551 =
         0.06925   -0.00526   -0.01832   -0.06622
AFIX  13
H63   2    0.409548    0.255426    0.250369    11.00000   -1.20000
AFIX   0
C64   1    0.412720    0.160417    0.259626    11.00000    0.08062    0.34224 =
         0.12909    0.06080   -0.02920   -0.12995
AFIX 137
H64A  2    0.419402    0.132360    0.232283    11.00000   -1.50000
H64B  2    0.364058    0.173810    0.280809    11.00000   -1.50000
H64C  2    0.440835    0.136074    0.287622    11.00000   -1.50000
AFIX   0
C65   1    0.554864    0.282364   -0.129211    11.00000    0.06513    0.10737 =
         0.06987   -0.01047   -0.04085   -0.04543
C66   1    0.519742    0.286978   -0.176016    11.00000    0.06724    0.10992 =
         0.07170   -0.01121   -0.04134   -0.04258
C67   1    0.483744    0.245663   -0.167196    11.00000    0.07025    0.11412 =
         0.07550   -0.01011   -0.04068   -0.04147
AFIX  43
H67   2    0.477402    0.216058   -0.131158    11.00000   -1.20000
AFIX   0
C68   1    0.456079    0.246427   -0.210641    11.00000    0.07422    0.11672 =
         0.07753   -0.00910   -0.04029   -0.03891
AFIX  43
H68   2    0.432564    0.215612   -0.204986    11.00000   -1.20000
AFIX   0
C69   1    0.461805    0.291613   -0.263015    11.00000    0.07475    0.11694 =
         0.07577   -0.00905   -0.04184   -0.03567
AFIX  43
H69   2    0.438192    0.295456   -0.291021    11.00000   -1.20000
AFIX   0
C70   1    0.500369    0.327900   -0.271882    11.00000    0.07229    0.11435 =
         0.07302   -0.00980   -0.04220   -0.03594
AFIX  43
H70   2    0.508126    0.356117   -0.308600    11.00000   -1.20000
AFIX   0
C71   1    0.531792    0.327252   -0.228647    11.00000    0.07050    0.11183 =
         0.07199   -0.01061   -0.04121   -0.03816
AFIX  43
H71   2    0.560299    0.354139   -0.236350    11.00000   -1.20000
AFIX   0
C72   1    0.517934    0.419787   -0.029796    11.00000    0.04807    0.08421 =
         0.05786    0.02343   -0.01941   -0.03000
AFIX 137
H72A  2    0.549837    0.441772   -0.029678    11.00000   -1.50000
H72B  2    0.473430    0.452428   -0.032728    11.00000   -1.50000
H72C  2    0.536836    0.396943   -0.063349    11.00000   -1.50000
AFIX   0
C73   1    0.508162    0.370499    0.026600    11.00000    0.04316    0.09344 =
         0.03734    0.00632   -0.02100   -0.02227
AFIX  13
H73   2    0.478971    0.345667    0.024245    11.00000   -1.20000
AFIX   0
C74   1    0.472363    0.403998    0.080529    11.00000    0.04133    0.06214 =
         0.05751    0.00640   -0.01752    0.00176
AFIX 137
H74A  2    0.465735    0.370772    0.115740    11.00000   -1.50000
H74B  2    0.427524    0.434990    0.076256    11.00000   -1.50000
H74C  2    0.500965    0.427630    0.084035    11.00000   -1.50000
AFIX   0
C75   1    0.603135    0.503461    0.195509    11.00000    0.04481    0.07837 =
         0.06569   -0.01240   -0.02650   -0.01407
AFIX 137
H75A  2    0.630379    0.491405    0.224126    11.00000   -1.50000
H75B  2    0.578478    0.550551    0.191368    11.00000   -1.50000
H75C  2    0.633792    0.493164    0.157568    11.00000   -1.50000
AFIX   0
C76   1    0.552005    0.465416    0.216220    11.00000    0.04034    0.08211 =
         0.07170   -0.03292   -0.02750    0.00239
AFIX  13
H76   2    0.527957    0.469338    0.258091    11.00000   -1.20000
AFIX   0
C77   1    0.498726    0.490764    0.182259    11.00000    0.03325    0.07902 =
         0.06889   -0.02458   -0.02025   -0.00371
AFIX 137
H77A  2    0.521320    0.493316    0.140318    11.00000   -1.50000
H77B  2    0.469228    0.534540    0.190136    11.00000   -1.50000
H77C  2    0.470628    0.461089    0.194010    11.00000   -1.50000
AFIX   0
C78   1    0.673547    0.489339    0.010972    11.00000    0.05936    0.06692 =
         0.08549   -0.01244   -0.02001   -0.03106
C79   1    0.673976    0.559476   -0.008212    11.00000    0.05927    0.06854 =
         0.09159   -0.01227   -0.02452   -0.03250
C80   1    0.633478    0.600819    0.032601    11.00000    0.06165    0.06970 =
         0.09599   -0.01493   -0.02635   -0.03243
AFIX  43
H80   2    0.608832    0.583551    0.069755    11.00000   -1.20000
AFIX   0
C81   1    0.628846    0.668567    0.018976    11.00000    0.06550    0.07235 =
         0.10141   -0.01465   -0.02478   -0.03092
AFIX  43
H81   2    0.600701    0.697979    0.045423    11.00000   -1.20000
AFIX   0
C82   1    0.669067    0.688932   -0.036654    11.00000    0.06572    0.07214 =
         0.10290   -0.01219   -0.02416   -0.03233
AFIX  43
H82   2    0.671233    0.732602   -0.046224    11.00000   -1.20000
AFIX   0
C83   1    0.704076    0.649957   -0.076316    11.00000    0.06256    0.07161 =
         0.10004   -0.01061   -0.02525   -0.03413
AFIX  43
H83   2    0.725109    0.667240   -0.115037    11.00000   -1.20000
AFIX   0
C84   1    0.709621    0.581507   -0.059814    11.00000    0.06051    0.07013 =
         0.09570   -0.01068   -0.02552   -0.03339
AFIX  43
H84   2    0.738924    0.552154   -0.086035    11.00000   -1.20000
AFIX   0
C85   1    0.882738    0.474236    0.119236    11.00000    0.06038    0.05424 =
         0.18325   -0.01268   -0.05660   -0.02736
AFIX 137
H85A  2    0.898729    0.461996    0.154998    11.00000   -1.50000
H85B  2    0.873336    0.521613    0.105378    11.00000   -1.50000
H85C  2    0.918363    0.450791    0.088969    11.00000   -1.50000
AFIX   0
C86   1    0.817293    0.456109    0.132202    11.00000    0.06154    0.06429 =
         0.06490   -0.00549   -0.04077   -0.02780
AFIX  13
H86   2    0.784510    0.473732    0.167852    11.00000   -1.20000
AFIX   0
C87   1    0.782762    0.484692    0.082003    11.00000    0.05488    0.07690 =
         0.06306    0.00386   -0.02336   -0.02474
AFIX 137
H87A  2    0.814339    0.467958    0.046653    11.00000   -1.50000
H87B  2    0.770766    0.532625    0.074789    11.00000   -1.50000
H87C  2    0.740857    0.471971    0.092116    11.00000   -1.50000
AFIX   0
C88   1    1.110962    0.348612    0.117304    11.00000    0.11529    0.10938 =
         0.22870   -0.09186   -0.08077   -0.02672
AFIX 137
H88A  2    1.066707    0.382351    0.115682    11.00000   -1.50000
H88B  2    1.145277    0.369423    0.114090    11.00000   -1.50000
H88C  2    1.105685    0.318054    0.154595    11.00000   -1.50000
AFIX   0
C89   1    1.133633    0.312867    0.068948    11.00000    0.14599    0.10652 =
         0.17539   -0.03183   -0.07155   -0.07616
AFIX  13
H89   2    1.180845    0.280643    0.065045    11.00000   -1.20000
AFIX   0
C90   1    1.126864    0.370892    0.017399    11.00000    0.30645    0.13663 =
         0.17657    0.01176   -0.16236   -0.14009
AFIX 137
H90A  2    1.159598    0.356685   -0.018583    11.00000   -1.50000
H90B  2    1.136801    0.406757    0.025455    11.00000   -1.50000
H90C  2    1.079890    0.386122    0.012554    11.00000   -1.50000
AFIX   0
C91   1    1.404541   -0.050129    0.142074    11.00000    0.16263
AFIX 137
H91A  2    1.423725   -0.046300    0.099591    11.00000   -1.50000
H91B  2    1.442116   -0.069463    0.161730    11.00000   -1.50000
H91C  2    1.377700   -0.006514    0.151859    11.00000   -1.50000
AFIX   0
C92   1    1.357542   -0.094287    0.162561    11.00000    0.08786
AFIX  13
H92   2    1.381893   -0.139434    0.153157    11.00000   -1.20000
AFIX   0
C93   1    1.324493   -0.093908    0.223639    11.00000    0.11279
AFIX 137
H93A  2    1.300902   -0.048545    0.229975    11.00000   -1.50000
H93B  2    1.359127   -0.114757    0.246367    11.00000   -1.50000
H93C  2    1.290880   -0.118163    0.236290    11.00000   -1.50000
AFIX   0
C94   1    1.138544   -0.080972    0.372398    11.00000    0.10364
C95   1    1.185360   -0.152443    0.400276    11.00000    0.10823
C96   1    1.256463   -0.161502    0.375222    11.00000    0.11022
AFIX  43
H96   2    1.272573   -0.126903    0.349215    11.00000   -1.20000
AFIX   0
C97   1    1.299632   -0.219356    0.389052    11.00000    0.11162
AFIX  43
H97   2    1.347719   -0.226390    0.373220    11.00000   -1.20000
AFIX   0
C98   1    1.280001   -0.262195    0.420384    11.00000    0.11367
AFIX  43
H98   2    1.315681   -0.302104    0.426056    11.00000   -1.20000
AFIX   0
C99   1    1.211600   -0.266242    0.452343    11.00000    0.11402
AFIX  43
H99   2    1.200183   -0.303241    0.478280    11.00000   -1.20000
AFIX   0
C100  1    1.164043   -0.202398    0.436753    11.00000    0.11185
AFIX  43
H100  2    1.116045   -0.195670    0.452941    11.00000   -1.20000
AFIX   0
C101  1    0.954615    0.065389    0.456023    11.00000    0.14586
AFIX  33
H10A  2    0.933123    0.033775    0.455282    11.00000   -1.50000
H10B  2    0.941798    0.073911    0.495996    11.00000   -1.50000
H10C  2    1.004790    0.047420    0.443073    11.00000   -1.50000
AFIX   0
C102  1    0.931454    0.125329    0.417652    11.00000    0.06708    0.16103 =
         0.08285   -0.06766   -0.02233   -0.01954
AFIX  13
H102  2    0.881280    0.146674    0.433707    11.00000   -1.20000
AFIX   0
C103  1    0.971914    0.174306    0.407444    11.00000    0.15455
AFIX 137
H10D  2    1.016321    0.150525    0.417028    11.00000   -1.50000
H10E  2    0.945240    0.207411    0.432563    11.00000   -1.50000
H10F  2    0.979702    0.195871    0.366302    11.00000   -1.50000
AFIX   0
C104  1    0.550028    0.453545    0.369394    11.00000    0.12677    0.12715 =
         0.06187   -0.02803   -0.02636   -0.04941
C105  1    0.529103    0.510577    0.398282    11.00000    0.12814    0.12631 =
         0.06094   -0.02876   -0.02665   -0.05230
C106  1    0.572320    0.543498    0.392576    11.00000    0.12976    0.12638 =
         0.06195   -0.02825   -0.02534   -0.05364
AFIX  43
H106  2    0.618623    0.530545    0.370032    11.00000   -1.20000
AFIX   0
C107  1    0.546594    0.599471    0.421719    11.00000    0.13141    0.12666 =
         0.06433   -0.02719   -0.02382   -0.05361
AFIX  43
H107  2    0.576038    0.625389    0.414191    11.00000   -1.20000
AFIX   0
C108  1    0.488699    0.616151    0.455937    11.00000    0.13167    0.12634 =
         0.06372   -0.02828   -0.02382   -0.05358
AFIX  43
H108  2    0.476778    0.650538    0.476949    11.00000   -1.20000
AFIX   0
C109  1    0.441063    0.583109    0.462990    11.00000    0.13169    0.12643 =
         0.06336   -0.02859   -0.02321   -0.05239
AFIX  43
H109  2    0.395236    0.596172    0.486430    11.00000   -1.20000
AFIX   0
C110  1    0.465384    0.529260    0.433128    11.00000    0.13019    0.12601 =
         0.06166   -0.02919   -0.02484   -0.05200
AFIX  43
H110  2    0.434936    0.505173    0.438076    11.00000   -1.20000
AFIX   0
C111  1    0.749397    0.353132    0.398213    11.00000    0.18624    0.28317 =
         0.11082   -0.03239   -0.04040   -0.16104
AFIX 137
H11A  2    0.798258    0.350298    0.383377    11.00000   -1.50000
H11B  2    0.731079    0.368270    0.435934    11.00000   -1.50000
H11C  2    0.723978    0.384181    0.370155    11.00000   -1.50000
AFIX   0
C112  1    0.741008    0.282163    0.406683    11.00000    0.16623    0.23682 =
         0.06345    0.00419   -0.05920   -0.13145
AFIX  13
H112  2    0.774450    0.247758    0.427898    11.00000   -1.20000
AFIX   0
C113  1    0.668965    0.292408    0.443987    11.00000    0.13668    0.12687 =
         0.10957   -0.05139   -0.05956   -0.00578
AFIX 137
H11D  2    0.637959    0.330781    0.425028    11.00000   -1.50000
H11E  2    0.666632    0.299629    0.482365    11.00000   -1.50000
H11F  2    0.655032    0.253536    0.449045    11.00000   -1.50000
AFIX   0
C114  1    1.235416    0.176335    0.185539    11.00000    0.09422    0.15381 =
         0.11357   -0.03220   -0.02771   -0.08676
AFIX 137
H11G  2    1.267500    0.134037    0.175808    11.00000   -1.50000
H11H  2    1.260435    0.201432    0.192342    11.00000   -1.50000
H11I  2    1.214270    0.200964    0.153005    11.00000   -1.50000
AFIX   0
C115  1    1.180432    0.164973    0.239766    11.00000    0.10432    0.10853 =
         0.11194   -0.00814   -0.05011   -0.07543
AFIX  13
H115  2    1.204356    0.133396    0.269738    11.00000   -1.20000
AFIX   0
C116  1    1.135158    0.233282    0.267332    11.00000    0.21408    0.19750 =
         0.14978   -0.04505   -0.04408   -0.11596
AFIX 137
H11J  2    1.126155    0.270328    0.235373    11.00000   -1.50000
H11K  2    1.161299    0.241349    0.289176    11.00000   -1.50000
H11L  2    1.091346    0.228414    0.293688    11.00000   -1.50000
AFIX   0
C117  1    0.961557    0.342521    0.254385    11.00000    0.29929
AFIX  66
C118  1    0.955340    0.379627    0.302078    11.00000    0.30278
C119  1    0.938203    0.362715    0.362788    11.00000    0.30527
AFIX  43
H119  2    0.928024    0.322662    0.380912    11.00000   -1.20000
AFIX  65
C120  1    0.935961    0.404404    0.396979    11.00000    0.30660
AFIX  43
H120  2    0.924249    0.392845    0.438471    11.00000   -1.20000
AFIX  65
C121  1    0.950856    0.463007    0.370460    11.00000    0.30632
AFIX  43
H121  2    0.949323    0.491500    0.393829    11.00000   -1.20000
AFIX  65
C122  1    0.967993    0.479921    0.309750    11.00000    0.30557
AFIX  43
H122  2    0.978173    0.519973    0.291626    11.00000   -1.20000
AFIX  65
C123  1    0.970236    0.438232    0.275558    11.00000    0.30440
AFIX  43
H123  2    0.981948    0.449791    0.234066    11.00000   -1.20000
AFIX   0
HKLF 4

REM  p in P-1
REM R1 =  0.0752 for   27037 Fo > 4sig(Fo)  and  0.0975 for all   33781 data
REM   1944 parameters refined using    643 restraints

END

WGHT      0.0575    598.6573

REM Highest difference peak  5.487,  deepest hole -3.248,  1-sigma level  0.333
Q1    1   0.8025 -0.1605  0.1149  11.00000  0.05    5.49
;
_shelx_res_checksum              8238
_shelx_fab_file                  
;
   -2    0    0    -50.33      0.02
   -2    0    0    -50.33      0.02
    2    0    0    -50.33     -0.02
    2    0    0    -50.33     -0.02
   -3    0    0     18.32      0.00
   -3    0    0     18.32      0.00
    3    0    0     18.32      0.00
    3    0    0     18.32      0.00
   -4    0    0    -11.85     -0.16
   -4    0    0    -11.85     -0.16
    4    0    0    -11.85      0.16
    4    0    0    -11.85      0.16
   -5    0    0     -0.09      0.06
   -5    0    0     -0.09      0.06
    5    0    0     -0.09     -0.06
    5    0    0     -0.09     -0.06
   -6    0    0     -0.04      0.14
   -6    0    0     -0.04      0.14
    6    0    0     -0.04     -0.14
    6    0    0     -0.04     -0.14
   -8    0    0     -1.34      0.04
    8    0    0     -1.34     -0.04
    8    0    0     -1.34     -0.04
   -9    0    0     -2.06     -0.01
   -9    0    0     -2.06     -0.01
    9    0    0     -2.06      0.01
    9    0    0     -2.06      0.01
  -10    0    0     -5.86     -0.03
  -10    0    0     -5.86     -0.03
   10    0    0     -5.86      0.03
   10    0    0     -5.86      0.03
  -11    0    0      2.34      0.01
  -11    0    0      2.34      0.01
   11    0    0      2.34     -0.01
   11    0    0      2.34     -0.01
  -12    0    0      3.28     -0.06
  -12    0    0      3.28     -0.06
   12    0    0      3.28      0.06
   12    0    0      3.28      0.06
  -13    0    0      0.57     -0.07
  -13    0    0      0.57     -0.07
   13    0    0      0.57      0.07
   13    0    0      0.57      0.07
  -14    0    0      0.36      0.10
  -14    0    0      0.36      0.10
   14    0    0      0.36     -0.10
   14    0    0      0.36     -0.10
  -15    0    0     -0.23      0.01
  -15    0    0     -0.23      0.01
   15    0    0     -0.23     -0.01
   15    0    0     -0.23     -0.01
  -16    0    0     -0.94     -0.05
  -16    0    0     -0.94     -0.05
   16    0    0     -0.94      0.05
   16    0    0     -0.94      0.05
  -17    0    0      1.32      0.07
  -17    0    0      1.32      0.07
   17    0    0      1.32     -0.07
   17    0    0      1.32     -0.07
  -18    0    0      0.96      0.01
  -18    0    0      0.96      0.01
   18    0    0      0.96     -0.01
  -19    0    0     -1.68      0.02
  -19    0    0     -1.68      0.02
   19    0    0     -1.68     -0.02
  -20    0    0      0.97     -0.03
  -20    0    0      0.97     -0.03
   20    0    0      0.97      0.03
  -21    0    0      0.07      0.00
  -21    0    0      0.07      0.00
   21    0    0      0.07      0.00
  -22    0    0     -0.53      0.01
  -22    0    0     -0.53      0.01
   22    0    0     -0.53     -0.01
   22    0    0     -0.53     -0.01
  -23    0    0     -0.21     -0.11
  -23    0    0     -0.21     -0.11
   23    0    0     -0.21      0.11
   23    0    0     -0.21      0.11
   22   -1    0     -0.34      0.00
   22   -1    0     -0.34      0.00
  -22    1    0     -0.34      0.00
  -22    1    0     -0.34      0.00
   21   -1    0     -0.59     -0.04
   21   -1    0     -0.59     -0.04
  -21    1    0     -0.59      0.04
  -21    1    0     -0.59      0.04
   20   -1    0     -1.31     -0.13
   20   -1    0     -1.31     -0.13
  -20    1    0     -1.31      0.13
  -20    1    0     -1.31      0.13
   19   -1    0     -0.24     -0.16
  -19    1    0     -0.24      0.16
  -19    1    0     -0.24      0.16
   18   -1    0      1.89      0.03
  -18    1    0      1.89     -0.03
  -18    1    0      1.89     -0.03
   17   -1    0     -1.67      0.19
  -17    1    0     -1.67     -0.19
  -17    1    0     -1.67     -0.19
   16   -1    0     -0.22     -0.09
  -16    1    0     -0.22      0.09
  -16    1    0     -0.22      0.09
   15   -1    0     -1.37     -0.11
   15   -1    0     -1.37     -0.11
  -15    1    0     -1.37      0.11
  -15    1    0     -1.37      0.11
   14   -1    0     -0.65      0.00
   14   -1    0     -0.65      0.00
  -14    1    0     -0.65      0.00
  -14    1    0     -0.65      0.00
   13   -1    0      0.75     -0.03
   13   -1    0      0.75     -0.03
  -13    1    0      0.75      0.03
  -13    1    0      0.75      0.03
   12   -1    0     -0.47     -0.04
   12   -1    0     -0.47     -0.04
  -12    1    0     -0.47      0.04
  -12    1    0     -0.47      0.04
   11   -1    0     -2.45     -0.06
   11   -1    0     -2.45     -0.06
  -11    1    0     -2.45      0.06
  -11    1    0     -2.45      0.06
   10   -1    0      1.17     -0.07
   10   -1    0      1.17     -0.07
  -10    1    0      1.17      0.07
  -10    1    0      1.17      0.07
    9   -1    0      1.08      0.03
    9   -1    0      1.08      0.03
   -9    1    0      1.08     -0.03
   -9    1    0      1.08     -0.03
   -8    1    0      5.47     -0.07
   -6    1    0     -2.89     -0.13
    5   -1    0     12.49      0.06
    5   -1    0     12.49      0.06
   -5    1    0     12.49     -0.06
   -5    1    0     12.49     -0.06
   -4    1    0     18.83      0.02
    3   -1    0    -24.64      0.07
    3   -1    0    -24.64      0.07
   -3    1    0    -24.64     -0.07
   -3    1    0    -24.64     -0.07
    2   -1    0     29.26      0.01
    2   -1    0     29.26      0.01
   -2    1    0     29.26     -0.01
   -2   -1    0     12.14     -0.10
   -2   -1    0     12.14     -0.10
    2    1    0     12.14      0.10
    2    1    0     12.14      0.10
   -3   -1    0    -39.23     -0.16
   -3   -1    0    -39.23     -0.16
    3    1    0    -39.23      0.16
    3    1    0    -39.23      0.16
   -4   -1    0      5.68      0.11
   -4   -1    0      5.68      0.11
    4    1    0      5.68     -0.11
    4    1    0      5.68     -0.11
   -5   -1    0      2.92      0.15
   -5   -1    0      2.92      0.15
    5    1    0      2.92     -0.15
    5    1    0      2.92     -0.15
   -6   -1    0     -9.59      0.01
   -6   -1    0     -9.59      0.01
    6    1    0     -9.59     -0.01
    6    1    0     -9.59     -0.01
   -7   -1    0      2.61      0.06
   -7   -1    0      2.61      0.06
    7    1    0      2.61     -0.06
    7    1    0      2.61     -0.06
   -8   -1    0      1.17     -0.02
   -8   -1    0      1.17     -0.02
    8    1    0      1.17      0.02
    8    1    0      1.17      0.02
   -9   -1    0      5.55     -0.05
   -9   -1    0      5.55     -0.05
    9    1    0      5.55      0.05
    9    1    0      5.55      0.05
  -10   -1    0      3.88      0.01
  -10   -1    0      3.88      0.01
   10    1    0      3.88     -0.01
   10    1    0      3.88     -0.01
  -11   -1    0     -1.79      0.06
  -11   -1    0     -1.79      0.06
   11    1    0     -1.79     -0.06
   11    1    0     -1.79     -0.06
  -12   -1    0     -3.24      0.06
  -12   -1    0     -3.24      0.06
   12    1    0     -3.24     -0.06
   12    1    0     -3.24     -0.06
  -13   -1    0      0.72      0.02
  -13   -1    0      0.72      0.02
   13    1    0      0.72     -0.02
   13    1    0      0.72     -0.02
  -14   -1    0     -1.73     -0.01
  -14   -1    0     -1.73     -0.01
   14    1    0     -1.73      0.01
   14    1    0     -1.73      0.01
  -15   -1    0     -1.35      0.03
  -15   -1    0     -1.35      0.03
   15    1    0     -1.35     -0.03
   15    1    0     -1.35     -0.03
  -16   -1    0      1.70     -0.05
  -16   -1    0      1.70     -0.05
   16    1    0      1.70      0.05
   16    1    0      1.70      0.05
  -17   -1    0      2.42      0.00
  -17   -1    0      2.42      0.00
   17    1    0      2.42      0.00
   17    1    0      2.42      0.00
  -18   -1    0     -0.15      0.06
  -18   -1    0     -0.15      0.06
   18    1    0     -0.15     -0.06
   18    1    0     -0.15     -0.06
  -19   -1    0     -0.56     -0.12
  -19   -1    0     -0.56     -0.12
   19    1    0     -0.56      0.12
   19    1    0     -0.56      0.12
  -20   -1    0     -0.99     -0.08
  -20   -1    0     -0.99     -0.08
   20    1    0     -0.99      0.08
  -21   -1    0     -1.06      0.00
  -21   -1    0     -1.06      0.00
   21    1    0     -1.06      0.00
  -22   -1    0      1.33     -0.01
  -22   -1    0      1.33     -0.01
   22    1    0      1.33      0.01
  -23   -1    0      0.36      0.04
  -23   -1    0      0.36      0.04
   23    1    0      0.36     -0.04
   22   -2    0      0.21     -0.09
   22   -2    0      0.21     -0.09
  -22    2    0      0.21      0.09
  -22    2    0      0.21      0.09
   21   -2    0      2.66     -0.08
   21   -2    0      2.66     -0.08
  -21    2    0      2.66      0.08
  -21    2    0      2.66      0.08
   20   -2    0     -0.60      0.11
   20   -2    0     -0.60      0.11
  -20    2    0     -0.60     -0.11
  -20    2    0     -0.60     -0.11
   19   -2    0      1.32      0.41
   19   -2    0      1.32      0.41
  -19    2    0      1.32     -0.41
  -19    2    0      1.32     -0.41
   18   -2    0     -0.20      0.13
   18   -2    0     -0.20      0.13
  -18    2    0     -0.20     -0.13
  -18    2    0     -0.20     -0.13
   17   -2    0      1.42     -0.17
  -17    2    0      1.42      0.17
  -17    2    0      1.42      0.17
   16   -2    0      0.71      0.06
  -16    2    0      0.71     -0.06
  -16    2    0      0.71     -0.06
   15   -2    0     -1.32      0.00
  -15    2    0     -1.32      0.00
  -15    2    0     -1.32      0.00
   14   -2    0      0.60      0.03
  -14    2    0      0.60     -0.03
  -14    2    0      0.60     -0.03
   13   -2    0     -0.58      0.11
  -13    2    0     -0.58     -0.11
   12   -2    0      2.43     -0.02
   12   -2    0      2.43     -0.02
  -12    2    0      2.43      0.02
  -12    2    0      2.43      0.02
   11   -2    0     -0.88     -0.04
   11   -2    0     -0.88     -0.04
  -11    2    0     -0.88      0.04
  -11    2    0     -0.88      0.04
   10   -2    0     -2.88      0.08
   10   -2    0     -2.88      0.08
  -10    2    0     -2.88     -0.08
  -10    2    0     -2.88     -0.08
    9   -2    0      5.79      0.07
    9   -2    0      5.79      0.07
   -9    2    0      5.79     -0.07
   -9    2    0      5.79     -0.07
    8   -2    0     -0.07      0.10
    8   -2    0     -0.07      0.10
   -8    2    0     -0.07     -0.10
   -8    2    0     -0.07     -0.10
    7   -2    0    -12.40      0.05
    7   -2    0    -12.40      0.05
   -7    2    0    -12.40     -0.05
   -7    2    0    -12.40     -0.05
   -6    2    0      1.03      0.20
   -5    2    0     -1.42      0.14
    4   -2    0     -5.96     -0.10
   -4    2    0     -5.96      0.10
    3   -2    0     -0.06      0.03
   -3    2    0     -0.06     -0.03
   -3    2    0     -0.06     -0.03
    2   -2    0    -39.24      0.09
   -2    2    0    -39.24     -0.09
    0   -2    0     73.74     -0.02
    0    2    0     73.74      0.02
   -1   -2    0      0.57      0.02
   -1   -2    0      0.57      0.02
    1    2    0      0.57     -0.02
    1    2    0      0.57     -0.02
   -2   -2    0    -36.83     -0.08
   -2   -2    0    -36.83     -0.08
    2    2    0    -36.83      0.08
    2    2    0    -36.83      0.08
   -3   -2    0      8.61     -0.01
   -3   -2    0      8.61     -0.01
    3    2    0      8.61      0.01
    3    2    0      8.61      0.01
   -4   -2    0     22.52      0.14
   -4   -2    0     22.52      0.14
    4    2    0     22.52     -0.14
    4    2    0     22.52     -0.14
   -5   -2    0     15.02      0.06
   -5   -2    0     15.02      0.06
    5    2    0     15.02     -0.06
    5    2    0     15.02     -0.06
   -6   -2    0      6.71      0.06
   -6   -2    0      6.71      0.06
    6    2    0      6.71     -0.06
    6    2    0      6.71     -0.06
   -7   -2    0     -1.27     -0.11
   -7   -2    0     -1.27     -0.11
    7    2    0     -1.27      0.11
    7    2    0     -1.27      0.11
   -8   -2    0      5.49     -0.16
   -8   -2    0      5.49     -0.16
    8    2    0      5.49      0.16
    8    2    0      5.49      0.16
   -9   -2    0     -2.07     -0.08
   -9   -2    0     -2.07     -0.08
    9    2    0     -2.07      0.08
    9    2    0     -2.07      0.08
  -10   -2    0     -4.26      0.03
  -10   -2    0     -4.26      0.03
   10    2    0     -4.26     -0.03
   10    2    0     -4.26     -0.03
  -11   -2    0      0.81      0.05
  -11   -2    0      0.81      0.05
   11    2    0      0.81     -0.05
   11    2    0      0.81     -0.05
  -12   -2    0      2.39     -0.06
  -12   -2    0      2.39     -0.06
   12    2    0      2.39      0.06
   12    2    0      2.39      0.06
  -13   -2    0     -0.52      0.00
  -13   -2    0     -0.52      0.00
   13    2    0     -0.52      0.00
   13    2    0     -0.52      0.00
  -14   -2    0     -1.01     -0.07
  -14   -2    0     -1.01     -0.07
   14    2    0     -1.01      0.07
   14    2    0     -1.01      0.07
  -15   -2    0      1.69     -0.16
  -15   -2    0      1.69     -0.16
   15    2    0      1.69      0.16
   15    2    0      1.69      0.16
  -16   -2    0     -0.58      0.08
  -16   -2    0     -0.58      0.08
   16    2    0     -0.58     -0.08
   16    2    0     -0.58     -0.08
  -17   -2    0      0.15      0.06
  -17   -2    0      0.15      0.06
   17    2    0      0.15     -0.06
   17    2    0      0.15     -0.06
  -18   -2    0     -0.54     -0.09
  -18   -2    0     -0.54     -0.09
   18    2    0     -0.54      0.09
   18    2    0     -0.54      0.09
  -19   -2    0     -0.87      0.01
  -19   -2    0     -0.87      0.01
   19    2    0     -0.87     -0.01
   19    2    0     -0.87     -0.01
  -20   -2    0      0.09      0.04
  -20   -2    0      0.09      0.04
   20    2    0      0.09     -0.04
   20    2    0      0.09     -0.04
  -21   -2    0      1.41      0.05
  -21   -2    0      1.41      0.05
   21    2    0      1.41     -0.05
  -22   -2    0     -0.35     -0.02
  -22   -2    0     -0.35     -0.02
   22    2    0     -0.35      0.02
  -23   -2    0     -0.66     -0.03
  -23   -2    0     -0.66     -0.03
   23    2    0     -0.66      0.03
   22   -3    0      0.49      0.06
   22   -3    0      0.49      0.06
  -22    3    0      0.49     -0.06
  -22    3    0      0.49     -0.06
  -21    3    0     -2.28     -0.12
  -21    3    0     -2.28     -0.12
   20   -3    0     -1.22      0.08
   20   -3    0     -1.22      0.08
  -20    3    0     -1.22     -0.08
   19   -3    0     -1.46     -0.28
   19   -3    0     -1.46     -0.28
  -19    3    0     -1.46      0.28
  -19    3    0     -1.46      0.28
   18   -3    0      0.11     -0.15
   18   -3    0      0.11     -0.15
  -18    3    0      0.11      0.15
  -18    3    0      0.11      0.15
   17   -3    0      0.81      0.07
   17   -3    0      0.81      0.07
  -17    3    0      0.81     -0.07
  -17    3    0      0.81     -0.07
   16   -3    0     -2.43     -0.22
   16   -3    0     -2.43     -0.22
  -16    3    0     -2.43      0.22
  -16    3    0     -2.43      0.22
   15   -3    0     -0.68     -0.11
   15   -3    0     -0.68     -0.11
  -15    3    0     -0.68      0.11
  -15    3    0     -0.68      0.11
   14   -3    0     -0.26      0.07
  -14    3    0     -0.26     -0.07
  -14    3    0     -0.26     -0.07
   13   -3    0      3.57      0.03
  -13    3    0      3.57     -0.03
   12   -3    0     -0.49      0.01
  -12    3    0     -0.49     -0.01
  -12    3    0     -0.49     -0.01
   11   -3    0     -2.72      0.00
  -11    3    0     -2.72      0.00
  -11    3    0     -2.72      0.00
   10   -3    0      2.49     -0.02
  -10    3    0      2.49      0.02
  -10    3    0      2.49      0.02
    9   -3    0     -3.67      0.05
   -9    3    0     -3.67     -0.05
   -9    3    0     -3.67     -0.05
    8   -3    0      2.59      0.02
   -8    3    0      2.59     -0.02
    7   -3    0      2.24     -0.11
   -7    3    0      2.24      0.11
   -7    3    0      2.24      0.11
    6   -3    0     -3.80     -0.01
    3   -3    0    -17.70      0.14
   -3    3    0    -17.70     -0.14
    2   -3    0     27.80     -0.12
   -2    3    0     27.80      0.12
   -2    3    0     27.80      0.12
    1   -3    0     11.84     -0.04
   -1    3    0     11.84      0.04
   -1   -3    0     20.32     -0.07
   -1   -3    0     20.32     -0.07
    1    3    0     20.32      0.07
    1    3    0     20.32      0.07
   -2   -3    0     -8.73      0.00
   -2   -3    0     -8.73      0.00
    2    3    0     -8.73      0.00
    2    3    0     -8.73      0.00
   -3   -3    0      4.31      0.20
   -3   -3    0      4.31      0.20
   -4   -3    0     12.60      0.00
   -4   -3    0     12.60      0.00
    4    3    0     12.60      0.00
    4    3    0     12.60      0.00
   -5   -3    0     -7.82     -0.07
   -5   -3    0     -7.82     -0.07
    5    3    0     -7.82      0.07
    5    3    0     -7.82      0.07
   -6   -3    0    -14.80     -0.14
    6    3    0    -14.80      0.14
    6    3    0    -14.80      0.14
   -7   -3    0     -6.24     -0.01
   -7   -3    0     -6.24     -0.01
    7    3    0     -6.24      0.01
    7    3    0     -6.24      0.01
   -8   -3    0      0.99      0.07
   -8   -3    0      0.99      0.07
    8    3    0      0.99     -0.07
    8    3    0      0.99     -0.07
   -9   -3    0      2.06      0.02
   -9   -3    0      2.06      0.02
    9    3    0      2.06     -0.02
    9    3    0      2.06     -0.02
  -10   -3    0      1.16      0.07
  -10   -3    0      1.16      0.07
   10    3    0      1.16     -0.07
   10    3    0      1.16     -0.07
  -11   -3    0     -3.12     -0.05
  -11   -3    0     -3.12     -0.05
   11    3    0     -3.12      0.05
   11    3    0     -3.12      0.05
  -12   -3    0     -0.22     -0.03
  -12   -3    0     -0.22     -0.03
   12    3    0     -0.22      0.03
   12    3    0     -0.22      0.03
  -13   -3    0     -0.43     -0.08
  -13   -3    0     -0.43     -0.08
   13    3    0     -0.43      0.08
   13    3    0     -0.43      0.08
  -14   -3    0      1.57      0.09
  -14   -3    0      1.57      0.09
   14    3    0      1.57     -0.09
   14    3    0      1.57     -0.09
  -15   -3    0      0.18      0.31
  -15   -3    0      0.18      0.31
   15    3    0      0.18     -0.31
   15    3    0      0.18     -0.31
  -16   -3    0      0.73      0.02
  -16   -3    0      0.73      0.02
   16    3    0      0.73     -0.02
  -17   -3    0     -0.81     -0.09
  -17   -3    0     -0.81     -0.09
   17    3    0     -0.81      0.09
   17    3    0     -0.81      0.09
  -18   -3    0     -1.47      0.05
  -18   -3    0     -1.47      0.05
   18    3    0     -1.47     -0.05
   18    3    0     -1.47     -0.05
  -19   -3    0      1.65     -0.06
  -19   -3    0      1.65     -0.06
   19    3    0      1.65      0.06
   19    3    0      1.65      0.06
  -20   -3    0     -0.24     -0.04
  -20   -3    0     -0.24     -0.04
   20    3    0     -0.24      0.04
   20    3    0     -0.24      0.04
  -21   -3    0     -0.13      0.03
  -21   -3    0     -0.13      0.03
   21    3    0     -0.13     -0.03
   21    3    0     -0.13     -0.03
  -22   -3    0     -1.28      0.02
  -22   -3    0     -1.28      0.02
   22    3    0     -1.28     -0.02
   22    3    0     -1.28     -0.02
  -23   -3    0     -0.72      0.02
   23    3    0     -0.72     -0.02
   21   -4    0     -1.00     -0.04
   21   -4    0     -1.00     -0.04
  -21    4    0     -1.00      0.04
  -21    4    0     -1.00      0.04
   20   -4    0     -0.74     -0.06
   20   -4    0     -0.74     -0.06
  -20    4    0     -0.74      0.06
  -20    4    0     -0.74      0.06
   19   -4    0      1.95      0.08
   19   -4    0      1.95      0.08
  -19    4    0      1.95     -0.08
  -19    4    0      1.95     -0.08
   18   -4    0     -0.02      0.03
   18   -4    0     -0.02      0.03
  -18    4    0     -0.02     -0.03
  -18    4    0     -0.02     -0.03
   17   -4    0     -1.32     -0.08
   17   -4    0     -1.32     -0.08
  -17    4    0     -1.32      0.08
  -17    4    0     -1.32      0.08
   16   -4    0     -0.37      0.06
   16   -4    0     -0.37      0.06
  -16    4    0     -0.37     -0.06
  -16    4    0     -0.37     -0.06
   15   -4    0      2.08      0.14
   15   -4    0      2.08      0.14
  -15    4    0      2.08     -0.14
  -15    4    0      2.08     -0.14
   14   -4    0      1.71      0.04
   14   -4    0      1.71      0.04
  -14    4    0      1.71     -0.04
  -14    4    0      1.71     -0.04
   13   -4    0     -0.89     -0.04
  -13    4    0     -0.89      0.04
   12   -4    0      0.72     -0.07
   12   -4    0      0.72     -0.07
  -12    4    0      0.72      0.07
  -12    4    0      0.72      0.07
   11   -4    0      1.93     -0.06
  -11    4    0      1.93      0.06
  -11    4    0      1.93      0.06
   10   -4    0     -3.31      0.06
   10   -4    0     -3.31      0.06
  -10    4    0     -3.31     -0.06
  -10    4    0     -3.31     -0.06
    9   -4    0      5.51      0.09
    9   -4    0      5.51      0.09
   -9    4    0      5.51     -0.09
   -9    4    0      5.51     -0.09
    8   -4    0     -2.17     -0.02
    8   -4    0     -2.17     -0.02
   -8    4    0     -2.17      0.02
    7   -4    0     -5.41     -0.08
    7   -4    0     -5.41     -0.08
   -7    4    0     -5.41      0.08
   -6    4    0      1.91      0.12
   -6    4    0      1.91      0.12
    5   -4    0     -1.07      0.05
    3   -4    0      1.97      0.00
   -3    4    0      1.97      0.00
    2   -4    0    -16.36     -0.02
    1   -4    0     16.67     -0.02
    1   -4    0     16.67     -0.02
   -1    4    0     16.67      0.02
   -1    4    0     16.67      0.02
    0   -4    0      3.38      0.03
    0   -4    0      3.38      0.03
    0    4    0      3.38     -0.03
    0    4    0      3.38     -0.03
   -1   -4    0    -55.51      0.06
   -1   -4    0    -55.51      0.06
    1    4    0    -55.51     -0.06
    1    4    0    -55.51     -0.06
   -2   -4    0     -6.86      0.01
   -2   -4    0     -6.86      0.01
    2    4    0     -6.86     -0.01
   -3   -4    0     22.15     -0.13
   -3   -4    0     22.15     -0.13
    3    4    0     22.15      0.13
    3    4    0     22.15      0.13
   -4   -4    0      0.48     -0.02
   -4   -4    0      0.48     -0.02
    4    4    0      0.48      0.02
    4    4    0      0.48      0.02
   -5   -4    0     -3.43      0.01
   -5   -4    0     -3.43      0.01
    5    4    0     -3.43     -0.01
    5    4    0     -3.43     -0.01
   -6   -4    0     -2.18      0.09
   -6   -4    0     -2.18      0.09
    6    4    0     -2.18     -0.09
    6    4    0     -2.18     -0.09
   -7   -4    0      4.96      0.07
   -7   -4    0      4.96      0.07
    7    4    0      4.96     -0.07
    7    4    0      4.96     -0.07
   -8   -4    0      3.85     -0.06
   -8   -4    0      3.85     -0.06
    8    4    0      3.85      0.06
    8    4    0      3.85      0.06
   -9   -4    0     -0.11      0.01
   -9   -4    0     -0.11      0.01
    9    4    0     -0.11     -0.01
    9    4    0     -0.11     -0.01
  -10   -4    0     -1.80     -0.05
  -10   -4    0     -1.80     -0.05
   10    4    0     -1.80      0.05
   10    4    0     -1.80      0.05
  -11   -4    0      0.81      0.02
  -11   -4    0      0.81      0.02
   11    4    0      0.81     -0.02
   11    4    0      0.81     -0.02
  -12   -4    0      0.43      0.04
  -12   -4    0      0.43      0.04
   12    4    0      0.43     -0.04
   12    4    0      0.43     -0.04
  -13   -4    0      1.87      0.10
  -13   -4    0      1.87      0.10
   13    4    0      1.87     -0.10
   13    4    0      1.87     -0.10
  -14   -4    0      0.98      0.05
  -14   -4    0      0.98      0.05
   14    4    0      0.98     -0.05
   14    4    0      0.98     -0.05
  -15   -4    0     -3.09     -0.25
  -15   -4    0     -3.09     -0.25
   15    4    0     -3.09      0.25
   15    4    0     -3.09      0.25
  -16   -4    0     -0.81     -0.07
  -16   -4    0     -0.81     -0.07
   16    4    0     -0.81      0.07
   16    4    0     -0.81      0.07
  -17   -4    0      1.23      0.13
  -17   -4    0      1.23      0.13
   17    4    0      1.23     -0.13
   17    4    0      1.23     -0.13
  -18   -4    0      1.46     -0.08
  -18   -4    0      1.46     -0.08
   18    4    0      1.46      0.08
   18    4    0      1.46      0.08
  -19   -4    0     -2.08     -0.07
  -19   -4    0     -2.08     -0.07
   19    4    0     -2.08      0.07
   19    4    0     -2.08      0.07
  -20   -4    0     -0.55      0.07
  -20   -4    0     -0.55      0.07
   20    4    0     -0.55     -0.07
   20    4    0     -0.55     -0.07
  -21   -4    0     -1.87     -0.01
  -21   -4    0     -1.87     -0.01
   21    4    0     -1.87      0.01
   21    4    0     -1.87      0.01
  -22   -4    0     -0.33      0.00
  -22   -4    0     -0.33      0.00
   22    4    0     -0.33      0.00
   22    4    0     -0.33      0.00
  -23   -4    0      2.87     -0.02
  -23   -4    0      2.87     -0.02
   23    4    0      2.87      0.02
   23    4    0      2.87      0.02
   21   -5    0      0.83     -0.01
   21   -5    0      0.83     -0.01
  -21    5    0      0.83      0.01
  -21    5    0      0.83      0.01
   20   -5    0      2.71     -0.06
   20   -5    0      2.71     -0.06
  -20    5    0      2.71      0.06
  -20    5    0      2.71      0.06
   19   -5    0     -0.86     -0.04
   19   -5    0     -0.86     -0.04
  -19    5    0     -0.86      0.04
  -19    5    0     -0.86      0.04
   18   -5    0      2.65      0.06
   18   -5    0      2.65      0.06
  -18    5    0      2.65     -0.06
  -18    5    0      2.65     -0.06
   17   -5    0      2.12      0.01
   17   -5    0      2.12      0.01
  -17    5    0      2.12     -0.01
  -17    5    0      2.12     -0.01
   16   -5    0      0.55     -0.02
   16   -5    0      0.55     -0.02
  -16    5    0      0.55      0.02
  -16    5    0      0.55      0.02
   15   -5    0     -2.54     -0.03
   15   -5    0     -2.54     -0.03
  -15    5    0     -2.54      0.03
  -15    5    0     -2.54      0.03
   14   -5    0     -1.34      0.03
   14   -5    0     -1.34      0.03
  -14    5    0     -1.34     -0.03
  -14    5    0     -1.34     -0.03
   13   -5    0      3.11      0.07
  -13    5    0      3.11     -0.07
  -13    5    0      3.11     -0.07
   12   -5    0     -0.63     -0.04
   12   -5    0     -0.63     -0.04
  -12    5    0     -0.63      0.04
   11   -5    0     -3.91      0.02
   11   -5    0     -3.91      0.02
  -11    5    0     -3.91     -0.02
  -11    5    0     -3.91     -0.02
   10   -5    0     -0.48      0.04
   10   -5    0     -0.48      0.04
  -10    5    0     -0.48     -0.04
  -10    5    0     -0.48     -0.04
    9   -5    0     -1.14     -0.05
    9   -5    0     -1.14     -0.05
   -9    5    0     -1.14      0.05
   -9    5    0     -1.14      0.05
    8   -5    0      1.84     -0.07
    8   -5    0      1.84     -0.07
   -8    5    0      1.84      0.07
   -8    5    0      1.84      0.07
    7   -5    0     -1.46      0.04
    7   -5    0     -1.46      0.04
   -7    5    0     -1.46     -0.04
   -7    5    0     -1.46     -0.04
    6   -5    0     -2.61      0.01
    6   -5    0     -2.61      0.01
   -6    5    0     -2.61     -0.01
    5   -5    0      9.11      0.04
    5   -5    0      9.11      0.04
   -5    5    0      9.11     -0.04
    4   -5    0     -8.89     -0.02
    4   -5    0     -8.89     -0.02
   -4    5    0     -8.89      0.02
   -4    5    0     -8.89      0.02
    3   -5    0     -9.37     -0.10
    3   -5    0     -9.37     -0.10
   -3    5    0     -9.37      0.10
    2   -5    0     15.66      0.02
    2   -5    0     15.66      0.02
   -2    5    0     15.66     -0.02
   -2    5    0     15.66     -0.02
    1   -5    0     -1.92      0.01
    1   -5    0     -1.92      0.01
   -1    5    0     -1.92     -0.01
   -1    5    0     -1.92     -0.01
    0   -5    0      3.52      0.09
    0   -5    0      3.52      0.09
    0    5    0      3.52     -0.09
   -1   -5    0     23.96      0.02
   -1   -5    0     23.96      0.02
    1    5    0     23.96     -0.02
    1    5    0     23.96     -0.02
   -2   -5    0     -0.89      0.10
   -2   -5    0     -0.89      0.10
    2    5    0     -0.89     -0.10
    2    5    0     -0.89     -0.10
   -3   -5    0    -12.61      0.13
   -3   -5    0    -12.61      0.13
    3    5    0    -12.61     -0.13
    3    5    0    -12.61     -0.13
   -4   -5    0      5.11      0.00
   -4   -5    0      5.11      0.00
    4    5    0      5.11      0.00
    4    5    0      5.11      0.00
   -5   -5    0      3.07      0.02
   -5   -5    0      3.07      0.02
    5    5    0      3.07     -0.02
    5    5    0      3.07     -0.02
   -6   -5    0     -6.90     -0.01
   -6   -5    0     -6.90     -0.01
    6    5    0     -6.90      0.01
    6    5    0     -6.90      0.01
   -7   -5    0     -0.35     -0.02
   -7   -5    0     -0.35     -0.02
    7    5    0     -0.35      0.02
    7    5    0     -0.35      0.02
   -8   -5    0      2.08     -0.09
   -8   -5    0      2.08     -0.09
    8    5    0      2.08      0.09
    8    5    0      2.08      0.09
   -9   -5    0     -0.04     -0.08
   -9   -5    0     -0.04     -0.08
    9    5    0     -0.04      0.08
    9    5    0     -0.04      0.08
  -10   -5    0     -3.71      0.04
  -10   -5    0     -3.71      0.04
   10    5    0     -3.71     -0.04
   10    5    0     -3.71     -0.04
  -11   -5    0     -0.67      0.08
  -11   -5    0     -0.67      0.08
   11    5    0     -0.67     -0.08
   11    5    0     -0.67     -0.08
  -12   -5    0      1.69     -0.03
  -12   -5    0      1.69     -0.03
   12    5    0      1.69      0.03
   12    5    0      1.69      0.03
  -13   -5    0     -0.87     -0.01
  -13   -5    0     -0.87     -0.01
   13    5    0     -0.87      0.01
   13    5    0     -0.87      0.01
  -14   -5    0     -2.51      0.00
  -14   -5    0     -2.51      0.00
   14    5    0     -2.51      0.00
   14    5    0     -2.51      0.00
  -15   -5    0      2.35      0.10
  -15   -5    0      2.35      0.10
   15    5    0      2.35     -0.10
   15    5    0      2.35     -0.10
  -16   -5    0      1.50      0.06
  -16   -5    0      1.50      0.06
   16    5    0      1.50     -0.06
   16    5    0      1.50     -0.06
  -17   -5    0     -1.40     -0.07
  -17   -5    0     -1.40     -0.07
   17    5    0     -1.40      0.07
   17    5    0     -1.40      0.07
  -18   -5    0      0.83      0.01
  -18   -5    0      0.83      0.01
   18    5    0      0.83     -0.01
   18    5    0      0.83     -0.01
  -19   -5    0     -0.02      0.02
  -19   -5    0     -0.02      0.02
   19    5    0     -0.02     -0.02
   19    5    0     -0.02     -0.02
  -20   -5    0     -0.55     -0.03
  -20   -5    0     -0.55     -0.03
   20    5    0     -0.55      0.03
   20    5    0     -0.55      0.03
  -21   -5    0      2.32      0.07
  -21   -5    0      2.32      0.07
   21    5    0      2.32     -0.07
   21    5    0      2.32     -0.07
  -22   -5    0      1.21      0.03
  -22   -5    0      1.21      0.03
   22    5    0      1.21     -0.03
   22    5    0      1.21     -0.03
  -23   -5    0     -0.24      0.00
  -23   -5    0     -0.24      0.00
   23    5    0     -0.24      0.00
   23    5    0     -0.24      0.00
  -24   -5    0     -0.01      0.05
  -24   -5    0     -0.01      0.05
   24    5    0     -0.01     -0.05
   24    5    0     -0.01     -0.05
   20   -6    0     -2.21      0.03
   20   -6    0     -2.21      0.03
  -20    6    0     -2.21     -0.03
   19   -6    0      0.46      0.03
   19   -6    0      0.46      0.03
  -19    6    0      0.46     -0.03
  -19    6    0      0.46     -0.03
   18   -6    0     -1.10     -0.02
   18   -6    0     -1.10     -0.02
  -18    6    0     -1.10      0.02
   17   -6    0     -4.69      0.01
   17   -6    0     -4.69      0.01
  -17    6    0     -4.69     -0.01
  -17    6    0     -4.69     -0.01
   16   -6    0     -2.71     -0.01
   16   -6    0     -2.71     -0.01
  -16    6    0     -2.71      0.01
  -16    6    0     -2.71      0.01
   15   -6    0      2.07      0.01
   15   -6    0      2.07      0.01
  -15    6    0      2.07     -0.01
  -15    6    0      2.07     -0.01
   14   -6    0      2.08      0.09
  -14    6    0      2.08     -0.09
   13   -6    0     -1.34     -0.02
  -13    6    0     -1.34      0.02
  -13    6    0     -1.34      0.02
   12   -6    0      0.32     -0.03
   12   -6    0      0.32     -0.03
  -12    6    0      0.32      0.03
  -12    6    0      0.32      0.03
   11   -6    0     -0.59      0.01
   11   -6    0     -0.59      0.01
  -11    6    0     -0.59     -0.01
  -11    6    0     -0.59     -0.01
   10   -6    0     -1.23     -0.04
   10   -6    0     -1.23     -0.04
  -10    6    0     -1.23      0.04
  -10    6    0     -1.23      0.04
    9   -6    0      1.75     -0.03
   -9    6    0      1.75      0.03
   -9    6    0      1.75      0.03
    8   -6    0     -1.36      0.04
    8   -6    0     -1.36      0.04
   -8    6    0     -1.36     -0.04
   -8    6    0     -1.36     -0.04
    7   -6    0      0.64     -0.02
    7   -6    0      0.64     -0.02
   -7    6    0      0.64      0.02
   -7    6    0      0.64      0.02
    6   -6    0      3.67      0.04
    6   -6    0      3.67      0.04
   -6    6    0      3.67     -0.04
   -6    6    0      3.67     -0.04
    5   -6    0      0.93      0.06
   -5    6    0      0.93     -0.06
   -5    6    0      0.93     -0.06
    4   -6    0      4.92      0.02
    3   -6    0      1.39      0.11
   -3    6    0      1.39     -0.11
   -3    6    0      1.39     -0.11
    2   -6    0     -8.35     -0.05
   -2    6    0     -8.35      0.05
   -2    6    0     -8.35      0.05
    1   -6    0     15.26      0.07
   -1    6    0     15.26     -0.07
   -1   -6    0    -34.00     -0.13
   -1   -6    0    -34.00     -0.13
    1    6    0    -34.00      0.13
    1    6    0    -34.00      0.13
   -2   -6    0     -3.46     -0.20
    2    6    0     -3.46      0.20
   -3   -6    0     18.05     -0.17
   -3   -6    0     18.05     -0.17
    3    6    0     18.05      0.17
    3    6    0     18.05      0.17
   -4   -6    0      7.89     -0.03
   -4   -6    0      7.89     -0.03
    4    6    0      7.89      0.03
    4    6    0      7.89      0.03
   -5   -6    0    -11.49     -0.13
   -5   -6    0    -11.49     -0.13
    5    6    0    -11.49      0.13
    5    6    0    -11.49      0.13
   -6   -6    0     -0.58      0.08
   -6   -6    0     -0.58      0.08
    6    6    0     -0.58     -0.08
    6    6    0     -0.58     -0.08
   -7   -6    0      3.52     -0.03
   -7   -6    0      3.52     -0.03
    7    6    0      3.52      0.03
    7    6    0      3.52      0.03
   -8   -6    0      2.32     -0.02
   -8   -6    0      2.32     -0.02
    8    6    0      2.32      0.02
    8    6    0      2.32      0.02
   -9   -6    0      1.10      0.00
   -9   -6    0      1.10      0.00
    9    6    0      1.10      0.00
    9    6    0      1.10      0.00
  -10   -6    0      0.65      0.04
  -10   -6    0      0.65      0.04
   10    6    0      0.65     -0.04
   10    6    0      0.65     -0.04
  -11   -6    0      1.69     -0.01
  -11   -6    0      1.69     -0.01
   11    6    0      1.69      0.01
   11    6    0      1.69      0.01
  -12   -6    0     -0.39      0.02
  -12   -6    0     -0.39      0.02
   12    6    0     -0.39     -0.02
   12    6    0     -0.39     -0.02
  -13   -6    0      0.67      0.07
  -13   -6    0      0.67      0.07
   13    6    0      0.67     -0.07
   13    6    0      0.67     -0.07
  -14   -6    0     -0.14     -0.06
  -14   -6    0     -0.14     -0.06
   14    6    0     -0.14      0.06
   14    6    0     -0.14      0.06
  -15   -6    0     -3.04     -0.06
  -15   -6    0     -3.04     -0.06
   15    6    0     -3.04      0.06
   15    6    0     -3.04      0.06
  -16   -6    0     -1.48      0.04
  -16   -6    0     -1.48      0.04
   16    6    0     -1.48     -0.04
   16    6    0     -1.48     -0.04
  -17   -6    0      3.40      0.04
  -17   -6    0      3.40      0.04
   17    6    0      3.40     -0.04
   17    6    0      3.40     -0.04
  -18   -6    0     -1.09     -0.16
  -18   -6    0     -1.09     -0.16
   18    6    0     -1.09      0.16
   18    6    0     -1.09      0.16
  -19   -6    0      0.07     -0.12
  -19   -6    0      0.07     -0.12
   19    6    0      0.07      0.12
   19    6    0      0.07      0.12
  -20   -6    0      1.66      0.00
  -20   -6    0      1.66      0.00
   20    6    0      1.66      0.00
   20    6    0      1.66      0.00
  -21   -6    0     -2.95     -0.04
  -21   -6    0     -2.95     -0.04
   21    6    0     -2.95      0.04
   21    6    0     -2.95      0.04
  -22   -6    0      0.19     -0.07
  -22   -6    0      0.19     -0.07
   22    6    0      0.19      0.07
   22    6    0      0.19      0.07
  -23   -6    0      1.01      0.02
  -23   -6    0      1.01      0.02
   23    6    0      1.01     -0.02
   23    6    0      1.01     -0.02
  -24   -6    0     -0.20      0.01
  -24   -6    0     -0.20      0.01
   24    6    0     -0.20     -0.01
   24    6    0     -0.20     -0.01
   20   -7    0      0.83     -0.02
   20   -7    0      0.83     -0.02
  -20    7    0      0.83      0.02
  -20    7    0      0.83      0.02
   19   -7    0      1.12      0.04
   19   -7    0      1.12      0.04
  -19    7    0      1.12     -0.04
  -19    7    0      1.12     -0.04
   18   -7    0     -1.60      0.05
   18   -7    0     -1.60      0.05
  -18    7    0     -1.60     -0.05
  -18    7    0     -1.60     -0.05
   17   -7    0      1.07     -0.04
   17   -7    0      1.07     -0.04
  -17    7    0      1.07      0.04
  -17    7    0      1.07      0.04
   16   -7    0      3.72     -0.06
   16   -7    0      3.72     -0.06
  -16    7    0      3.72      0.06
  -16    7    0      3.72      0.06
   15   -7    0     -0.93      0.02
   15   -7    0     -0.93      0.02
  -15    7    0     -0.93     -0.02
  -15    7    0     -0.93     -0.02
   14   -7    0      0.93     -0.03
   14   -7    0      0.93     -0.03
  -14    7    0      0.93      0.03
  -14    7    0      0.93      0.03
   13   -7    0      1.67     -0.11
   13   -7    0      1.67     -0.11
  -13    7    0      1.67      0.11
  -13    7    0      1.67      0.11
   12   -7    0     -0.92     -0.03
   12   -7    0     -0.92     -0.03
  -12    7    0     -0.92      0.03
  -12    7    0     -0.92      0.03
   11   -7    0     -2.00     -0.04
   11   -7    0     -2.00     -0.04
  -11    7    0     -2.00      0.04
  -11    7    0     -2.00      0.04
   10   -7    0      1.03      0.00
   10   -7    0      1.03      0.00
  -10    7    0      1.03      0.00
  -10    7    0      1.03      0.00
    9   -7    0      3.12      0.05
    9   -7    0      3.12      0.05
   -9    7    0      3.12     -0.05
   -9    7    0      3.12     -0.05
    8   -7    0      2.35      0.04
    8   -7    0      2.35      0.04
   -8    7    0      2.35     -0.04
   -8    7    0      2.35     -0.04
    7   -7    0     -4.50      0.04
    7   -7    0     -4.50      0.04
   -7    7    0     -4.50     -0.04
   -7    7    0     -4.50     -0.04
    6   -7    0     -1.03     -0.04
    6   -7    0     -1.03     -0.04
   -6    7    0     -1.03      0.04
   -6    7    0     -1.03      0.04
    3   -7    0     -4.28     -0.09
    3   -7    0     -4.28     -0.09
    2   -7    0      9.49      0.02
    2   -7    0      9.49      0.02
   -2    7    0      9.49     -0.02
   -2    7    0      9.49     -0.02
    1   -7    0     -3.46      0.00
    1   -7    0     -3.46      0.00
   -1    7    0     -3.46      0.00
   -1    7    0     -3.46      0.00
    0   -7    0     -2.35     -0.03
    0   -7    0     -2.35     -0.03
    0    7    0     -2.35      0.03
    0    7    0     -2.35      0.03
   -1   -7    0     12.89      0.01
   -2   -7    0      4.93      0.16
   -2   -7    0      4.93      0.16
    2    7    0      4.93     -0.16
    2    7    0      4.93     -0.16
   -3   -7    0      4.69      0.13
   -3   -7    0      4.69      0.13
    3    7    0      4.69     -0.13
    3    7    0      4.69     -0.13
   -4   -7    0     -0.13     -0.08
   -4   -7    0     -0.13     -0.08
    4    7    0     -0.13      0.08
    4    7    0     -0.13      0.08
   -5   -7    0     -0.90      0.15
   -5   -7    0     -0.90      0.15
    5    7    0     -0.90     -0.15
    5    7    0     -0.90     -0.15
   -6   -7    0     -2.33      0.03
   -6   -7    0     -2.33      0.03
    6    7    0     -2.33     -0.03
    6    7    0     -2.33     -0.03
   -7   -7    0      1.37     -0.03
   -7   -7    0      1.37     -0.03
    7    7    0      1.37      0.03
   -8   -7    0      2.56     -0.04
   -8   -7    0      2.56     -0.04
    8    7    0      2.56      0.04
    8    7    0      2.56      0.04
   -9   -7    0     -5.79      0.04
   -9   -7    0     -5.79      0.04
    9    7    0     -5.79     -0.04
    9    7    0     -5.79     -0.04
  -10   -7    0     -1.47      0.12
  -10   -7    0     -1.47      0.12
   10    7    0     -1.47     -0.12
   10    7    0     -1.47     -0.12
  -11   -7    0     -0.03      0.00
  -11   -7    0     -0.03      0.00
   11    7    0     -0.03      0.00
  -12   -7    0     -0.12     -0.01
  -12   -7    0     -0.12     -0.01
   12    7    0     -0.12      0.01
   12    7    0     -0.12      0.01
  -13   -7    0      0.36     -0.12
  -13   -7    0      0.36     -0.12
   13    7    0      0.36      0.12
   13    7    0      0.36      0.12
  -14   -7    0     -0.45      0.00
  -14   -7    0     -0.45      0.00
   14    7    0     -0.45      0.00
   14    7    0     -0.45      0.00
  -15   -7    0      1.85      0.04
  -15   -7    0      1.85      0.04
   15    7    0      1.85     -0.04
   15    7    0      1.85     -0.04
  -16   -7    0      2.06     -0.05
  -16   -7    0      2.06     -0.05
   16    7    0      2.06      0.05
   16    7    0      2.06      0.05
  -17   -7    0     -1.50     -0.06
  -17   -7    0     -1.50     -0.06
   17    7    0     -1.50      0.06
   17    7    0     -1.50      0.06
  -18   -7    0     -0.69      0.04
  -18   -7    0     -0.69      0.04
   18    7    0     -0.69     -0.04
   18    7    0     -0.69     -0.04
  -19   -7    0     -1.39      0.07
  -19   -7    0     -1.39      0.07
   19    7    0     -1.39     -0.07
   19    7    0     -1.39     -0.07
  -20   -7    0     -2.83      0.07
  -20   -7    0     -2.83      0.07
   20    7    0     -2.83     -0.07
   20    7    0     -2.83     -0.07
  -21   -7    0      1.66      0.10
  -21   -7    0      1.66      0.10
   21    7    0      1.66     -0.10
   21    7    0      1.66     -0.10
  -22   -7    0      0.75      0.13
  -22   -7    0      0.75      0.13
   22    7    0      0.75     -0.13
  -23   -7    0     -0.02      0.08
  -23   -7    0     -0.02      0.08
   23    7    0     -0.02     -0.08
   23    7    0     -0.02     -0.08
  -24   -7    0     -0.98     -0.04
  -24   -7    0     -0.98     -0.04
   24    7    0     -0.98      0.04
   24    7    0     -0.98      0.04
   19   -8    0     -1.48      0.00
   19   -8    0     -1.48      0.00
  -19    8    0     -1.48      0.00
  -19    8    0     -1.48      0.00
   18   -8    0      0.15     -0.01
   18   -8    0      0.15     -0.01
  -18    8    0      0.15      0.01
  -18    8    0      0.15      0.01
   17   -8    0      1.55     -0.01
   17   -8    0      1.55     -0.01
  -17    8    0      1.55      0.01
  -17    8    0      1.55      0.01
   16   -8    0     -1.84      0.02
  -16    8    0     -1.84     -0.02
  -16    8    0     -1.84     -0.02
   15   -8    0      1.95      0.06
   15   -8    0      1.95      0.06
  -15    8    0      1.95     -0.06
  -15    8    0      1.95     -0.06
   14   -8    0     -0.01      0.04
   14   -8    0     -0.01      0.04
  -14    8    0     -0.01     -0.04
  -14    8    0     -0.01     -0.04
   13   -8    0     -0.54      0.06
   13   -8    0     -0.54      0.06
  -13    8    0     -0.54     -0.06
  -13    8    0     -0.54     -0.06
   12   -8    0      0.74     -0.02
   12   -8    0      0.74     -0.02
  -12    8    0      0.74      0.02
  -12    8    0      0.74      0.02
   11   -8    0     -1.23      0.03
   11   -8    0     -1.23      0.03
  -11    8    0     -1.23     -0.03
  -11    8    0     -1.23     -0.03
   10   -8    0     -1.14      0.06
   10   -8    0     -1.14      0.06
  -10    8    0     -1.14     -0.06
  -10    8    0     -1.14     -0.06
    9   -8    0     -1.07      0.03
    9   -8    0     -1.07      0.03
   -9    8    0     -1.07     -0.03
   -9    8    0     -1.07     -0.03
    8   -8    0     -1.22      0.05
    8   -8    0     -1.22      0.05
   -8    8    0     -1.22     -0.05
   -8    8    0     -1.22     -0.05
   -7    8    0      0.86      0.04
    3   -8    0     -2.05      0.02
    3   -8    0     -2.05      0.02
   -3    8    0     -2.05     -0.02
   -3    8    0     -2.05     -0.02
    2   -8    0     -4.20      0.06
    2   -8    0     -4.20      0.06
   -2    8    0     -4.20     -0.06
   -2    8    0     -4.20     -0.06
    1   -8    0      5.72     -0.06
    1   -8    0      5.72     -0.06
   -1    8    0      5.72      0.06
   -1    8    0      5.72      0.06
    0   -8    0     -5.72     -0.13
    0   -8    0     -5.72     -0.13
    0    8    0     -5.72      0.13
    0    8    0     -5.72      0.13
   -1   -8    0    -13.23      0.09
   -2   -8    0      2.06      0.09
   -2   -8    0      2.06      0.09
    2    8    0      2.06     -0.09
    2    8    0      2.06     -0.09
   -3   -8    0      4.13      0.06
   -3   -8    0      4.13      0.06
    3    8    0      4.13     -0.06
    3    8    0      4.13     -0.06
   -4   -8    0     -5.11      0.05
   -4   -8    0     -5.11      0.05
    4    8    0     -5.11     -0.05
    4    8    0     -5.11     -0.05
   -5   -8    0     -7.61      0.01
   -5   -8    0     -7.61      0.01
    5    8    0     -7.61     -0.01
    5    8    0     -7.61     -0.01
   -6   -8    0     -1.55      0.02
   -6   -8    0     -1.55      0.02
    6    8    0     -1.55     -0.02
    6    8    0     -1.55     -0.02
   -7   -8    0      1.37      0.00
   -7   -8    0      1.37      0.00
    7    8    0      1.37      0.00
    7    8    0      1.37      0.00
   -8   -8    0      0.19     -0.01
   -8   -8    0      0.19     -0.01
    8    8    0      0.19      0.01
    8    8    0      0.19      0.01
   -9   -8    0      3.71      0.03
   -9   -8    0      3.71      0.03
    9    8    0      3.71     -0.03
    9    8    0      3.71     -0.03
  -10   -8    0     -0.77     -0.02
  -10   -8    0     -0.77     -0.02
   10    8    0     -0.77      0.02
   10    8    0     -0.77      0.02
  -11   -8    0     -0.63     -0.04
  -11   -8    0     -0.63     -0.04
   11    8    0     -0.63      0.04
   11    8    0     -0.63      0.04
  -12   -8    0      3.46     -0.03
  -12   -8    0      3.46     -0.03
   12    8    0      3.46      0.03
   12    8    0      3.46      0.03
  -13   -8    0     -1.44      0.05
  -13   -8    0     -1.44      0.05
   13    8    0     -1.44     -0.05
   13    8    0     -1.44     -0.05
  -14   -8    0     -0.96      0.04
  -14   -8    0     -0.96      0.04
   14    8    0     -0.96     -0.04
   14    8    0     -0.96     -0.04
  -15   -8    0     -0.70     -0.01
  -15   -8    0     -0.70     -0.01
   15    8    0     -0.70      0.01
   15    8    0     -0.70      0.01
  -16   -8    0      0.28      0.07
  -16   -8    0      0.28      0.07
   16    8    0      0.28     -0.07
   16    8    0      0.28     -0.07
  -17   -8    0      1.76     -0.03
  -17   -8    0      1.76     -0.03
   17    8    0      1.76      0.03
   17    8    0      1.76      0.03
  -18   -8    0     -0.28     -0.07
  -18   -8    0     -0.28     -0.07
   18    8    0     -0.28      0.07
   18    8    0     -0.28      0.07
  -19   -8    0     -0.27      0.00
  -19   -8    0     -0.27      0.00
   19    8    0     -0.27      0.00
   19    8    0     -0.27      0.00
  -20   -8    0      1.45      0.05
  -20   -8    0      1.45      0.05
   20    8    0      1.45     -0.05
   20    8    0      1.45     -0.05
  -21   -8    0      1.95      0.01
  -21   -8    0      1.95      0.01
   21    8    0      1.95     -0.01
   21    8    0      1.95     -0.01
  -22   -8    0      0.88     -0.06
  -22   -8    0      0.88     -0.06
   22    8    0      0.88      0.06
   22    8    0      0.88      0.06
  -23   -8    0      0.15     -0.07
  -23   -8    0      0.15     -0.07
   23    8    0      0.15      0.07
   23    8    0      0.15      0.07
  -24   -8    0      1.27     -0.03
  -24   -8    0      1.27     -0.03
   24    8    0      1.27      0.03
   24    8    0      1.27      0.03
   19   -9    0      0.58      0.01
   19   -9    0      0.58      0.01
  -19    9    0      0.58     -0.01
  -19    9    0      0.58     -0.01
   18   -9    0     -0.35      0.01
   18   -9    0     -0.35      0.01
  -18    9    0     -0.35     -0.01
  -18    9    0     -0.35     -0.01
   17   -9    0     -1.57     -0.04
   17   -9    0     -1.57     -0.04
  -17    9    0     -1.57      0.04
  -17    9    0     -1.57      0.04
   16   -9    0      0.68     -0.03
   16   -9    0      0.68     -0.03
  -16    9    0      0.68      0.03
  -16    9    0      0.68      0.03
   15   -9    0      0.06      0.01
   15   -9    0      0.06      0.01
  -15    9    0      0.06     -0.01
  -15    9    0      0.06     -0.01
   14   -9    0     -0.89     -0.03
   14   -9    0     -0.89     -0.03
  -14    9    0     -0.89      0.03
  -14    9    0     -0.89      0.03
   13   -9    0     -0.72     -0.04
   13   -9    0     -0.72     -0.04
  -13    9    0     -0.72      0.04
  -13    9    0     -0.72      0.04
   12   -9    0     -3.66      0.04
   12   -9    0     -3.66      0.04
  -12    9    0     -3.66     -0.04
  -12    9    0     -3.66     -0.04
   11   -9    0     -2.17      0.03
   11   -9    0     -2.17      0.03
  -11    9    0     -2.17     -0.03
  -11    9    0     -2.17     -0.03
   10   -9    0      1.91     -0.05
   10   -9    0      1.91     -0.05
  -10    9    0      1.91      0.05
  -10    9    0      1.91      0.05
    9   -9    0      3.20     -0.01
   -9    9    0      3.20      0.01
    3   -9    0     -1.09      0.05
    3   -9    0     -1.09      0.05
   -3    9    0     -1.09     -0.05
   -3    9    0     -1.09     -0.05
    2   -9    0      5.15      0.00
    2   -9    0      5.15      0.00
   -2    9    0      5.15      0.00
   -2    9    0      5.15      0.00
    1   -9    0     -3.59     -0.02
    1   -9    0     -3.59     -0.02
   -1    9    0     -3.59      0.02
   -1    9    0     -3.59      0.02
    0   -9    0      0.42      0.15
    0   -9    0      0.42      0.15
    0    9    0      0.42     -0.15
    0    9    0      0.42     -0.15
   -1   -9    0      5.83     -0.03
   -1   -9    0      5.83     -0.03
    1    9    0      5.83      0.03
    1    9    0      5.83      0.03
   -2   -9    0      1.06     -0.07
   -2   -9    0      1.06     -0.07
    2    9    0      1.06      0.07
    2    9    0      1.06      0.07
   -3   -9    0      1.37     -0.19
   -3   -9    0      1.37     -0.19
    3    9    0      1.37      0.19
    3    9    0      1.37      0.19
   -4   -9    0      0.92     -0.15
   -4   -9    0      0.92     -0.15
    4    9    0      0.92      0.15
    4    9    0      0.92      0.15
   -5   -9    0     -0.55     -0.13
   -5   -9    0     -0.55     -0.13
    5    9    0     -0.55      0.13
    5    9    0     -0.55      0.13
   -6   -9    0      0.78     -0.06
   -6   -9    0      0.78     -0.06
    6    9    0      0.78      0.06
    6    9    0      0.78      0.06
   -7   -9    0      8.07      0.02
   -7   -9    0      8.07      0.02
    7    9    0      8.07     -0.02
    7    9    0      8.07     -0.02
   -8   -9    0      1.98     -0.04
   -8   -9    0      1.98     -0.04
    8    9    0      1.98      0.04
    8    9    0      1.98      0.04
   -9   -9    0     -5.29      0.04
   -9   -9    0     -5.29      0.04
    9    9    0     -5.29     -0.04
    9    9    0     -5.29     -0.04
  -10   -9    0      2.38     -0.01
  -10   -9    0      2.38     -0.01
   10    9    0      2.38      0.01
   10    9    0      2.38      0.01
  -11   -9    0      2.25     -0.01
   11    9    0      2.25      0.01
  -12   -9    0     -2.54      0.00
  -12   -9    0     -2.54      0.00
   12    9    0     -2.54      0.00
   12    9    0     -2.54      0.00
  -13   -9    0     -0.37      0.02
  -13   -9    0     -0.37      0.02
   13    9    0     -0.37     -0.02
   13    9    0     -0.37     -0.02
  -14   -9    0     -1.85     -0.01
  -14   -9    0     -1.85     -0.01
   14    9    0     -1.85      0.01
   14    9    0     -1.85      0.01
  -15   -9    0      0.17      0.00
  -15   -9    0      0.17      0.00
   15    9    0      0.17      0.00
   15    9    0      0.17      0.00
  -16   -9    0      1.46     -0.07
  -16   -9    0      1.46     -0.07
   16    9    0      1.46      0.07
   16    9    0      1.46      0.07
  -17   -9    0     -2.49     -0.02
  -17   -9    0     -2.49     -0.02
   17    9    0     -2.49      0.02
   17    9    0     -2.49      0.02
  -18   -9    0     -1.09      0.04
  -18   -9    0     -1.09      0.04
   18    9    0     -1.09     -0.04
   18    9    0     -1.09     -0.04
  -19   -9    0      1.51      0.03
  -19   -9    0      1.51      0.03
   19    9    0      1.51     -0.03
   19    9    0      1.51     -0.03
  -20   -9    0      1.12      0.00
  -20   -9    0      1.12      0.00
   20    9    0      1.12      0.00
   20    9    0      1.12      0.00
  -21   -9    0     -3.08     -0.06
  -21   -9    0     -3.08     -0.06
   21    9    0     -3.08      0.06
   21    9    0     -3.08      0.06
  -22   -9    0     -2.15     -0.01
  -22   -9    0     -2.15     -0.01
   22    9    0     -2.15      0.01
   22    9    0     -2.15      0.01
  -23   -9    0     -0.30      0.00
  -23   -9    0     -0.30      0.00
   23    9    0     -0.30      0.00
   23    9    0     -0.30      0.00
  -24   -9    0     -2.41      0.04
  -24   -9    0     -2.41      0.04
   24    9    0     -2.41     -0.04
   24    9    0     -2.41     -0.04
   18  -10    0      0.08      0.00
   18  -10    0      0.08      0.00
  -18   10    0      0.08      0.00
  -18   10    0      0.08      0.00
   17  -10    0      0.78     -0.03
   17  -10    0      0.78     -0.03
  -17   10    0      0.78      0.03
   16  -10    0      2.11      0.04
   16  -10    0      2.11      0.04
  -16   10    0      2.11     -0.04
  -16   10    0      2.11     -0.04
   15  -10    0      0.18      0.03
   15  -10    0      0.18      0.03
  -15   10    0      0.18     -0.03
  -15   10    0      0.18     -0.03
   14  -10    0     -0.66     -0.01
   14  -10    0     -0.66     -0.01
  -14   10    0     -0.66      0.01
  -14   10    0     -0.66      0.01
   13  -10    0      0.76     -0.02
   13  -10    0      0.76     -0.02
  -13   10    0      0.76      0.02
    3  -10    0     -0.48     -0.02
    3  -10    0     -0.48     -0.02
   -3   10    0     -0.48      0.02
   -3   10    0     -0.48      0.02
    2  -10    0      0.44     -0.07
    2  -10    0      0.44     -0.07
   -2   10    0      0.44      0.07
   -2   10    0      0.44      0.07
    1  -10    0      3.21     -0.02
    1  -10    0      3.21     -0.02
   -1   10    0      3.21      0.02
   -1   10    0      3.21      0.02
    0  -10    0     -0.56     -0.05
    0  -10    0     -0.56     -0.05
    0   10    0     -0.56      0.05
    0   10    0     -0.56      0.05
   -1  -10    0     -4.10      0.17
   -1  -10    0     -4.10      0.17
    1   10    0     -4.10     -0.17
   -2  -10    0      5.58      0.24
   -2  -10    0      5.58      0.24
    2   10    0      5.58     -0.24
    2   10    0      5.58     -0.24
   -3  -10    0      5.30     -0.04
   -3  -10    0      5.30     -0.04
    3   10    0      5.30      0.04
    3   10    0      5.30      0.04
   -4  -10    0     -5.20     -0.18
   -4  -10    0     -5.20     -0.18
    4   10    0     -5.20      0.18
    4   10    0     -5.20      0.18
   -5  -10    0     -3.53      0.16
   -5  -10    0     -3.53      0.16
    5   10    0     -3.53     -0.16
    5   10    0     -3.53     -0.16
   -6  -10    0      7.55      0.29
   -6  -10    0      7.55      0.29
    6   10    0      7.55     -0.29
    6   10    0      7.55     -0.29
   -7  -10    0      0.37     -0.02
   -7  -10    0      0.37     -0.02
    7   10    0      0.37      0.02
    7   10    0      0.37      0.02
   -8  -10    0     -2.90      0.02
   -8  -10    0     -2.90      0.02
    8   10    0     -2.90     -0.02
    8   10    0     -2.90     -0.02
   -9  -10    0      1.46      0.00
   -9  -10    0      1.46      0.00
    9   10    0      1.46      0.00
    9   10    0      1.46      0.00
  -10  -10    0     -6.46     -0.05
  -10  -10    0     -6.46     -0.05
   10   10    0     -6.46      0.05
   10   10    0     -6.46      0.05
  -11  -10    0     -0.39     -0.02
  -11  -10    0     -0.39     -0.02
   11   10    0     -0.39      0.02
   11   10    0     -0.39      0.02
  -12  -10    0      2.90      0.03
  -12  -10    0      2.90      0.03
   12   10    0      2.90     -0.03
  -13  -10    0     -2.14     -0.02
  -13  -10    0     -2.14     -0.02
   13   10    0     -2.14      0.02
   13   10    0     -2.14      0.02
  -14  -10    0      1.19     -0.07
  -14  -10    0      1.19     -0.07
   14   10    0      1.19      0.07
   14   10    0      1.19      0.07
  -15  -10    0      0.40     -0.01
  -15  -10    0      0.40     -0.01
   15   10    0      0.40      0.01
   15   10    0      0.40      0.01
  -16  -10    0     -0.88      0.00
  -16  -10    0     -0.88      0.00
   16   10    0     -0.88      0.00
   16   10    0     -0.88      0.00
  -17  -10    0      2.44      0.02
  -17  -10    0      2.44      0.02
   17   10    0      2.44     -0.02
   17   10    0      2.44     -0.02
  -18  -10    0      1.55      0.01
  -18  -10    0      1.55      0.01
   18   10    0      1.55     -0.01
   18   10    0      1.55     -0.01
  -19  -10    0     -2.24      0.04
   19   10    0     -2.24     -0.04
   19   10    0     -2.24     -0.04
  -20  -10    0     -1.47     -0.02
  -20  -10    0     -1.47     -0.02
   20   10    0     -1.47      0.02
   20   10    0     -1.47      0.02
  -21  -10    0      5.08      0.00
  -21  -10    0      5.08      0.00
   21   10    0      5.08      0.00
   21   10    0      5.08      0.00
  -22  -10    0      3.53      0.05
  -22  -10    0      3.53      0.05
   22   10    0      3.53     -0.05
   22   10    0      3.53     -0.05
  -23  -10    0      0.24      0.07
  -23  -10    0      0.24      0.07
   23   10    0      0.24     -0.07
   23   10    0      0.24     -0.07
  -24  -10    0      1.67     -0.01
  -24  -10    0      1.67     -0.01
   24   10    0      1.67      0.01
   24   10    0      1.67      0.01
    3  -11    0     -0.57      0.01
    3  -11    0     -0.57      0.01
   -3   11    0     -0.57     -0.01
   -3   11    0     -0.57     -0.01
    2  -11    0     -0.35      0.11
    2  -11    0     -0.35      0.11
   -2   11    0     -0.35     -0.11
   -2   11    0     -0.35     -0.11
    1  -11    0     -1.90      0.07
    1  -11    0     -1.90      0.07
   -1   11    0     -1.90     -0.07
   -1   11    0     -1.90     -0.07
    0  -11    0     -2.81     -0.02
    0  -11    0     -2.81     -0.02
    0   11    0     -2.81      0.02
    0   11    0     -2.81      0.02
   -1  -11    0      1.14     -0.08
   -1  -11    0      1.14     -0.08
    1   11    0      1.14      0.08
    1   11    0      1.14      0.08
   -2  -11    0      1.27     -0.30
   -2  -11    0      1.27     -0.30
    2   11    0      1.27      0.30
    2   11    0      1.27      0.30
   -3  -11    0     -5.94     -0.21
   -3  -11    0     -5.94     -0.21
    3   11    0     -5.94      0.21
    3   11    0     -5.94      0.21
   -4  -11    0     -1.56      0.25
   -4  -11    0     -1.56      0.25
    4   11    0     -1.56     -0.25
    4   11    0     -1.56     -0.25
   -5  -11    0      1.70      0.17
   -5  -11    0      1.70      0.17
    5   11    0      1.70     -0.17
    5   11    0      1.70     -0.17
   -6  -11    0     -5.58     -0.11
   -6  -11    0     -5.58     -0.11
    6   11    0     -5.58      0.11
    6   11    0     -5.58      0.11
   -7  -11    0     -3.45     -0.05
   -7  -11    0     -3.45     -0.05
    7   11    0     -3.45      0.05
    7   11    0     -3.45      0.05
   -8  -11    0     -1.87     -0.05
   -8  -11    0     -1.87     -0.05
    8   11    0     -1.87      0.05
    8   11    0     -1.87      0.05
   -9  -11    0     -5.46     -0.06
   -9  -11    0     -5.46     -0.06
    9   11    0     -5.46      0.06
    9   11    0     -5.46      0.06
  -10  -11    0      4.58      0.10
  -10  -11    0      4.58      0.10
   10   11    0      4.58     -0.10
   10   11    0      4.58     -0.10
  -11  -11    0      3.00      0.07
  -11  -11    0      3.00      0.07
   11   11    0      3.00     -0.07
   11   11    0      3.00     -0.07
  -12  -11    0     -2.37      0.02
  -12  -11    0     -2.37      0.02
   12   11    0     -2.37     -0.02
   12   11    0     -2.37     -0.02
  -13  -11    0      0.11     -0.01
  -13  -11    0      0.11     -0.01
   13   11    0      0.11      0.01
  -14  -11    0     -1.19      0.02
  -14  -11    0     -1.19      0.02
   14   11    0     -1.19     -0.02
   14   11    0     -1.19     -0.02
  -15  -11    0      2.52      0.01
  -15  -11    0      2.52      0.01
   15   11    0      2.52     -0.01
   15   11    0      2.52     -0.01
  -16  -11    0      2.47      0.03
  -16  -11    0      2.47      0.03
   16   11    0      2.47     -0.03
   16   11    0      2.47     -0.03
  -17  -11    0     -2.95      0.00
  -17  -11    0     -2.95      0.00
   17   11    0     -2.95      0.00
   17   11    0     -2.95      0.00
  -18  -11    0     -4.95     -0.01
  -18  -11    0     -4.95     -0.01
   18   11    0     -4.95      0.01
   18   11    0     -4.95      0.01
  -19  -11    0     -0.14     -0.01
  -19  -11    0     -0.14     -0.01
   19   11    0     -0.14      0.01
   19   11    0     -0.14      0.01
  -20  -11    0      4.15     -0.05
  -20  -11    0      4.15     -0.05
   20   11    0      4.15      0.05
   20   11    0      4.15      0.05
  -21  -11    0     -4.17      0.02
  -21  -11    0     -4.17      0.02
   21   11    0     -4.17     -0.02
   21   11    0     -4.17     -0.02
  -22  -11    0     -4.43      0.04
  -22  -11    0     -4.43      0.04
   22   11    0     -4.43     -0.04
   22   11    0     -4.43     -0.04
  -23  -11    0     -0.50     -0.02
  -23  -11    0     -0.50     -0.02
   23   11    0     -0.50      0.02
  -24  -11    0     -1.53     -0.06
  -24  -11    0     -1.53     -0.06
   24   11    0     -1.53      0.06
   24   11    0     -1.53      0.06
    3  -12    0      0.68      0.03
    3  -12    0      0.68      0.03
   -3   12    0      0.68     -0.03
   -3   12    0      0.68     -0.03
    2  -12    0     -2.66     -0.04
    2  -12    0     -2.66     -0.04
   -2   12    0     -2.66      0.04
   -2   12    0     -2.66      0.04
    1  -12    0     -0.88     -0.15
    1  -12    0     -0.88     -0.15
   -1   12    0     -0.88      0.15
   -1   12    0     -0.88      0.15
    0  -12    0      1.67      0.02
    0  -12    0      1.67      0.02
    0   12    0      1.67     -0.02
    0   12    0      1.67     -0.02
   -1  -12    0      1.83      0.16
   -1  -12    0      1.83      0.16
    1   12    0      1.83     -0.16
    1   12    0      1.83     -0.16
   -2  -12    0      0.09      0.06
   -2  -12    0      0.09      0.06
    2   12    0      0.09     -0.06
    2   12    0      0.09     -0.06
   -3  -12    0      0.82      0.07
   -3  -12    0      0.82      0.07
    3   12    0      0.82     -0.07
    3   12    0      0.82     -0.07
   -4  -12    0     -2.86     -0.06
   -4  -12    0     -2.86     -0.06
    4   12    0     -2.86      0.06
    4   12    0     -2.86      0.06
   -5  -12    0     -2.69     -0.02
   -5  -12    0     -2.69     -0.02
    5   12    0     -2.69      0.02
    5   12    0     -2.69      0.02
   -6  -12    0      7.77      0.01
   -6  -12    0      7.77      0.01
    6   12    0      7.77     -0.01
    6   12    0      7.77     -0.01
   -7  -12    0      8.34     -0.10
    7   12    0      8.34      0.10
   -8  -12    0      2.32     -0.02
   -8  -12    0      2.32     -0.02
    8   12    0      2.32      0.02
    8   12    0      2.32      0.02
   -9  -12    0      0.11      0.10
    9   12    0      0.11     -0.10
  -10  -12    0     -0.64     -0.05
  -10  -12    0     -0.64     -0.05
   10   12    0     -0.64      0.05
   10   12    0     -0.64      0.05
  -11  -12    0      2.35     -0.01
  -11  -12    0      2.35     -0.01
   11   12    0      2.35      0.01
   11   12    0      2.35      0.01
  -12  -12    0      0.85      0.01
  -12  -12    0      0.85      0.01
   12   12    0      0.85     -0.01
   12   12    0      0.85     -0.01
  -13  -12    0     -1.15     -0.06
  -13  -12    0     -1.15     -0.06
   13   12    0     -1.15      0.06
   13   12    0     -1.15      0.06
  -14  -12    0      0.25     -0.04
  -14  -12    0      0.25     -0.04
   14   12    0      0.25      0.04
   14   12    0      0.25      0.04
  -15  -12    0     -0.98      0.02
  -15  -12    0     -0.98      0.02
   15   12    0     -0.98     -0.02
   15   12    0     -0.98     -0.02
  -16  -12    0     -0.25     -0.03
  -16  -12    0     -0.25     -0.03
   16   12    0     -0.25      0.03
   16   12    0     -0.25      0.03
  -17  -12    0      0.65     -0.06
  -17  -12    0      0.65     -0.06
   17   12    0      0.65      0.06
   17   12    0      0.65      0.06
  -18  -12    0      4.22      0.04
   18   12    0      4.22     -0.04
  -19  -12    0      6.44      0.00
  -19  -12    0      6.44      0.00
   19   12    0      6.44      0.00
   19   12    0      6.44      0.00
  -20  -12    0     -1.36     -0.01
  -20  -12    0     -1.36     -0.01
   20   12    0     -1.36      0.01
   20   12    0     -1.36      0.01
  -21  -12    0      1.51      0.04
  -21  -12    0      1.51      0.04
   21   12    0      1.51     -0.04
   21   12    0      1.51     -0.04
  -22  -12    0      2.59      0.03
  -22  -12    0      2.59      0.03
   22   12    0      2.59     -0.03
   22   12    0      2.59     -0.03
  -23  -12    0     -0.92     -0.03
  -23  -12    0     -0.92     -0.03
   23   12    0     -0.92      0.03
    3  -13    0     -4.11      0.04
    3  -13    0     -4.11      0.04
   -3   13    0     -4.11     -0.04
   -3   13    0     -4.11     -0.04
    2  -13    0      1.94      0.01
    2  -13    0      1.94      0.01
   -2   13    0      1.94     -0.01
   -2   13    0      1.94     -0.01
    1  -13    0      5.04      0.07
    1  -13    0      5.04      0.07
   -1   13    0      5.04     -0.07
   -1   13    0      5.04     -0.07
    0  -13    0     -1.26      0.11
    0  -13    0     -1.26      0.11
   -1  -13    0      0.17     -0.06
   -1  -13    0      0.17     -0.06
    1   13    0      0.17      0.06
    1   13    0      0.17      0.06
   -2  -13    0      1.02     -0.02
   -2  -13    0      1.02     -0.02
    2   13    0      1.02      0.02
    2   13    0      1.02      0.02
   -3  -13    0     -0.82     -0.03
   -3  -13    0     -0.82     -0.03
    3   13    0     -0.82      0.03
    3   13    0     -0.82      0.03
   -4  -13    0      1.01      0.00
   -4  -13    0      1.01      0.00
    4   13    0      1.01      0.00
    4   13    0      1.01      0.00
   -5  -13    0      3.33      0.03
   -5  -13    0      3.33      0.03
    5   13    0      3.33     -0.03
    5   13    0      3.33     -0.03
   -6  -13    0      0.82     -0.02
   -6  -13    0      0.82     -0.02
    6   13    0      0.82      0.02
    6   13    0      0.82      0.02
   -7  -13    0     -3.77      0.05
   -7  -13    0     -3.77      0.05
    7   13    0     -3.77     -0.05
    7   13    0     -3.77     -0.05
   -8  -13    0     -7.41      0.06
   -8  -13    0     -7.41      0.06
    8   13    0     -7.41     -0.06
    8   13    0     -7.41     -0.06
   -9  -13    0     -1.97     -0.06
   -9  -13    0     -1.97     -0.06
    9   13    0     -1.97      0.06
    9   13    0     -1.97      0.06
  -10  -13    0      4.18      0.04
  -10  -13    0      4.18      0.04
   10   13    0      4.18     -0.04
   10   13    0      4.18     -0.04
  -11  -13    0     -1.80      0.00
  -11  -13    0     -1.80      0.00
   11   13    0     -1.80      0.00
   11   13    0     -1.80      0.00
  -12  -13    0     -1.38     -0.10
  -12  -13    0     -1.38     -0.10
   12   13    0     -1.38      0.10
   12   13    0     -1.38      0.10
  -13  -13    0     -1.11     -0.03
  -13  -13    0     -1.11     -0.03
   13   13    0     -1.11      0.03
   13   13    0     -1.11      0.03
  -14  -13    0      0.69      0.03
  -14  -13    0      0.69      0.03
   14   13    0      0.69     -0.03
   14   13    0      0.69     -0.03
  -15  -13    0      3.57      0.01
  -15  -13    0      3.57      0.01
   15   13    0      3.57     -0.01
   15   13    0      3.57     -0.01
  -16  -13    0     -1.99     -0.04
   16   13    0     -1.99      0.04
   16   13    0     -1.99      0.04
  -17  -13    0     -2.31      0.04
  -17  -13    0     -2.31      0.04
   17   13    0     -2.31     -0.04
   17   13    0     -2.31     -0.04
  -18  -13    0     -2.75      0.06
  -18  -13    0     -2.75      0.06
   18   13    0     -2.75     -0.06
   18   13    0     -2.75     -0.06
  -19  -13    0     -6.45      0.01
  -19  -13    0     -6.45      0.01
   19   13    0     -6.45     -0.01
   19   13    0     -6.45     -0.01
  -20  -13    0     -1.07      0.04
  -20  -13    0     -1.07      0.04
   20   13    0     -1.07     -0.04
   20   13    0     -1.07     -0.04
  -21  -13    0     -0.90      0.00
  -21  -13    0     -0.90      0.00
   21   13    0     -0.90      0.00
   21   13    0     -0.90      0.00
  -22  -13    0     -1.43     -0.02
   22   13    0     -1.43      0.02
  -23  -13    0      0.59     -0.03
  -23  -13    0      0.59     -0.03
   23   13    0      0.59      0.03
   23   13    0      0.59      0.03
    3  -14    0      2.44      0.04
    3  -14    0      2.44      0.04
   -3   14    0      2.44     -0.04
   -3   14    0      2.44     -0.04
    2  -14    0      2.22      0.03
    2  -14    0      2.22      0.03
   -2   14    0      2.22     -0.03
   -2   14    0      2.22     -0.03
    1  -14    0     -3.51     -0.04
    1  -14    0     -3.51     -0.04
   -1   14    0     -3.51      0.04
   -1   14    0     -3.51      0.04
    0  -14    0      0.87     -0.08
    0  -14    0      0.87     -0.08
    0   14    0      0.87      0.08
    0   14    0      0.87      0.08
   -1  -14    0      0.35     -0.04
    1   14    0      0.35      0.04
   -2  -14    0     -3.10     -0.14
   -2  -14    0     -3.10     -0.14
    2   14    0     -3.10      0.14
    2   14    0     -3.10      0.14
   -3  -14    0     -0.93     -0.09
   -3  -14    0     -0.93     -0.09
    3   14    0     -0.93      0.09
    3   14    0     -0.93      0.09
   -4  -14    0     -1.58      0.12
   -4  -14    0     -1.58      0.12
    4   14    0     -1.58     -0.12
    4   14    0     -1.58     -0.12
   -5  -14    0      1.83      0.15
   -5  -14    0      1.83      0.15
    5   14    0      1.83     -0.15
    5   14    0      1.83     -0.15
   -6  -14    0      2.87     -0.01
   -6  -14    0      2.87     -0.01
    6   14    0      2.87      0.01
    6   14    0      2.87      0.01
   -7  -14    0     -1.37     -0.03
   -7  -14    0     -1.37     -0.03
    7   14    0     -1.37      0.03
    7   14    0     -1.37      0.03
   -8  -14    0     -1.06     -0.03
   -8  -14    0     -1.06     -0.03
    8   14    0     -1.06      0.03
    8   14    0     -1.06      0.03
   -9  -14    0     -0.18      0.06
   -9  -14    0     -0.18      0.06
    9   14    0     -0.18     -0.06
    9   14    0     -0.18     -0.06
  -10  -14    0     -1.71      0.07
  -10  -14    0     -1.71      0.07
   10   14    0     -1.71     -0.07
   10   14    0     -1.71     -0.07
  -11  -14    0      3.66      0.02
  -11  -14    0      3.66      0.02
   11   14    0      3.66     -0.02
   11   14    0      3.66     -0.02
  -12  -14    0      1.36      0.03
  -12  -14    0      1.36      0.03
   12   14    0      1.36     -0.03
   12   14    0      1.36     -0.03
  -13  -14    0     -0.35     -0.02
  -13  -14    0     -0.35     -0.02
   13   14    0     -0.35      0.02
   13   14    0     -0.35      0.02
  -14  -14    0      0.90     -0.03
  -14  -14    0      0.90     -0.03
   14   14    0      0.90      0.03
   14   14    0      0.90      0.03
  -15  -14    0     -2.40      0.02
  -15  -14    0     -2.40      0.02
   15   14    0     -2.40     -0.02
   15   14    0     -2.40     -0.02
  -16  -14    0      0.12     -0.01
  -16  -14    0      0.12     -0.01
   16   14    0      0.12      0.01
   16   14    0      0.12      0.01
  -17  -14    0     -0.59      0.04
  -17  -14    0     -0.59      0.04
   17   14    0     -0.59     -0.04
   17   14    0     -0.59     -0.04
  -18  -14    0      1.24      0.04
  -18  -14    0      1.24      0.04
   18   14    0      1.24     -0.04
   18   14    0      1.24     -0.04
  -19  -14    0      5.75      0.02
  -19  -14    0      5.75      0.02
   19   14    0      5.75     -0.02
   19   14    0      5.75     -0.02
  -20  -14    0      2.15     -0.05
  -20  -14    0      2.15     -0.05
   20   14    0      2.15      0.05
   20   14    0      2.15      0.05
  -21  -14    0      0.33      0.00
  -21  -14    0      0.33      0.00
   21   14    0      0.33      0.00
   21   14    0      0.33      0.00
  -22  -14    0     -1.89      0.00
  -22  -14    0     -1.89      0.00
   22   14    0     -1.89      0.00
   22   14    0     -1.89      0.00
  -23  -14    0      0.39     -0.03
  -23  -14    0      0.39     -0.03
   23   14    0      0.39      0.03
    3  -15    0     -1.63      0.07
   -3   15    0     -1.63     -0.07
    2  -15    0     -1.84     -0.05
    2  -15    0     -1.84     -0.05
   -2   15    0     -1.84      0.05
   -2   15    0     -1.84      0.05
    1  -15    0      1.46     -0.01
    1  -15    0      1.46     -0.01
   -1   15    0      1.46      0.01
   -1   15    0      1.46      0.01
    0  -15    0      0.01      0.01
    0  -15    0      0.01      0.01
    0   15    0      0.01     -0.01
    0   15    0      0.01     -0.01
   -1  -15    0     -1.15      0.00
   -1  -15    0     -1.15      0.00
    1   15    0     -1.15      0.00
    1   15    0     -1.15      0.00
   -2  -15    0      3.27      0.07
    2   15    0      3.27     -0.07
   -3  -15    0      0.42      0.05
   -3  -15    0      0.42      0.05
    3   15    0      0.42     -0.05
    3   15    0      0.42     -0.05
   -4  -15    0     -0.51      0.06
   -4  -15    0     -0.51      0.06
    4   15    0     -0.51     -0.06
    4   15    0     -0.51     -0.06
   -5  -15    0     -0.23     -0.07
   -5  -15    0     -0.23     -0.07
    5   15    0     -0.23      0.07
    5   15    0     -0.23      0.07
   -6  -15    0     -1.22     -0.03
   -6  -15    0     -1.22     -0.03
    6   15    0     -1.22      0.03
    6   15    0     -1.22      0.03
   -7  -15    0     -0.59     -0.02
   -7  -15    0     -0.59     -0.02
    7   15    0     -0.59      0.02
    7   15    0     -0.59      0.02
   -8  -15    0     -1.70     -0.05
   -8  -15    0     -1.70     -0.05
    8   15    0     -1.70      0.05
    8   15    0     -1.70      0.05
   -9  -15    0      1.40     -0.04
   -9  -15    0      1.40     -0.04
    9   15    0      1.40      0.04
    9   15    0      1.40      0.04
  -10  -15    0      4.19     -0.14
  -10  -15    0      4.19     -0.14
   10   15    0      4.19      0.14
   10   15    0      4.19      0.14
  -11  -15    0     -0.65     -0.06
  -11  -15    0     -0.65     -0.06
   11   15    0     -0.65      0.06
   11   15    0     -0.65      0.06
  -12  -15    0     -2.82     -0.04
  -12  -15    0     -2.82     -0.04
   12   15    0     -2.82      0.04
   12   15    0     -2.82      0.04
  -13  -15    0     -1.22     -0.04
  -13  -15    0     -1.22     -0.04
   13   15    0     -1.22      0.04
   13   15    0     -1.22      0.04
  -14  -15    0      0.29      0.11
  -14  -15    0      0.29      0.11
   14   15    0      0.29     -0.11
   14   15    0      0.29     -0.11
  -15  -15    0      1.10     -0.02
  -15  -15    0      1.10     -0.02
   15   15    0      1.10      0.02
   15   15    0      1.10      0.02
  -16  -15    0     -1.06      0.00
  -16  -15    0     -1.06      0.00
   16   15    0     -1.06      0.00
   16   15    0     -1.06      0.00
  -17  -15    0      0.76      0.03
  -17  -15    0      0.76      0.03
   17   15    0      0.76     -0.03
   17   15    0      0.76     -0.03
  -18  -15    0      1.12      0.01
  -18  -15    0      1.12      0.01
   18   15    0      1.12     -0.01
   18   15    0      1.12     -0.01
  -19  -15    0     -1.54     -0.05
  -19  -15    0     -1.54     -0.05
   19   15    0     -1.54      0.05
   19   15    0     -1.54      0.05
  -20  -15    0     -0.21     -0.05
  -20  -15    0     -0.21     -0.05
   20   15    0     -0.21      0.05
   20   15    0     -0.21      0.05
  -21  -15    0     -0.64     -0.02
  -21  -15    0     -0.64     -0.02
   21   15    0     -0.64      0.02
   21   15    0     -0.64      0.02
  -22  -15    0      3.63      0.00
  -22  -15    0      3.63      0.00
   22   15    0      3.63      0.00
   22   15    0      3.63      0.00
  -23  -15    0      0.47      0.00
   23   15    0      0.47      0.00
   23   15    0      0.47      0.00
    3  -16    0      0.46     -0.04
    3  -16    0      0.46     -0.04
   -3   16    0      0.46      0.04
   -3   16    0      0.46      0.04
    2  -16    0      1.49      0.00
    2  -16    0      1.49      0.00
   -2   16    0      1.49      0.00
   -2   16    0      1.49      0.00
    1  -16    0     -0.01     -0.10
    1  -16    0     -0.01     -0.10
   -1   16    0     -0.01      0.10
   -1   16    0     -0.01      0.10
    0  -16    0     -1.11     -0.01
    0  -16    0     -1.11     -0.01
    0   16    0     -1.11      0.01
    0   16    0     -1.11      0.01
   -1  -16    0     -0.75      0.06
   -1  -16    0     -0.75      0.06
    1   16    0     -0.75     -0.06
    1   16    0     -0.75     -0.06
   -2  -16    0     -1.29     -0.04
   -2  -16    0     -1.29     -0.04
    2   16    0     -1.29      0.04
    2   16    0     -1.29      0.04
   -3  -16    0     -0.96      0.08
   -3  -16    0     -0.96      0.08
    3   16    0     -0.96     -0.08
   -4  -16    0      1.47      0.06
   -4  -16    0      1.47      0.06
    4   16    0      1.47     -0.06
    4   16    0      1.47     -0.06
   -5  -16    0      3.16     -0.01
   -5  -16    0      3.16     -0.01
    5   16    0      3.16      0.01
    5   16    0      3.16      0.01
   -6  -16    0      1.17      0.00
   -6  -16    0      1.17      0.00
    6   16    0      1.17      0.00
    6   16    0      1.17      0.00
   -7  -16    0     -3.39     -0.01
   -7  -16    0     -3.39     -0.01
    7   16    0     -3.39      0.01
    7   16    0     -3.39      0.01
   -8  -16    0     -1.70      0.01
    8   16    0     -1.70     -0.01
    8   16    0     -1.70     -0.01
   -9  -16    0      0.07     -0.03
   -9  -16    0      0.07     -0.03
    9   16    0      0.07      0.03
    9   16    0      0.07      0.03
  -10  -16    0      1.91      0.10
  -10  -16    0      1.91      0.10
   10   16    0      1.91     -0.10
   10   16    0      1.91     -0.10
  -11  -16    0      2.34      0.11
  -11  -16    0      2.34      0.11
   11   16    0      2.34     -0.11
  -12  -16    0     -1.57     -0.09
  -12  -16    0     -1.57     -0.09
   12   16    0     -1.57      0.09
   12   16    0     -1.57      0.09
  -13  -16    0     -0.93      0.04
   13   16    0     -0.93     -0.04
   13   16    0     -0.93     -0.04
  -14  -16    0     -0.99      0.01
  -14  -16    0     -0.99      0.01
   14   16    0     -0.99     -0.01
   14   16    0     -0.99     -0.01
  -15  -16    0     -0.57      0.03
  -15  -16    0     -0.57      0.03
   15   16    0     -0.57     -0.03
   15   16    0     -0.57     -0.03
  -16  -16    0      0.78     -0.01
  -16  -16    0      0.78     -0.01
  -17  -16    0      0.28     -0.02
  -17  -16    0      0.28     -0.02
   17   16    0      0.28      0.02
   17   16    0      0.28      0.02
  -18  -16    0      0.68      0.02
  -18  -16    0      0.68      0.02
   18   16    0      0.68     -0.02
   18   16    0      0.68     -0.02
  -19  -16    0      1.22     -0.01
  -19  -16    0      1.22     -0.01
   19   16    0      1.22      0.01
   19   16    0      1.22      0.01
  -20  -16    0     -0.41      0.02
  -20  -16    0     -0.41      0.02
   20   16    0     -0.41     -0.02
   20   16    0     -0.41     -0.02
  -21  -16    0     -0.77      0.02
  -21  -16    0     -0.77      0.02
   21   16    0     -0.77     -0.02
   21   16    0     -0.77     -0.02
  -22  -16    0     -3.70     -0.03
  -22  -16    0     -3.70     -0.03
   22   16    0     -3.70      0.03
   22   16    0     -3.70      0.03
    3  -17    0      0.31      0.07
   -3   17    0      0.31     -0.07
    2  -17    0      0.01     -0.06
    2  -17    0      0.01     -0.06
   -2   17    0      0.01      0.06
   -2   17    0      0.01      0.06
    1  -17    0     -0.29      0.05
    1  -17    0     -0.29      0.05
   -1   17    0     -0.29     -0.05
   -1   17    0     -0.29     -0.05
    0  -17    0      0.07      0.06
    0  -17    0      0.07      0.06
    0   17    0      0.07     -0.06
    0   17    0      0.07     -0.06
   -1  -17    0      1.94     -0.04
   -1  -17    0      1.94     -0.04
    1   17    0      1.94      0.04
    1   17    0      1.94      0.04
   -2  -17    0     -0.25     -0.04
   -2  -17    0     -0.25     -0.04
    2   17    0     -0.25      0.04
    2   17    0     -0.25      0.04
   -3  -17    0     -1.35      0.00
   -3  -17    0     -1.35      0.00
    3   17    0     -1.35      0.00
    3   17    0     -1.35      0.00
   -4  -17    0      0.08      0.01
   -4  -17    0      0.08      0.01
    4   17    0      0.08     -0.01
[truncated: 4,470,735 more chars]
